# Supplementary material for: 2,3-Dimethyl-1H-imidazol-3-ium chloride
Source: IUCrdata. 2020 May 19;5(Pt 5):x200660. doi: 10.1107/S2414314620006604 (PMC9462223; doi:10.1107/S2414314620006604)
Supplement: Supplementary file 1 [file x-05-x200660-sup1.cif]

##############################################################################
#                                                                            #
# This CIF contains the data for a data article accepted for                 #
# publication in IUCrData. It conforms to the requirements of                #
# Notes for Authors for IUCrData, and has been                               #
# peer reviewed under the auspices of IUCrData.                              #
#                                                                            #
# Full details of the Crystallographic Information File format               #
# are given in the paper "The Crystallographic Information File (CIF):       #
# a New Standard Archive File for Crystallography" by S. R. Hall, F. H.      #
# Allen and I. D. Brown [Acta Cryst. (1991), A47, 655-685].                  #
#                                                                            #
# The current version of the core CIF dictionary is obtainable from          #
# ftp://ftp.iucr.org/pub/cif_core.dic.                                       #
#                                                                            #
# Software is freely available for graphical display of the structure(s)     #
# in this CIF. For information consult the CIF software page                 #
# http://www.iucr.org/resources/cif/software.                                #
#                                                                            #
# This file may be used for bona fide research purposes within the           #
# scientific community so long as proper attribution is given to the data    # 
# article from which it was obtained.                                        #
#                                                                            #
##############################################################################
data_I
_database_code_depnum_ccdc_archive 'CCDC 2004253'
_audit_creation_method
;
Olex2 1.3
(compiled 2020.02.04 svn.rd84adfe8 for OlexSys, GUI svn.r6032)
;
_journal_date_recd_electronic     2020-03-30
_journal_date_accepted     2020-05-16
_journal_name_full     'IUCrData'
_journal_year     2020
_journal_volume     5
_journal_issue      5
_journal_page_first     0
_journal_page_last     0
_journal_paper_category     HO
_journal_paper_doi     10.1107/S2414314620006604
_journal_coeditor_code     BV4030
_publ_contact_author_name     'Patrick C. Hillesheim'
_publ_contact_author_address
;
Ave Maria University
Department of Chemistry and Physics
5050 Ave Maria Blvd
Ave Maria FL
34142
;
_publ_contact_author_email     'Patrick.Hillesheim@avemaria.edu'
_publ_contact_author_fax     ?
_publ_contact_author_phone     '2392801528'
_publ_section_title
;
Crystal structure of 2,3-dimethyl-1<i>H</i>-imidazol-3-ium chloride
;
loop_
    _publ_author_name
    _publ_author_footnote
    _publ_author_address
    'Anderson, Grace' .
;
Department of Chemistry and Physics
Florida Gulf Coast University
10501 FGCU Blvd. South
Fort Myers, FL
33965
USA
;
    'Mirjafari, Arsalan' .
;
Department of Chemistry and Physics
Florida Gulf Coast University
10501 FGCU Blvd. South
Fort Myers, FL
33965
USA
;
    'Zeller, Matthias' .
;
Purdue University
Department of Chemistry
560 Oval Drive
West Lafayette, Indiana
47907
USA
;
    'Hillesheim, Patrick C.' .
;
Ave Maria University
Department of Chemistry and Physics
5050 Ave Maria Blvd
Ave Maria FL
34142
USA
;
_publ_section_synopsis
;
The title compound crystallizes in an orthorhombic unit cell with a single
cation--anion pair in the asymmetric unit. Hydrogen bonding appears to be the
dominant intermolecular force between the individual ions, forming extended
networks.
;
_chemical_name_systematic
;
2,3-Dimethyl-1<i>H</i>-imidazol-3-ium chloride
;
_chemical_name_common     ?
_chemical_formula_moiety     'C5 H9 N2 +, Cl -'
_chemical_formula_sum     'C5 H9 Cl N2'
_chemical_formula_iupac     'C5 H9 N2 +, Cl -'
_chemical_formula_weight     132.59
_chemical_melting_point     ?
_chemical_absolute_configuration     ?
_space_group_crystal_system     orthorhombic
_space_group_name_H-M_alt     'P 21 21 21'
_space_group_name_Hall     'P 2ac 2ab'
loop_
    _space_group_symop_operation_xyz
    'x, y, z'
    '-x+1/2, -y, z+1/2'
    '-x, y+1/2, -z+1/2'
    'x+1/2, -y+1/2, -z'
_cell_length_a     6.3076(4)
_cell_length_b     9.5490(6)
_cell_length_c     11.3951(8)
_cell_angle_alpha     90
_cell_angle_beta     90
_cell_angle_gamma     90
_cell_volume     686.34(8)
_cell_formula_units_Z     4
_cell_measurement_reflns_used     9928
_cell_measurement_theta_min     2.7832
_cell_measurement_theta_max     33.0845
_cell_measurement_temperature     150(2)
loop_
    _twin_individual_id
    _twin_individual_mass_fraction_refined
    1 0.71(5)
    2 0.29(5)
_exptl_crystal_description     prism
_exptl_crystal_colour     colourless
_exptl_crystal_size_max     0.53
_exptl_crystal_size_mid     0.49
_exptl_crystal_size_min     0.42
_exptl_crystal_density_diffrn     1.283
_exptl_crystal_density_meas     ?
_exptl_crystal_density_method     ?
_exptl_crystal_F_000     280
_exptl_absorpt_coefficient_mu     0.455
_exptl_absorpt_correction_type     multi-scan
_exptl_absorpt_process_details
;
(SADABS; Krause <i>et al.</i>,  2015)
;
_exptl_absorpt_correction_T_min     0.7125
_exptl_absorpt_correction_T_max     0.7465
_diffrn_ambient_temperature     150.0
_diffrn_source     ?
_diffrn_radiation_type     MoK\a
_diffrn_radiation_wavelength     0.71073
_diffrn_measurement_device_type     'Bruker AXS D8 Quest CMOS'
_diffrn_measurement_method     'omega and phi scans'
_diffrn_detector_area_resol_mean     10.4167
_diffrn_reflns_number     13899
_diffrn_reflns_av_R_equivalents     0.0285
_diffrn_reflns_av_unetI/netI     0.0182
_diffrn_reflns_theta_min     2.783
_diffrn_reflns_theta_max     33.097
_diffrn_reflns_theta_full     25.242
_diffrn_measured_fraction_theta_max     0.998
_diffrn_measured_fraction_theta_full     0.996
_diffrn_reflns_limit_h_min     -7
_diffrn_reflns_limit_h_max     9
_diffrn_reflns_limit_k_min     -14
_diffrn_reflns_limit_k_max     12
_diffrn_reflns_limit_l_min     -15
_diffrn_reflns_limit_l_max     17
_refine_special_details
;
 Refined as a 2-component inversion twin.
;
_reflns_number_total     2602
_reflns_number_gt     2499
_reflns_threshold_expression     'I > 2\s(I)'
_refine_ls_structure_factor_coef     Fsqd
_refine_ls_matrix_type     full
_refine_ls_R_factor_all     0.0213
_refine_ls_R_factor_gt     0.0194
_refine_ls_wR_factor_gt     0.0489
_refine_ls_wR_factor_ref     0.0499
_refine_ls_goodness_of_fit_ref     1.107
_refine_ls_restrained_S_all     1.107
_refine_ls_number_reflns     2602
_refine_ls_number_parameters     111
_refine_ls_number_restraints     0
_refine_ls_hydrogen_treatment     refall
_refine_ls_weighting_scheme     calc
_refine_ls_weighting_details
              'w=1/[\s^2^(Fo^2^)+(0.0228P)^2^+0.0624P] where P=(Fo^2^+2Fc^2^)/3'
_atom_sites_solution_hydrogens     difmap
_atom_sites_solution_primary     direct
_atom_sites_solution_secondary     difmap
_refine_ls_shift/su_max     0.000
_refine_ls_shift/su_mean     0.000
_refine_diff_density_max     0.213
_refine_diff_density_min     -0.145
_refine_ls_extinction_method
;
SHELXL-2018/3 (Sheldrick 2015)
;
_refine_ls_extinction_coef     0.034(6)
_refine_ls_extinction_expression
                                  'Fc^*^=kFc[1+0.001xFc^2^\l^3^/sin(2\q)]^-1/4^'
_refine_ls_abs_structure_details
;
 Refined as an inversion twin
;
_refine_ls_abs_structure_Flack     0.29(5)
loop_
    _atom_type_symbol
    _atom_type_description
    _atom_type_scat_dispersion_real
    _atom_type_scat_dispersion_imag
    _atom_type_scat_source
    'C' 'C' 0.0033 0.0016
                         'International Tables Vol C Tables 4.2.6.8 and 6.1.1.4'
    'H' 'H' 0.0000 0.0000
                         'International Tables Vol C Tables 4.2.6.8 and 6.1.1.4'
    'Cl' 'Cl' 0.1484 0.1585
                         'International Tables Vol C Tables 4.2.6.8 and 6.1.1.4'
    'N' 'N' 0.0061 0.0033
                         'International Tables Vol C Tables 4.2.6.8 and 6.1.1.4'
_computing_data_collection
;
APEX3  (Bruker, 2018)
;
_computing_cell_refinement
;
SAINT  (Bruker, 2018)
;
_computing_data_reduction
;
SAINT  (Bruker, 2018)
;
_computing_structure_solution
;
SHELXS97 (Sheldrick, 2008)
;
_computing_structure_refinement
;
<i>SHELXL2018/3</i> (Sheldrick, 2015),
<i>shelXle</i>  (H\"ubschle <i>et al.</i>,  2011)
;
_computing_molecular_graphics
;
<i>OLEX2</i> (Dolomanov <i>et al.</i>,  2009)
;
_computing_publication_material
;
publCIF (Westrip, 2010)
;
loop_
    _atom_site_type_symbol
    _atom_site_label
    _atom_site_fract_x
    _atom_site_fract_y
    _atom_site_fract_z
    _atom_site_U_iso_or_equiv
    _atom_site_adp_type
    _atom_site_calc_flag
    _atom_site_occupancy
    _atom_site_disorder_assembly
    _atom_site_disorder_group
    Cl Cl1 0.23376(4) 0.42563(3) 0.59746(2) 0.02230(7) Uani d 1 . .
    N N1 0.57372(15) 0.53197(10) 0.43072(8) 0.02210(18) Uani d 1 . .
    H H1 0.481(3) 0.497(2) 0.4861(17) 0.046(5) Uiso d 1 . .
    N N2 0.70984(13) 0.65758(9) 0.29255(7) 0.01820(16) Uani d 1 . .
    C C1 0.75982(19) 0.46689(11) 0.39763(10) 0.0272(2) Uani d 1 . .
    H H1A 0.814(3) 0.3832(18) 0.4356(15) 0.034(4) Uiso d 1 . .
    C C2 0.84515(17) 0.54576(12) 0.31046(10) 0.0244(2) Uani d 1 . .
    H H2 0.975(3) 0.5379(16) 0.2678(15) 0.030(4) Uiso d 1 . .
    C C3 0.54531(15) 0.64734(11) 0.36651(9) 0.01807(17) Uani d 1 . .
    C C4 0.73381(19) 0.76456(11) 0.20131(9) 0.0250(2) Uani d 1 . .
    H H4A 0.872(3) 0.7478(19) 0.1651(14) 0.030(4) Uiso d 1 . .
    H H4B 0.715(3) 0.8557(16) 0.2354(13) 0.029(4) Uiso d 1 . .
    H H4C 0.619(3) 0.753(2) 0.1407(17) 0.043(5) Uiso d 1 . .
    C C5 0.36645(18) 0.74662(14) 0.37712(11) 0.0272(2) Uani d 1 . .
    H H5A 0.296(3) 0.7479(19) 0.3043(18) 0.049(5) Uiso d 1 . .
    H H5B 0.418(3) 0.834(2) 0.3930(19) 0.063(6) Uiso d 1 . .
    H H5C 0.271(3) 0.713(2) 0.4340(17) 0.054(5) Uiso d 1 . .
loop_
    _atom_site_aniso_label
    _atom_site_aniso_U_11
    _atom_site_aniso_U_22
    _atom_site_aniso_U_33
    _atom_site_aniso_U_12
    _atom_site_aniso_U_13
    _atom_site_aniso_U_23
    Cl1 0.02118(10) 0.02475(11) 0.02096(11) -0.00241(8) 0.00199(8) 0.00210(8)
    N1 0.0232(4) 0.0225(4) 0.0205(4) -0.0032(3) 0.0033(3) 0.0009(3)
    N2 0.0171(4) 0.0185(3) 0.0191(3) -0.0025(3) 0.0016(3) -0.0015(3)
    C1 0.0284(5) 0.0239(4) 0.0294(5) 0.0040(4) 0.0037(5) 0.0045(4)
    C2 0.0204(4) 0.0250(5) 0.0277(5) 0.0025(4) 0.0038(4) 0.0007(4)
    C3 0.0170(4) 0.0199(4) 0.0173(4) -0.0033(3) 0.0009(3) -0.0035(3)
    C4 0.0286(5) 0.0219(4) 0.0245(4) -0.0042(4) 0.0042(4) 0.0045(4)
    C5 0.0228(4) 0.0294(5) 0.0295(6) 0.0044(4) 0.0033(4) -0.0041(4)
_geom_special_details
;
 All esds (except the esd in the dihedral angle between two l.s. planes)
 are estimated using the full covariance matrix.  The cell esds are taken
 into account individually in the estimation of esds in distances, angles
 and torsion angles; correlations between esds in cell parameters are only
 used when they are defined by crystal symmetry.  An approximate (isotropic)
 treatment of cell esds is used for estimating esds involving l.s. planes.
;
loop_
    _geom_bond_atom_site_label_1
    _geom_bond_atom_site_label_2
    _geom_bond_site_symmetry_2
    _geom_bond_distance
    _geom_bond_publ_flag
    N1 H1 . 0.923(19) ?
    N1 C1 . 1.3806(14) ?
    N1 C3 . 1.3346(14) ?
    N2 C2 . 1.3821(14) ?
    N2 C3 . 1.3405(12) ?
    N2 C4 . 1.4654(13) ?
    C1 H1A . 0.971(17) ?
    C1 C2 . 1.3578(16) ?
    C2 H2 . 0.955(17) ?
    C3 C5 . 1.4786(15) ?
    C4 H4A . 0.980(17) ?
    C4 H4B . 0.960(15) ?
    C4 H4C . 1.005(19) ?
    C5 H5A . 0.94(2) ?
    C5 H5B . 0.92(2) ?
    C5 H5C . 0.94(2) ?
loop_
    _geom_angle_atom_site_label_1
    _geom_angle_atom_site_label_2
    _geom_angle_atom_site_label_3
    _geom_angle_site_symmetry_1
    _geom_angle_site_symmetry_3
    _geom_angle
    _geom_angle_publ_flag
    C1 N1 H1 . . 124.4(11) ?
    C3 N1 H1 . . 125.8(11) ?
    C3 N1 C1 . . 109.63(9) ?
    C2 N2 C4 . . 125.43(9) ?
    C3 N2 C2 . . 109.20(9) ?
    C3 N2 C4 . . 125.23(9) ?
    N1 C1 H1A . . 123.3(10) ?
    C2 C1 N1 . . 106.69(10) ?
    C2 C1 H1A . . 129.9(10) ?
    N2 C2 H2 . . 121.0(10) ?
    C1 C2 N2 . . 106.96(10) ?
    C1 C2 H2 . . 131.9(10) ?
    N1 C3 N2 . . 107.52(9) ?
    N1 C3 C5 . . 125.94(10) ?
    N2 C3 C5 . . 126.54(10) ?
    N2 C4 H4A . . 106.1(10) ?
    N2 C4 H4B . . 109.4(9) ?
    N2 C4 H4C . . 109.6(11) ?
    H4A C4 H4B . . 115.3(15) ?
    H4A C4 H4C . . 109.4(13) ?
    H4B C4 H4C . . 107.0(15) ?
    C3 C5 H5A . . 107.2(12) ?
    C3 C5 H5B . . 109.3(14) ?
    C3 C5 H5C . . 108.9(12) ?
    H5A C5 H5B . . 109.3(18) ?
    H5A C5 H5C . . 108.1(16) ?
    H5B C5 H5C . . 113.8(18) ?
loop_
    _geom_torsion_atom_site_label_1
    _geom_torsion_atom_site_label_2
    _geom_torsion_atom_site_label_3
    _geom_torsion_atom_site_label_4
    _geom_torsion_site_symmetry_1
    _geom_torsion_site_symmetry_2
    _geom_torsion_site_symmetry_3
    _geom_torsion_site_symmetry_4
    _geom_torsion
    _geom_torsion_publ_flag
    N1 C1 C2 N2 . . . . 0.25(13) ?
    C1 N1 C3 N2 . . . . 0.06(12) ?
    C1 N1 C3 C5 . . . . -178.91(10) ?
    C2 N2 C3 N1 . . . . 0.10(11) ?
    C2 N2 C3 C5 . . . . 179.06(10) ?
    C3 N1 C1 C2 . . . . -0.20(13) ?
    C3 N2 C2 C1 . . . . -0.22(12) ?
    C4 N2 C2 C1 . . . . -175.97(10) ?
    C4 N2 C3 N1 . . . . 175.86(9) ?
    C4 N2 C3 C5 . . . . -5.17(16) ?
loop_
    _geom_hbond_atom_site_label_D
    _geom_hbond_atom_site_label_H
    _geom_hbond_atom_site_label_A
    _geom_hbond_site_symmetry_A
    _geom_hbond_distance_DH
    _geom_hbond_distance_HA
    _geom_hbond_distance_DA
    _geom_hbond_angle_DHA
    _geom_hbond_publ_flag
    N1 H1 Cl1 . 0.923(19) 2.122(19) 3.0396(10) 172.3(17) yes
    C2 H2 Cl1 2_664 0.955(17) 2.695(17) 3.6084(11) 160.2(13) yes
    C4 H4C Cl1 2_564 1.005(19) 2.85(2) 3.6601(12) 138.3(14) yes
    C5 H5A Cl1 2_564 0.94(2) 2.887(19) 3.6415(13) 138.0(14) yes
_shelx_space_group_comment
;
The symmetry employed for this shelxl refinement is uniquely defined
by the following loop, which should always be used as a source of
symmetry information in preference to the above space-group names.
They are only intended as comments.
;
_shelx_estimated_absorpt_T_min     0.795
_shelx_estimated_absorpt_T_max     0.832
_shelx_hkl_file
;
  -1   0   0 9.64118 0.59819   1
   1   0   0 8.12544 0.58637   1
   1   0   0 8.66824 0.32353   2
   1   0   0 10.8721 0.32933   2
   3   0   0 0.87214 0.32855   2
  -3   0   0 0.35757 0.62291   1
   3   0   0 1.63483 0.70198   1
   3   0   0 0.99444 0.32942   2
   4   0   0 2423.53 65.8063   1
  -4   0   0 2369.28 66.3645   1
   5   0   0 0.67949 0.50500   2
   5   0   0 1.07019 1.11432   1
  -5   0   0 1.30855 1.03453   1
   6   0   0 1015.75 28.3795   2
  -6   0   0 1049.17 29.3656   1
   6   0   0 1034.16 28.3679   2
   6   0   0 1045.96 29.3227   1
   7   0   0 -0.4214 0.71840   2
   7   0   0 2.70542 0.80935   2
   8   0   0 148.274 4.84880   2
   8   0   0 147.826 4.85077   2
   9   0   0 -2.5141 0.89227   2
   9   0   0 1.08490 1.09962   2
   1   1   0 72.2474 2.13747   2
   1   1   0 73.3606 2.76294   1
   1   1   0 72.2165 2.13851   2
  -1   1   0 72.9295 2.30209   1
   1  -1   0 72.7801 2.29925   1
  -1  -1   0 73.7514 2.13376   2
  -1  -1   0 73.7663 2.75281   1
  -2  -1   0 41.8418 1.28045   2
  -2   1   0 40.4690 1.47290   1
  -2   1   0 40.8778 1.48114   1
   2   1   0 40.0094 2.13778   1
  -2  -1   0 38.7038 1.27008   2
  -2  -1   0 38.1357 2.09122   1
   2   1   0 38.8239 1.33670   2
   2   1   0 38.8634 1.32800   2
  -3   1   0 2631.83 74.9433   1
  -3  -1   0 2793.71 75.9119   1
   3   1   0 2865.03 75.9496   1
   4   1   0 47.7041 1.76817   2
   4  -1   0 47.3626 1.52114   2
  -4  -1   0 47.5993 2.99102   1
  -4   1   0 39.7799 2.30119   1
   4   1   0 43.9672 2.98320   1
   4  -1   0 51.1842 1.52742   2
   4   1   0 48.3899 1.77150   2
   5  -1   0 186.210 5.36961   2
   5   1   0 182.071 5.57713   2
  -5  -1   0 188.845 7.14838   1
   5   1   0 191.614 5.57702   2
   5   1   0 193.647 7.24719   1
   5  -1   0 185.018 5.37734   2
  -5   1   0 189.463 5.77517   1
   6  -1   0 229.516 6.58243   2
  -6  -1   0 227.266 8.46478   1
   6   1   0 226.568 8.58040   1
   6   1   0 228.559 6.80310   2
   6   1   0 230.736 6.77567   2
   6  -1   0 225.366 6.55791   2
   7  -1   0 288.659 8.38653   2
   7   1   0 293.684 8.61779   2
   7  -1   0 286.077 8.36934   2
   7   1   0 296.593 8.60421   2
   8  -1   0 0.64187 0.74771   2
   8  -1   0 0.00260 0.77917   2
   8   1   0 1.56476 0.94065   2
   8   1   0 1.66939 1.00723   2
   9  -1   0 41.3049 2.36165   2
   9   1   0 38.0503 2.57146   2
   9  -1   0 38.7021 2.19710   2
   0   2   0 1492.39 43.4047   1
   0  -2   0 1645.22 43.3554   1
  -1   2   0 1111.77 29.7054   1
  -1  -2   0 1001.02 29.0839   2
   1   2   0 1034.13 29.1006   2
  -1  -2   0 1036.91 29.0870   2
   1   2   0 1020.84 29.0943   2
   1   2   0 1183.37 30.3288   1
  -1  -2   0 1133.83 30.2874   1
   1  -2   0 1002.22 28.9914   2
   1  -2   0 1125.94 29.7095   1
   2  -2   0 157.224 4.41371   2
   2   2   0 159.784 4.66145   2
  -2  -2   0 161.553 5.90041   1
  -2   2   0 163.631 4.96436   1
  -2  -2   0 165.610 4.62363   2
   2  -2   0 159.654 4.94200   1
   2   2   0 157.124 5.86870   1
   2   2   0 158.968 4.65025   2
   3   2   0 52.5354 2.01434   2
  -3   2   0 55.8322 2.05206   1
  -3   2   0 60.0276 2.09093   1
  -3  -2   0 55.9179 3.37714   1
   3  -2   0 58.3053 1.63512   2
   3   2   0 57.2766 2.03900   2
   3  -2   0 55.0500 1.62335   2
  -3  -2   0 55.4235 1.89756   2
   3   2   0 57.5096 3.43644   1
  -3  -2   0 55.0636 1.88880   2
   4   2   0 393.580 11.0904   2
  -4  -2   0 409.763 12.9924   1
   4  -2   0 380.834 10.7408   2
   4  -2   0 380.298 10.7392   2
   4   2   0 391.880 11.0693   2
  -4  -2   0 402.910 10.8280   2
  -4  -2   0 397.048 10.8219   2
   5   2   0 386.012 13.1318   1
   5  -2   0 379.701 10.6388   2
   5   2   0 391.041 11.0247   2
   5  -2   0 379.693 10.6374   2
   5   2   0 391.258 10.9851   2
  -5  -2   0 391.302 13.0865   1
   6   2   0 226.588 6.97496   2
   6   2   0 225.631 6.99931   2
   6   2   0 226.246 9.25157   1
   6  -2   0 240.211 6.56656   2
   6  -2   0 232.928 6.56750   2
  -6  -2   0 228.136 9.17825   1
   7  -2   0 534.564 14.5720   2
   7   2   0 477.311 16.0194   2
   7  -2   0 542.842 14.5896   2
   7   2   0 541.050 14.9779   2
   8   2   0 3.97226 1.15081   2
   8   2   0 4.95420 1.22783   2
   8  -2   0 4.30623 0.79073   2
   8  -2   0 5.32173 0.84841   2
   9   2   0 75.7630 3.55121   2
   9  -2   0 74.7303 2.85151   2
   0   3   0 0.12959 0.36097   2
   0   3   0 0.98764 0.81688   1
   0  -3   0 -0.1821 0.35356   2
   0   3   0 0.68902 0.35188   2
   0  -3   0 -0.6289 0.66466   1
   1   3   0 11.0851 1.80951   1
   1   3   0 13.8092 0.94693   2
  -1  -3   0 15.1637 0.94053   2
   1  -3   0 14.0535 0.78969   2
   1  -3   0 14.6851 0.78597   2
   1   3   0 12.8855 0.93799   2
  -1   3   0 15.4963 0.73073   2
  -1   3   0 14.4162 0.71934   2
  -1  -3   0 13.2828 0.90287   2
  -1  -3   0 16.1766 1.88993   1
  -1   3   0 16.1784 1.48353   1
   2  -3   0 75.3732 2.28796   2
   2   3   0 74.4631 2.59066   2
  -2  -3   0 78.6834 2.53988   2
  -2  -3   0 71.3709 3.94137   1
  -2   3   0 75.8545 3.13597   1
   2  -3   0 74.6716 2.28637   2
   2  -3   0 78.4473 3.16684   1
   2   3   0 78.3334 4.02599   1
   2   3   0 74.0811 2.56253   2
   3   3   0 86.6963 4.61358   1
   3  -3   0 84.7293 2.47884   2
   3   3   0 84.5198 2.86332   2
  -3  -3   0 83.7646 4.56826   1
  -3   3   0 86.9783 3.17231   1
  -3  -3   0 83.8856 2.76269   2
  -3   3   0 87.0726 3.19246   1
   3  -3   0 86.6761 2.49159   2
   3   3   0 82.8088 2.87872   2
  -3  -3   0 76.1603 2.95386   2
   4   3   0 660.139 20.8258   1
  -4  -3   0 694.844 18.3697   2
   4  -3   0 639.210 18.1410   2
  -4  -3   0 683.412 20.9272   1
   4   3   0 661.596 18.5293   2
  -4  -3   0 683.185 18.3652   2
   4   3   0 647.954 18.5449   2
  -5  -3   0 50.0788 1.76744   2
   5   3   0 53.5701 4.60762   1
   5   3   0 48.4707 2.28145   2
   5  -3   0 50.0281 1.68737   2
  -5  -3   0 48.6404 1.82039   2
  -5  -3   0 47.5418 4.45281   1
   5   3   0 51.3686 2.36985   2
   6   3   0 208.650 6.44030   2
  -6  -3   0 193.800 9.15492   1
   6  -3   0 206.153 5.89789   2
   6   3   0 212.395 6.52869   2
   6   3   0 209.643 9.33367   1
   7   3   0 17.9172 2.63670   2
   7   3   0 26.3211 2.57649   2
   7  -3   0 27.1861 1.43350   2
   8  -3   0 121.376 3.79725   2
   8   3   0 111.111 4.56896   2
   8   3   0 125.403 4.65161   2
   9  -3   0 0.69101 0.93417   2
   9   3   0 -1.6589 1.27071   2
   9  -3   0 0.23526 0.69726   2
   0  -4   0 673.107 18.9119   2
   0  -4   0 715.014 20.7121   1
   0  -4   0 672.865 18.9245   2
   0   4   0 680.544 18.9029   2
   0   4   0 687.729 18.9062   2
   0   4   0 700.096 20.6712   1
  -1  -4   0 2.78784 0.65771   2
   1  -4   0 2.41203 0.52705   2
  -1  -4   0 0.68366 1.16400   1
   1  -4   0 1.04079 1.23578   1
  -1  -4   0 3.01562 0.72283   2
  -1   4   0 3.98869 0.52828   2
  -1   4   0 0.08551 0.81637   1
   1  -4   0 2.10753 0.52760   2
   1   4   0 2.53917 0.65873   2
   1   4   0 1.94491 1.26283   1
   2  -4   0 3.72513 1.07006   1
   2  -4   0 2.93206 0.50287   2
  -2  -4   0 0.80991 0.65356   2
  -2   4   0 1.31952 0.27902   2
   2   4   0 0.74737 0.68305   2
  -2  -4   0 0.84921 0.64673   2
   2  -4   0 0.62037 0.43462   2
   2   4   0 1.85416 0.73928   2
  -2  -4   0 2.64431 1.44074   1
  -2   4   0 0.15948 0.85733   1
   2   4   0 0.81798 1.39044   1
  -3   4   0 0.37915 0.80062   1
  -3  -4   0 1.56929 1.52590   1
   3   4   0 -0.1045 1.66422   1
  -3  -4   0 -0.2098 0.59554   2
   3   4   0 0.53921 0.73083   2
   3  -4   0 0.83869 0.87087   1
   3  -4   0 -0.0857 0.36257   2
   3  -4   0 -0.0321 0.38463   2
   3   4   0 0.76438 0.67267   2
  -4  -4   0 302.025 8.62497   2
  -4   4   0 304.768 9.01583   1
   4   4   0 294.955 8.78168   2
  -4  -4   0 297.604 11.3972   1
  -4  -4   0 303.418 8.62916   2
   4   4   0 308.515 11.4957   1
  -4   4   0 301.241 8.95839   1
   4   4   0 300.317 8.83129   2
   4  -4   0 297.134 8.34241   2
   4  -4   0 283.512 8.32724   2
   5  -4   0 19.4706 1.07744   2
   5  -4   0 18.9884 1.05615   2
  -5  -4   0 16.1749 2.96845   1
   5   4   0 18.8058 1.89904   2
   5   4   0 23.2504 3.53998   1
  -5  -4   0 19.5279 1.40507   2
  -5  -4   0 18.6349 1.40746   2
   5   4   0 17.2824 1.78805   2
  -6  -4   0 1.15560 0.48107   2
  -6  -4   0 1.10832 0.55067   2
   6  -4   0 1.61612 0.53390   2
   6  -4   0 1.48295 0.52629   2
   6   4   0 2.19836 1.06659   2
   6   4   0 -0.9158 2.87140   1
   6   4   0 1.22871 0.96783   2
   7  -4   0 319.562 8.66411   2
   7   4   0 314.609 9.50474   2
   7   4   0 289.844 9.33268   2
   7  -4   0 299.762 9.25002   2
   8  -4   0 21.9216 1.45898   2
   8   4   0 23.7454 2.56479   2
   8  -4   0 22.0726 1.42040   2
   9  -4   0 132.031 4.01860   2
   9  -4   0 128.729 3.96438   2
   9   4   0 121.322 5.23957   2
   0   5   0 0.13253 1.33983   1
   0  -5   0 2.51111 1.43251   1
   0   5   0 0.09851 0.62822   2
   0  -5   0 0.04412 0.62205   2
   0  -5   0 0.56644 0.64664   2
   0   5   0 0.44954 0.62510   2
  -1   5   0 1414.61 39.9299   2
  -1   5   0 1445.91 39.9350   2
   1  -5   0 1423.61 39.9975   2
   1  -5   0 1403.32 40.0028   2
   1   5   0 1409.58 40.1261   2
  -1  -5   0 1462.69 40.0950   2
  -1  -5   0 1454.72 40.1117   2
  -1  -5   0 1588.60 42.7634   1
   1   5   0 1467.96 40.0989   2
   1  -5   0 1542.12 42.1059   1
   1   5   0 1551.63 42.6916   1
  -2  -5   0 917.164 24.0621   2
  -2   5   0 922.444 25.7215   1
  -2   5   0 861.638 23.6796   2
   2  -5   0 825.223 23.8454   2
   2  -5   0 864.620 25.5860   1
   2   5   0 867.387 24.0838   2
  -2  -5   0 922.686 26.9535   1
  -2   5   0 808.627 23.7465   2
  -2  -5   0 862.511 24.0409   2
   2   5   0 876.712 24.0711   2
   2   5   0 881.143 26.7428   1
   2  -5   0 841.137 23.8478   2
  -3  -5   0 466.830 13.2816   2
   3   5   0 469.680 13.3478   2
  -3   5   0 474.101 14.5117   1
  -3  -5   0 485.575 13.2943   2
   3   5   0 464.877 13.3808   2
   3   5   0 483.391 16.3155   1
   3  -5   0 449.666 13.0082   2
   3  -5   0 470.373 14.4853   1
  -3  -5   0 455.726 17.0117   1
   4   5   0 511.958 17.7357   1
  -4  -5   0 509.768 14.3371   2
   4  -5   0 506.732 14.0530   2
  -4   5   0 511.616 15.1039   1
   4   5   0 511.895 14.5429   2
  -4  -5   0 518.174 14.3572   2
   4   5   0 504.470 14.4808   2
  -4  -5   0 493.448 17.5756   1
  -4   5   0 517.860 15.1878   1
   4  -5   0 486.388 14.0357   2
   5   5   0 329.145 13.5495   1
   5  -5   0 345.670 9.50804   2
  -5  -5   0 332.006 13.5202   1
  -5  -5   0 347.717 9.80184   2
   5   5   0 330.153 10.1049   2
  -5  -5   0 344.581 9.78324   2
   5   5   0 327.170 10.0210   2
   5  -5   0 341.977 9.50098   2
   6   5   0 99.6039 4.00051   2
   6  -5   0 95.8693 3.16461   2
  -6  -5   0 95.5551 3.60417   2
   6  -5   0 100.177 3.16995   2
   6   5   0 102.127 4.13036   2
   7   5   0 117.601 4.67720   2
   7  -5   0 109.642 3.54461   2
   7   5   0 104.697 4.46000   2
   7  -5   0 112.856 3.53756   2
   8  -5   0 0.37988 0.66636   2
   8  -5   0 -0.2579 0.67824   2
   8   5   0 1.45124 1.46864   2
   9  -5   0 8.02443 0.80497   2
   9  -5   0 8.90717 0.82748   2
   9   5   0 7.60359 1.87010   2
   0  -6   0 846.165 25.5397   1
   0   6   0 825.880 22.8302   2
   0   6   0 809.634 25.4288   1
   0  -6   0 839.307 22.8643   2
   0  -6   0 807.690 22.8603   2
  -1  -6   0 1.37519 0.81521   2
  -1   6   0 1.44880 0.62283   2
   1  -6   0 0.76669 1.65787   1
   1   6   0 1.34557 0.86387   2
  -1  -6   0 1.80437 1.67601   1
   1  -6   0 1.60959 0.67451   2
  -1   6   0 2.68462 0.67702   2
   1  -6   0 1.73399 0.70218   2
  -1  -6   0 2.98050 0.84495   2
   1   6   0 1.78672 1.83452   1
   1   6   0 0.51617 0.79718   2
   2   6   0 1593.60 43.0510   2
  -2  -6   0 1710.59 46.5934   1
   2  -6   0 1477.82 42.8181   2
  -2  -6   0 1523.74 43.0039   2
  -2   6   0 1621.76 45.1719   1
   2   6   0 1625.07 46.3491   1
   2  -6   0 1598.05 45.0980   1
   2   6   0 1548.38 43.0578   2
  -2   6   0 1555.80 42.6508   2
   2  -6   0 1479.07 42.8315   2
  -2   6   0 1560.09 42.6494   2
   3   6   0 13.4918 3.31888   1
  -3  -6   0 8.78709 2.67774   1
   3   6   0 8.49820 1.24991   2
   3  -6   0 10.4387 1.91240   1
  -3  -6   0 11.6462 1.24812   2
   3  -6   0 11.2712 1.20098   2
   3  -6   0 11.0802 1.22583   2
   3   6   0 9.06617 1.21849   2
  -3  -6   0 11.5048 1.23200   2
   4  -6   0 239.760 6.88899   2
   4   6   0 231.416 7.41636   2
  -4   6   0 246.097 8.53657   1
   4  -6   0 231.157 6.86714   2
   4   6   0 231.105 7.34317   2
  -4  -6   0 241.079 11.0402   1
   4  -6   0 231.629 8.36228   1
  -4  -6   0 232.094 7.19993   2
   4   6   0 230.232 10.8870   1
   5  -6   0 3.13244 0.71849   2
   5   6   0 4.75887 1.25389   2
  -5  -6   0 1.34917 1.04044   2
   5   6   0 8.61445 3.82823   1
  -5   6   0 3.43761 1.21329   1
  -5   6   0 3.80819 1.22407   1
  -5  -6   0 4.70139 3.35320   1
   5  -6   0 4.81661 0.75247   2
   5   6   0 3.23444 1.33561   2
   6  -6   0 197.999 5.91088   2
   6   6   0 206.710 6.85963   2
   6   6   0 193.434 6.70501   2
   6  -6   0 201.319 5.89993   2
  -6  -6   0 191.065 6.26790   2
   7  -6   0 63.9794 2.46984   2
   7  -6   0 63.9500 2.48918   2
   7   6   0 66.8375 3.79827   2
   8   6   0 293.196 9.94497   2
   8  -6   0 310.404 8.69573   2
   0  -7   0 3.10200 2.21753   1
   0   7   0 -1.0677 1.91929   1
   0   7   0 1.63323 0.83652   2
   0  -7   0 -0.2483 0.83507   2
   0   7   0 0.34694 0.79701   2
   0  -7   0 -0.0459 0.87290   2
  -1  -7   0 2523.76 67.9551   2
   1   7   0 2482.65 67.9466   2
   1  -7   0 2566.58 70.9292   1
  -1  -7   0 2639.30 71.6889   1
   1   7   0 2531.73 71.4979   1
   1  -7   0 2390.02 67.8604   2
  -1   7   0 2499.91 67.7461   2
  -1   7   0 2426.59 67.7404   2
   1  -7   0 2431.17 67.8427   2
  -1  -7   0 2440.12 67.9493   2
   1   7   0 2512.68 67.9271   2
   2   7   0 120.691 4.61085   2
   2   7   0 115.698 4.28713   2
  -2   7   0 116.888 3.73829   2
   2   7   0 116.054 7.58420   1
   2  -7   0 121.158 4.01634   2
  -2   7   0 115.711 6.33316   1
   2  -7   0 114.884 3.98438   2
  -2   7   0 120.934 3.75170   2
  -2  -7   0 123.125 4.28470   2
   2  -7   0 122.037 6.49212   1
  -2  -7   0 119.063 7.38629   1
  -2  -7   0 119.598 4.24693   2
   3  -7   0 897.721 25.5107   2
   3   7   0 952.414 25.9160   2
   3  -7   0 899.652 25.5236   2
  -3   7   0 937.430 27.9565   1
   3  -7   0 914.020 27.8731   1
   3   7   0 907.291 29.7641   1
  -3  -7   0 932.341 25.7768   2
  -3  -7   0 921.147 29.8420   1
   3   7   0 954.624 25.8691   2
   4   7   0 21.4001 4.24364   1
   4  -7   0 24.3193 3.69196   1
   4  -7   0 25.6858 1.70429   2
  -4  -7   0 27.8142 2.17632   2
   4   7   0 24.5606 2.37134   2
  -4  -7   0 27.6397 4.36838   1
  -4   7   0 23.3972 2.86836   1
   4  -7   0 28.6672 1.72428   2
  -4  -7   0 23.8632 2.28226   2
   4   7   0 27.5611 2.39014   2
   5  -7   0 923.197 25.8962   2
   5   7   0 888.549 31.1257   1
  -5   7   0 951.853 27.1052   1
  -5  -7   0 922.505 26.2099   2
   5   7   0 967.871 26.5263   2
  -5  -7   0 970.919 33.4478   1
   5   7   0 951.099 26.5802   2
   5  -7   0 934.678 25.8932   2
   6  -7   0 15.4660 1.56341   2
   6   7   0 14.3123 1.90927   2
   6  -7   0 12.9628 1.50212   2
  -6  -7   0 11.8033 1.48565   2
   7  -7   0 80.4493 3.04476   2
   7   7   0 79.8531 4.45475   2
   7  -7   0 82.6713 3.06960   2
   8  -7   0 23.1762 1.81254   2
   8   7   0 23.2775 2.63682   2
   0  -8   0 181.938 5.88690   2
   0   8   0 181.753 5.81942   2
   0  -8   0 175.816 5.87472   2
   0  -8   0 180.241 9.21668   1
   0   8   0 183.279 9.34106   1
   0   8   0 182.321 5.83419   2
  -1  -8   0 133.421 4.65872   2
   1   8   0 123.362 8.09665   1
  -1   8   0 124.455 4.30090   2
  -1   8   0 130.119 7.68754   1
   1   8   0 135.329 4.63820   2
   1  -8   0 132.073 7.53629   1
  -1  -8   0 125.110 8.11192   1
   1  -8   0 135.662 4.52425   2
   1  -8   0 122.924 4.47186   2
  -1  -8   0 131.476 4.64587   2
   1   8   0 125.284 4.54728   2
  -1   8   0 127.594 4.32683   2
   2  -8   0 434.159 12.4760   2
  -2  -8   0 438.017 12.6763   2
   2   8   0 450.363 12.7450   2
   2  -8   0 413.160 15.4914   1
  -2  -8   0 410.592 18.4935   1
  -2  -8   0 431.238 12.6927   2
  -2   8   0 406.791 15.3538   1
  -2   8   0 448.520 12.2072   2
   2   8   0 434.255 16.8232   1
  -2   8   0 441.176 12.2078   2
   2  -8   0 426.155 12.4821   2
   2   8   0 440.696 12.7072   2
   3  -8   0 41.1683 2.28068   2
   3   8   0 44.6849 2.87965   2
  -3  -8   0 34.7985 4.98249   1
   3  -8   0 39.0946 4.96266   1
   3  -8   0 37.3244 2.19865   2
  -3   8   0 39.0655 1.31334   2
  -3  -8   0 37.2754 2.72486   2
  -3   8   0 37.5533 4.83095   1
   3   8   0 43.7272 7.07970   1
   3   8   0 42.2026 2.88003   2
  -3  -8   0 39.9084 2.67269   2
  -4  -8   0 248.475 7.81136   2
  -4  -8   0 243.916 12.6025   1
   4   8   0 239.966 8.07786   2
   4   8   0 255.134 8.06259   2
   4  -8   0 252.259 7.55729   2
   4   8   0 233.473 13.1625   1
   4  -8   0 244.821 7.45793   2
  -4   8   0 238.735 10.0024   1
   4  -8   0 245.028 10.0768   1
   5   8   0 1.96147 2.19768   2
  -5   8   0 2.13049 2.26142   1
   5  -8   0 -0.3118 1.49579   2
   5   8   0 -0.5995 1.53720   2
   5  -8   0 -1.1008 0.88182   2
   6   8   0 43.6974 3.69097   2
   6  -8   0 46.7709 2.41901   2
   6  -8   0 49.0048 2.44259   2
   7  -8   0 92.6582 3.54112   2
   7   8   0 93.1729 5.00580   2
   7  -8   0 92.5725 3.58035   2
   8   8   0 6.89735 2.30542   2
   8  -8   0 10.0475 1.20113   2
   0   9   0 0.85253 1.19298   2
   0  -9   0 -3.4366 2.86633   1
   0  -9   0 -1.1578 1.19037   2
   0   9   0 -0.2542 3.12411   1
   0  -9   0 -1.6139 1.16612   2
   0   9   0 -0.6199 1.10048   2
  -1  -9   0 29.3096 4.63601   1
   1   9   0 32.9799 4.97747   1
  -1   9   0 38.3599 2.37563   2
  -1   9   0 39.5129 6.14912   1
   1   9   0 38.6570 2.71092   2
   1   9   0 38.8617 2.78901   2
   1  -9   0 40.1994 2.67521   2
  -1  -9   0 35.0493 2.77544   2
   1  -9   0 41.4080 2.55264   2
  -1  -9   0 39.1937 2.73982   2
   1  -9   0 36.3689 6.01555   1
  -1   9   0 40.0278 2.28512   2
   2  -9   0 47.0665 6.28593   1
   2  -9   0 51.0257 2.73475   2
   2   9   0 54.8104 8.05982   1
  -2   9   0 47.1872 6.02699   1
  -2  -9   0 52.8578 3.06728   2
  -2   9   0 56.5471 3.36827   2
  -2   9   0 50.3726 2.36100   2
   2   9   0 47.6896 3.01530   2
   2  -9   0 50.6329 2.74864   2
  -2  -9   0 51.7770 3.10210   2
  -2  -9   0 53.7674 7.70000   1
   2   9   0 52.7553 3.08302   2
   3  -9   0 35.0358 5.85976   1
   3   9   0 34.1153 2.97402   2
   3   9   0 28.9193 5.43399   1
  -3  -9   0 31.9122 2.78356   2
  -3  -9   0 31.7535 2.85233   2
   3  -9   0 34.4007 2.39339   2
  -3  -9   0 33.9557 5.44545   1
  -3   9   0 40.8543 1.62690   2
   3   9   0 38.0949 2.98615   2
   3  -9   0 34.4447 2.43933   2
   4   9   0 -1.5791 5.04896   1
   4  -9   0 0.38324 0.98499   2
   4   9   0 0.82175 1.53857   2
  -4  -9   0 1.29496 1.58514   2
   4   9   0 0.24009 1.67267   2
  -4  -9   0 -5.7365 4.74574   1
   5  -9   0 12.8260 1.40212   2
   5  -9   0 7.69674 1.26980   2
   5   9   0 14.0784 2.23417   2
   5   9   0 9.83531 2.10030   2
   6  -9   0 370.489 11.3166   2
   6   9   0 389.075 12.3825   2
   6  -9   0 393.128 11.3503   2
   7  -9   0 31.1844 2.30620   2
   7   9   0 23.5099 2.81377   2
   0 -10   0 921.184 26.6954   2
   0 -10   0 915.078 31.3452   1
   0 -10   0 956.487 26.5460   2
   0  10   0 960.370 26.3730   2
  -1  10   0 2.87146 1.19113   2
  -1 -10   0 2.92944 1.49199   2
  -1 -10   0 2.93513 1.52131   2
   1 -10   0 6.23254 1.51019   2
   1 -10   0 2.54494 4.49055   1
   1 -10   0 2.17327 1.36272   2
   1  10   0 -4.5039 4.11484   1
   1  10   0 4.05744 1.58150   2
  -1 -10   0 5.91615 4.59952   1
   1  10   0 2.38266 1.53366   2
   2  10   0 47.0929 3.35328   2
   2 -10   0 47.9367 2.95950   2
  -2  10   0 47.5951 2.50119   2
   2 -10   0 46.6976 2.94530   2
  -2 -10   0 50.3180 3.28223   2
  -2 -10   0 46.2205 3.30603   2
   2  10   0 31.7875 6.12937   1
  -2 -10   0 43.1657 6.21085   1
   2  10   0 44.9373 3.21526   2
   3  10   0 89.8715 11.3278   1
   3  10   0 96.3069 4.64773   2
  -3 -10   0 89.7924 4.34085   2
  -3 -10   0 95.4201 10.9338   1
   3  10   0 99.2885 4.52533   2
   3 -10   0 92.5089 4.01132   2
   4  10   0 2.58943 1.83391   2
   4 -10   0 3.58941 1.29368   2
  -4 -10   0 1.85397 1.76361   2
   4 -10   0 3.81973 1.24378   2
   4  10   0 11.5167 6.93319   1
   4  10   0 3.27801 1.95182   2
   5 -10   0 177.568 6.17249   2
   5 -10   0 176.924 6.20971   2
   5  10   0 193.752 7.57335   2
   6  10   0 1.89885 2.20408   2
   6 -10   0 2.00169 1.26097   2
   7 -10   0 37.0218 2.78799   2
   7  10   0 35.9745 4.65528   2
   0  11   0 4.69530 1.42883   2
   0 -11   0 1.37980 1.63280   2
   0 -11   0 0.74137 1.61454   2
   1 -11   0 154.942 5.83677   2
  -1 -11   0 156.145 5.90115   2
  -1 -11   0 148.656 5.95556   2
   1 -11   0 150.589 5.91055   2
  -1  11   0 158.619 5.47746   2
   1  11   0 152.633 5.85653   2
  -2 -11   0 34.8088 3.27095   2
   2 -11   0 32.6825 2.97500   2
  -2 -11   0 29.8073 3.56679   2
   2  11   0 39.6630 3.39024   2
  -3 -11   0 -1.5484 1.65517   2
   3  11   0 -0.8611 1.72634   2
   3 -11   0 -1.3573 1.26418   2
   3 -11   0 0.66925 1.41268   2
   4 -11   0 5.02045 1.45711   2
   4  11   0 4.81155 2.14057   2
  -4 -11   0 3.72803 1.90509   2
   5 -11   0 56.9007 3.40259   2
   5  11   0 67.0281 4.67711   2
   6 -11   0 2.54654 1.39691   2
   6  11   0 4.84380 2.45281   2
   0 -12   0 156.543 6.17994   2
  -1 -12   0 6.95973 2.60320   2
   1 -12   0 5.15294 1.81038   2
  -1 -12   0 7.99091 1.97291   2
   1  12   0 2.43635 1.75881   2
  -2 -12   0 194.228 7.27178   2
   2  12   0 196.126 7.35782   2
   2 -12   0 197.907 7.07146   2
   3  12   0 -0.4749 2.00794   2
   3 -12   0 0.78751 1.49977   2
  -3 -12   0 -0.0869 1.93660   2
   4  12   0 106.100 5.88524   2
   4 -12   0 103.574 4.73285   2
   5  12   0 41.7540 4.59538   2
   5 -12   0 38.9359 3.35438   2
   0 -13   0 -0.8317 1.88239   2
   1 -13   0 327.906 10.9913   2
  -1 -13   0 341.815 11.6040   2
  -2 -13   0 0.86786 2.18817   2
   2 -13   0 0.98675 1.75479   2
   3 -13   0 152.138 6.26450   2
   4 -13   0 11.1613 2.03743   2
   0 -14   0 18.2293 2.80280   2
  -1 -14   0 16.0467 2.71480   2
   1 -14   0 12.3798 2.46092   2
   2 -14   0 31.3914 4.04626   2
  -1   0   1 1875.10 49.8193   1
   1   0  -1 1818.70 49.7900   1
   1   0   1 1795.09 49.4714   1
  -1   0  -1 1802.03 49.4746   1
   2   0   1 78.4790 2.17655   2
   2   0   1 78.7068 2.64708   1
  -2   0   1 79.7027 3.07229   1
   2   0  -1 78.0226 3.05645   1
   2   0   1 76.9547 2.17047   2
   2   0  -1 77.8499 2.30295   2
  -2   0  -1 77.6619 2.65611   1
  -2   0   1 78.7180 2.22923   2
   2   0  -1 76.4602 2.29845   2
  -2   0   1 76.1110 2.22367   2
   3   0   1 183.589 5.05220   2
  -3   0  -1 188.275 5.72705   1
  -3   0   1 186.345 6.24133   1
   3   0  -1 182.348 5.17698   2
   3   0  -1 177.075 5.16278   2
   3   0   1 182.760 5.70630   1
   3   0  -1 183.089 6.23458   1
   3   0   1 172.845 5.08970   2
   4   0  -1 93.4813 2.96594   2
   4   0  -1 88.0362 3.14660   2
   4   0   1 98.5135 3.64606   1
   4   0  -1 97.0067 4.22087   1
   4   0   1 95.1885 2.83147   2
   4   0   1 96.5457 2.82519   2
  -4   0   1 98.3765 4.19135   1
   5   0   1 232.909 6.61412   2
   5   0   1 246.207 7.46692   1
  -5   0   1 237.635 8.18589   1
  -5   0  -1 226.162 7.36007   1
   5   0  -1 224.924 6.73765   2
   5   0  -1 230.675 8.21095   1
   5   0   1 230.956 6.62269   2
   5   0  -1 233.721 6.73524   2
  -6   0  -1 551.963 15.7251   1
   6   0  -1 554.310 16.8821   1
   6   0   1 558.811 15.2904   2
   6   0   1 554.295 15.6273   1
   6   0   1 546.073 15.3040   2
   6   0  -1 556.020 15.4048   2
   6   0  -1 553.612 15.4284   2
  -6   0   1 539.111 16.8379   1
   7   0   1 440.132 12.1654   2
   7   0  -1 432.483 12.2909   2
   7   0   1 429.227 12.1777   2
   7   0  -1 422.102 12.3004   2
   8   0   1 144.350 4.72607   2
   8   0  -1 146.822 4.89306   2
   8   0  -1 147.208 4.90357   2
   8   0   1 146.742 4.73084   2
   9   0   1 103.768 3.79546   2
   9   0  -1 97.6541 3.88871   2
   9   0   1 99.3008 3.70873   2
   0  -1   1 69.6067 2.42697   1
   0  -1   1 61.7695 1.88942   2
   0   1   1 62.1809 1.90025   2
   0   1  -1 65.3429 1.89283   2
   0  -1  -1 65.2254 1.90939   2
   0  -1  -1 69.1191 2.46497   1
  -1   1   1 1160.86 31.3900   1
  -1  -1  -1 1182.72 31.5553   1
   1  -1   1 1129.93 30.9692   1
   1   1  -1 1151.03 31.6686   1
  -1  -1   1 1189.68 31.7062   1
  -1  -1   1 1049.73 30.8119   2
   1   1   1 1138.13 31.5149   1
  -1   1  -1 1104.69 30.9636   1
  -2  -1  -1 1369.50 36.4634   1
  -2   1   1 1363.59 36.2031   1
   2   1  -1 1376.56 36.7326   1
   2   1  -1 1239.21 35.5457   2
   2   1  -1 1255.44 35.5429   2
  -2  -1   1 1277.58 35.5087   2
   2  -1  -1 1221.21 35.4455   2
   2   1   1 1356.42 36.4325   1
   2  -1  -1 1390.92 36.2235   1
  -2  -1   1 1415.62 36.7885   1
   2   1   1 1201.62 35.4853   2
  -2  -1   1 1271.15 35.5121   2
   3   1  -1 638.031 17.8966   2
   3   1  -1 697.029 19.3752   1
  -3  -1  -1 703.192 19.0390   1
   3   1  -1 637.190 17.8861   2
  -3   1   1 709.846 18.7505   1
  -3  -1   1 632.789 17.7662   2
   3  -1  -1 608.844 17.7568   2
   3   1   1 615.849 17.8114   2
  -3  -1   1 675.276 19.3298   1
  -3  -1   1 652.150 17.7732   2
   3   1   1 667.057 18.9552   1
   3  -1  -1 669.124 18.6511   1
   3  -1  -1 612.728 17.7617   2
   3   1   1 620.927 17.8214   2
   4  -1   1 803.916 22.5697   2
   4   1  -1 813.180 22.8628   2
   4   1  -1 867.648 24.6280   1
   4   1  -1 816.626 22.8828   2
  -4  -1  -1 872.062 24.1548   1
  -4   1   1 866.388 23.7899   1
   4  -1   1 795.281 22.5653   2
   4  -1  -1 817.095 22.7372   2
   4  -1  -1 795.461 22.7321   2
   4   1   1 876.556 24.1688   1
   4  -1  -1 878.315 23.7821   1
  -4  -1   1 867.994 24.5819   1
   4   1   1 803.056 22.8025   2
  -4  -1   1 815.038 22.5448   2
   5  -1   1 381.192 10.2088   2
  -5  -1  -1 372.467 11.8641   1
   5   1  -1 364.841 10.7125   2
   5   1  -1 372.027 12.3751   1
   5  -1   1 382.411 10.2026   2
   5   1  -1 375.616 10.5305   2
  -5   1   1 371.665 11.3725   1
   5  -1  -1 366.123 10.3482   2
   5  -1  -1 363.864 10.3573   2
  -5  -1   1 357.895 12.2379   1
   5   1   1 357.185 10.4191   2
   5   1   1 379.006 11.9045   1
   5   1   1 370.955 10.4198   2
   6   1  -1 103.904 3.55855   2
   6  -1   1 102.525 3.14148   2
  -6   1   1 103.093 4.22494   1
   6   1  -1 99.6441 5.60405   1
  -6   1   1 100.419 4.24995   1
  -6  -1  -1 103.228 4.88436   1
   6  -1   1 104.661 3.13503   2
   6   1  -1 103.377 3.51909   2
   6   1   1 99.1531 3.40634   2
  -6  -1   1 93.7979 5.45822   1
   6  -1  -1 99.7783 3.29848   2
   6   1   1 103.142 4.99805   1
   6  -1  -1 98.1131 3.32371   2
   6   1   1 99.4701 3.38219   2
   7  -1   1 76.0282 2.60954   2
   7  -1   1 74.1376 2.62487   2
   7   1  -1 77.1182 3.04756   2
   7   1  -1 69.0851 3.04971   2
   7  -1  -1 80.1918 2.84397   2
   7  -1  -1 77.1418 2.84816   2
   7   1   1 74.8893 2.93964   2
   7   1   1 74.1360 2.89347   2
   8  -1   1 38.2349 1.87991   2
   8   1  -1 38.8525 2.36404   2
   8  -1   1 34.5875 1.83429   2
   8   1  -1 35.5025 2.39930   2
   8  -1  -1 36.7855 2.10400   2
   8   1   1 35.3068 2.24151   2
   8  -1  -1 36.6108 2.09320   2
   8   1   1 35.6401 2.19400   2
   9  -1   1 117.838 4.03219   2
   9   1  -1 121.814 4.56208   2
   9  -1   1 120.932 4.10884   2
   9   1   1 117.618 4.42049   2
   9  -1  -1 119.333 4.26305   2
   9  -1  -1 124.875 4.38699   2
  -1  -2  -1 3619.12 97.1783   1
   1  -2   1 3508.93 96.5464   1
   1   2  -1 3570.02 97.2307   1
  -1  -2   1 3563.41 97.2216   1
  -1   2  -1 3601.04 96.5733   1
   1   2   1 3474.90 97.1308   1
  -2   2   1 1379.77 36.1316   1
   2  -2   1 1353.13 35.4606   1
  -2  -2  -1 1242.30 35.2984   2
  -2   2   1 1374.76 36.1108   1
  -2  -2  -1 1257.97 35.3000   2
  -2  -2  -1 1393.27 36.8077   1
   2   2  -1 1367.61 36.9292   1
   2   2  -1 1264.87 35.3781   2
   2   2  -1 1257.05 35.3662   2
   2  -2  -1 1204.38 35.2149   2
  -2  -2   1 1371.43 36.9424   1
  -2   2  -1 1337.33 35.4593   1
   2   2   1 1330.12 36.7070   1
   2   2   1 1239.27 35.3413   2
   2   2   1 1219.40 35.3282   2
  -2  -2   1 1237.57 35.3321   2
  -3   2   1 707.544 19.2081   1
  -3  -2  -1 679.731 18.3579   2
  -3  -2  -1 699.086 20.0966   1
   3   2  -1 660.364 18.5099   2
  -3  -2  -1 665.847 18.3553   2
   3   2  -1 706.104 20.3320   1
   3   2  -1 671.942 18.5306   2
  -3   2   1 710.599 19.2137   1
  -3  -2   1 684.327 20.2819   1
   3   2   1 636.202 18.4669   2
   3   2   1 643.171 18.4560   2
   3  -2  -1 631.620 18.2956   2
  -3  -2   1 656.521 18.4260   2
   3   2   1 661.095 19.9612   1
  -3  -2   1 673.902 18.4311   2
   4   2  -1 335.107 9.67794   2
   4   2  -1 338.675 9.65601   2
  -4  -2  -1 342.094 9.29501   2
  -4  -2  -1 348.092 9.30081   2
  -4   2   1 354.095 10.2814   1
  -4   2   1 346.581 10.2493   1
  -4  -2  -1 341.894 11.3450   1
   4   2   1 331.718 9.58957   2
  -4  -2   1 345.563 9.44993   2
   4  -2  -1 334.755 9.40072   2
  -4  -2   1 344.788 9.45385   2
   4  -2  -1 325.801 9.39423   2
   4   2   1 319.999 9.59546   2
  -4  -2   1 344.623 11.6807   1
   5   2  -1 586.255 16.2883   2
  -5  -2  -1 591.280 18.2022   1
   5   2  -1 601.347 18.6521   1
  -5   2   1 578.283 16.6621   1
   5  -2   1 576.194 15.8085   2
   5   2  -1 585.556 16.3218   2
   5  -2   1 583.097 15.8111   2
   5   2   1 571.968 16.2428   2
  -5  -2   1 591.437 18.6333   1
   5  -2  -1 569.973 16.0070   2
   5   2   1 593.385 18.2456   1
  -5  -2   1 554.138 15.7643   2
   5   2   1 597.444 16.2388   2
   5  -2  -1 574.993 16.0085   2
  -6  -2  -1 66.9564 4.86578   1
   6   2  -1 69.8166 2.91142   2
   6  -2   1 71.4443 2.24757   2
   6   2  -1 68.3169 2.85638   2
   6  -2   1 70.6736 2.22900   2
   6   2  -1 69.3891 5.30337   1
   6   2   1 76.8989 2.81134   2
  -6  -2   1 74.4324 5.36602   1
   6   2   1 69.2659 5.01957   1
   6  -2  -1 70.4874 2.50008   2
   6   2   1 71.5270 2.83256   2
   6  -2  -1 69.0205 2.47167   2
   7  -2   1 85.3248 2.69075   2
   7   2  -1 84.9413 3.39705   2
   7  -2   1 81.6704 2.67884   2
   7  -2  -1 83.5122 2.94823   2
   7   2   1 86.7816 3.27979   2
   7   2   1 67.3301 4.20044   2
   7  -2  -1 84.7570 2.97957   2
   8   2  -1 64.9137 3.19344   2
   8   2  -1 68.4841 3.21877   2
   8  -2   1 68.9010 2.42924   2
   8  -2   1 67.8072 2.39439   2
   8   2   1 64.6150 3.09593   2
   8   2   1 65.0701 3.07249   2
   8  -2  -1 70.0873 2.72653   2
   8  -2  -1 61.9478 2.66423   2
   9   2  -1 25.6639 2.52568   2
   9  -2   1 23.9602 1.57062   2
   9   2   1 21.8246 2.37867   2
   9  -2  -1 23.3661 1.86839   2
   0   3  -1 2006.32 57.1342   2
   0   3  -1 2209.94 58.5600   1
   0   3   1 2280.06 58.6891   1
   0  -3  -1 2321.09 58.7234   1
   0   3   1 1963.70 57.1446   2
   0  -3  -1 2007.85 57.1577   2
   0  -3   1 2188.37 58.5429   1
   0  -3   1 1922.75 57.2611   2
   1  -3   1 899.519 24.6564   1
  -1  -3  -1 907.105 25.2730   1
  -1   3   1 836.870 23.5310   2
  -1  -3  -1 858.033 23.6381   2
   1   3  -1 912.554 25.3247   1
  -1  -3  -1 832.686 23.6335   2
   1  -3   1 822.261 23.5213   2
   1  -3   1 817.928 23.5236   2
   1   3  -1 865.853 23.6563   2
  -1   3   1 845.684 23.5365   2
   1   3  -1 845.729 23.6545   2
   1   3   1 914.884 25.3022   1
   1  -3  -1 916.367 24.9223   1
  -1   3  -1 926.150 24.6765   1
   1  -3  -1 830.803 23.5655   2
  -1   3  -1 814.276 23.4722   2
  -1   3  -1 850.403 23.4809   2
  -1  -3   1 937.630 25.4145   1
  -1  -3   1 865.346 23.6513   2
  -1  -3   1 855.328 23.6593   2
   1   3   1 863.397 23.6492   2
   1  -3  -1 826.004 23.5650   2
  -2   3   1 3515.94 97.7948   1
  -2  -3  -1 3608.12 98.6494   1
   2   3  -1 3634.84 98.7558   1
   2  -3   1 3474.33 97.3566   1
   2   3   1 3699.44 98.6657   1
   2   3   1 3302.07 96.7980   2
   2  -3  -1 3600.77 97.8078   1
  -2   3  -1 3648.15 97.4196   1
  -2  -3   1 3741.24 98.8738   1
  -3   3   1 2277.73 60.5192   1
   3   3  -1 2325.78 62.0086   1
   3   3  -1 2104.78 59.6988   2
  -3  -3  -1 2065.77 59.5567   2
   3   3  -1 2147.17 59.6830   2
  -3   3   1 2287.98 60.5458   1
  -3  -3  -1 2323.92 61.8545   1
   3   3   1 2072.33 59.6391   2
   3   3   1 2262.77 61.7621   1
   3   3   1 2047.63 59.6542   2
  -3  -3   1 2063.88 59.6151   2
  -3   3  -1 2221.09 59.6643   1
  -3  -3   1 2386.47 62.1364   1
  -4  -3  -1 867.251 25.6934   1
  -4   3   1 856.848 23.9785   1
   4   3  -1 834.977 23.4262   2
  -4   3   1 874.021 23.9988   1
   4   3  -1 842.479 23.3973   2
  -4  -3  -1 843.660 23.1589   2
   4  -3   1 770.380 22.8844   2
   4   3  -1 857.446 25.8572   1
  -4  -3  -1 865.314 23.1684   2
  -4  -3   1 880.667 23.2549   2
   4   3   1 881.590 25.7053   1
   4   3   1 836.856 23.3814   2
  -4  -3   1 859.208 23.2508   2
   4   3   1 827.509 23.3492   2
   4  -3  -1 791.020 23.0744   2
  -4  -3   1 868.079 25.9279   1
   5   3  -1 800.302 23.1532   2
   5   3  -1 881.449 26.1098   1
  -5   3   1 852.990 23.2568   1
  -5  -3  -1 844.926 25.6116   1
  -5  -3  -1 833.366 22.6299   2
  -5   3   1 831.067 23.2280   1
   5  -3   1 808.102 22.5663   2
   5  -3   1 806.554 22.5630   2
   5   3  -1 842.906 23.1450   2
   5  -3  -1 801.790 22.7703   2
   5   3   1 815.910 23.0818   2
   5   3   1 819.672 23.1204   2
  -5  -3   1 854.804 22.8143   2
  -5  -3   1 851.623 22.8168   2
   5   3   1 857.374 25.6782   1
  -5  -3   1 837.164 25.9017   1
  -6  -3  -1 309.180 12.1171   1
   6   3  -1 312.781 12.4672   1
   6   3  -1 315.551 9.42572   2
   6   3  -1 317.796 9.50265   2
   6  -3   1 328.594 8.77829   2
   6  -3  -1 333.395 9.02214   2
   6   3   1 318.343 12.1822   1
  -6  -3   1 307.042 12.4916   1
   6   3   1 326.525 9.39730   2
   6   3   1 307.132 9.40896   2
   7   3  -1 231.273 7.56512   2
   7  -3   1 231.280 6.31561   2
   7   3  -1 219.572 7.08046   2
   7   3   1 210.730 7.33161   2
   7  -3  -1 217.501 6.72344   2
   7   3   1 225.343 7.01822   2
   8   3  -1 200.526 6.91665   2
   8  -3   1 211.782 5.96319   2
   8   3  -1 208.229 6.93345   2
   8   3   1 201.389 6.78263   2
   8  -3  -1 212.799 6.26735   2
   8   3   1 208.448 6.85152   2
   9  -3   1 13.3929 1.14471   2
   9  -3   1 14.8919 1.22118   2
   9   3  -1 13.6822 1.78932   2
   9   3   1 13.2016 1.67974   2
   9  -3  -1 14.2652 1.60827   2
   0  -4  -1 934.642 26.3758   1
   0  -4   1 950.886 26.3508   1
   0   4   1 940.715 26.3921   1
   0   4  -1 920.062 26.2390   1
   0  -4  -1 865.290 24.4667   2
   0   4  -1 865.597 24.4334   2
   0   4  -1 890.697 24.4342   2
   0   4   1 859.828 24.4476   2
   0   4   1 876.001 24.4489   2
   0  -4   1 872.687 24.4516   2
   0  -4  -1 892.365 24.4722   2
   0  -4   1 859.197 24.4605   2
   1  -4   1 1300.43 36.7281   2
   1  -4   1 1401.16 38.5198   1
   1   4  -1 1352.83 36.8411   2
   1   4  -1 1470.01 39.0685   1
  -1  -4  -1 1317.76 36.8372   2
  -1  -4  -1 1340.21 36.8291   2
  -1   4   1 1252.88 36.7511   2
   1  -4   1 1305.94 36.7200   2
   1   4  -1 1261.73 37.0033   2
  -1   4   1 1357.49 36.7188   2
  -1  -4  -1 1487.78 39.0755   1
  -1   4  -1 1323.12 36.6642   2
  -1  -4   1 1372.97 36.8458   2
  -1   4  -1 1317.03 36.6618   2
   1   4   1 1480.78 39.0976   1
   1  -4  -1 1277.62 36.7489   2
   1  -4  -1 1349.23 36.7695   2
   1  -4  -1 1435.38 38.5310   1
   1   4   1 1352.90 36.8423   2
   1   4   1 1322.85 36.8648   2
  -1  -4   1 1464.67 39.0808   1
  -1  -4   1 1199.07 37.3592   2
   2  -4   1 402.312 11.4153   2
   2   4  -1 409.943 11.6886   2
   2  -4   1 390.850 11.4129   2
  -2   4   1 411.846 12.9479   1
  -2  -4  -1 420.525 11.6257   2
  -2  -4  -1 414.722 11.6359   2
  -2  -4  -1 421.959 13.8838   1
  -2   4   1 409.402 11.3458   2
   2  -4   1 406.557 12.6220   1
   2   4  -1 409.535 13.8927   1
   2   4  -1 413.751 11.6756   2
   2   4   1 417.458 11.6602   2
  -2   4  -1 426.020 12.6735   1
   2  -4  -1 398.144 11.4740   2
  -2  -4   1 439.367 11.6827   2
  -2  -4   1 415.952 11.6633   2
   2  -4  -1 414.188 11.4898   2
   2  -4  -1 399.933 12.8944   1
  -2  -4   1 414.001 13.8745   1
   2   4   1 412.103 11.6807   2
   2   4   1 428.326 13.8980   1
   3  -4   1 244.468 7.13813   2
   3  -4   1 255.439 7.14483   2
   3   4  -1 255.903 9.94983   1
  -3  -4  -1 237.321 10.6863   1
   3  -4   1 257.526 8.01964   1
   3   4  -1 261.600 7.54770   2
  -3   4   1 253.267 8.53751   1
  -3  -4  -1 258.888 7.43072   2
   3   4  -1 251.559 7.55370   2
   3   4   1 255.107 9.86373   1
  -3  -4   1 264.684 7.48702   2
  -3  -4   1 267.694 10.0671   1
  -3   4  -1 269.411 8.08096   1
   3   4   1 252.147 7.53777   2
   3  -4  -1 258.052 7.25242   2
   3  -4  -1 249.813 7.24123   2
   3   4   1 254.510 7.51131   2
  -4  -4  -1 114.547 3.76815   2
  -4   4   1 115.119 4.70354   1
  -4  -4  -1 117.472 3.78709   2
   4   4  -1 118.882 6.58946   1
   4  -4   1 115.178 3.41951   2
   4   4  -1 116.082 4.04167   2
   4   4  -1 118.838 4.02241   2
  -4  -4  -1 113.282 6.29779   1
   4  -4   1 116.656 3.42491   2
  -4   4   1 121.533 4.67494   1
   4   4   1 125.400 6.61987   1
  -4  -4   1 117.956 3.85866   2
   4   4   1 121.007 3.99944   2
   4   4   1 118.289 4.00949   2
  -4  -4   1 112.778 6.41235   1
   4  -4  -1 116.469 3.58486   2
   4  -4  -1 122.749 3.60428   2
  -4  -4   1 120.529 3.86335   2
  -5  -4  -1 313.347 8.67990   2
   5   4  -1 301.461 9.06745   2
   5   4  -1 307.324 9.14894   2
   5  -4   1 297.796 8.41073   2
  -5  -4  -1 298.400 11.8109   1
  -5   4   1 310.788 9.22380   1
   5  -4   1 312.872 8.42548   2
  -5  -4  -1 316.190 8.68696   2
   5   4  -1 299.126 12.1370   1
  -5   4   1 316.297 9.21874   1
   5  -4  -1 308.561 8.61209   2
  -5  -4   1 291.203 12.0794   1
   5   4   1 303.514 9.02757   2
   5  -4  -1 297.635 8.60306   2
  -5  -4   1 308.929 8.77462   2
  -5  -4   1 305.951 8.77815   2
   5   4   1 291.461 11.9078   1
   5   4   1 293.418 9.05048   2
   6   4  -1 75.6885 3.25838   2
   6  -4   1 77.5797 2.34344   2
   6   4  -1 75.0227 3.37149   2
   6  -4   1 77.8031 2.34568   2
   6   4  -1 65.5095 6.93050   1
  -6  -4   1 78.4568 2.61212   2
   6  -4  -1 75.2503 2.61064   2
   6  -4  -1 73.0209 2.60486   2
   6   4   1 75.5522 3.18485   2
   6   4   1 77.3634 3.29314   2
   6   4   1 65.4560 6.54135   1
   7  -4   1 136.935 3.81242   2
   7   4  -1 134.112 4.94655   2
   7   4  -1 124.429 4.78538   2
   7  -4   1 137.316 3.82446   2
   7  -4  -1 134.438 4.11461   2
   7   4   1 120.283 4.69532   2
   7   4   1 129.907 4.83840   2
   7  -4  -1 113.621 4.40288   2
   8   4  -1 41.0149 3.11338   2
   8  -4   1 49.8048 1.85561   2
   8  -4   1 47.7835 1.70582   2
   8  -4  -1 48.6248 2.20939   2
   8  -4  -1 46.9805 2.17179   2
   8   4   1 41.9125 3.05908   2
   9   4  -1 6.21406 1.67527   2
   9  -4  -1 13.7762 1.71511   2
   9  -4  -1 10.4015 1.05797   2
   9   4   1 11.2369 1.87766   2
   0  -5   1 855.035 24.0873   1
   0   5   1 772.097 21.6665   2
   0  -5   1 756.319 21.6841   2
   0   5  -1 800.650 23.8651   1
   0   5  -1 790.785 21.6517   2
   0  -5   1 784.624 21.6836   2
   0  -5  -1 765.648 21.6968   2
   0   5   1 780.620 21.6802   2
   0  -5  -1 764.209 21.6811   2
   0   5  -1 747.824 21.6346   2
   0   5   1 829.983 24.0655   1
   0  -5  -1 795.193 23.9749   1
   1  -5   1 807.870 25.7469   1
  -1   5   1 829.065 23.9618   2
   1   5  -1 888.543 26.3100   1
  -1  -5  -1 873.911 23.8031   2
   1   5  -1 877.189 23.8057   2
  -1  -5  -1 857.291 23.8095   2
  -1   5   1 864.519 23.6684   2
   1  -5   1 816.863 23.6847   2
   1  -5   1 837.605 23.6786   2
  -1  -5  -1 892.493 26.3430   1
  -1   5  -1 854.014 23.6158   2
  -1  -5   1 939.496 26.4857   1
   1   5   1 875.423 23.8255   2
   1  -5  -1 821.331 23.7090   2
  -1  -5   1 865.424 23.8205   2
   1   5   1 896.868 26.3591   1
  -1   5  -1 879.694 23.6349   2
   1  -5  -1 901.214 25.8837   1
   1   5   1 835.285 23.7842   2
   1  -5  -1 843.103 23.7121   2
  -1  -5   1 874.093 23.7990   2
  -2   5   1 1162.42 33.3977   1
   2   5  -1 1134.75 31.6201   2
   2   5  -1 1152.64 31.6570   2
   2  -5   1 1064.85 31.3902   2
   2  -5   1 1095.99 31.3910   2
  -2  -5  -1 1210.89 34.5088   1
  -2  -5  -1 1137.89 31.5991   2
  -2   5   1 1112.54 31.2998   2
  -2  -5  -1 1188.10 31.6100   2
  -2   5   1 1150.06 31.3095   2
   2   5  -1 1202.77 34.5010   1
   2  -5   1 1167.80 33.1221   1
   2  -5  -1 1195.32 33.4246   1
  -2  -5   1 1200.16 31.6315   2
   2   5   1 1172.03 34.4121   1
  -2   5  -1 1209.26 33.1713   1
  -2  -5   1 1183.52 34.5066   1
   2  -5  -1 1085.52 31.4359   2
   2   5   1 1137.70 31.6198   2
   2  -5  -1 1087.64 31.4417   2
  -2   5  -1 1137.67 31.1973   2
   2   5   1 1152.50 31.6550   2
   3   5  -1 434.218 15.2694   1
  -3  -5  -1 442.518 12.2369   2
   3  -5   1 428.383 11.9780   2
  -3  -5  -1 441.740 15.2773   1
   3  -5   1 440.926 13.3087   1
   3   5  -1 422.387 12.2933   2
   3   5  -1 421.518 12.3288   2
  -3  -5  -1 434.987 12.2209   2
  -3   5   1 428.077 13.7086   1
   3  -5   1 416.393 11.9371   2
  -3  -5   1 424.940 12.2442   2
   3   5   1 428.176 12.2928   2
  -3   5  -1 444.972 13.3369   1
  -3  -5   1 432.408 12.2472   2
   3  -5  -1 427.165 12.0247   2
   3  -5  -1 408.021 12.0023   2
  -3  -5   1 430.587 19.6816   1
   3   5   1 432.918 15.2538   1
   3  -5  -1 441.071 13.7133   1
   3   5   1 416.151 12.3010   2
   4   5  -1 1158.68 32.9881   2
  -4  -5  -1 1178.65 32.8277   2
  -4  -5  -1 1188.29 32.8277   2
   4   5  -1 1181.06 33.0567   2
   4   5  -1 1224.39 36.5171   1
   4  -5   1 1100.43 32.5131   2
  -4   5   1 1228.72 34.1724   1
  -4  -5  -1 1237.88 36.4119   1
   4  -5   1 1149.25 32.5287   2
  -4   5   1 1233.41 34.1110   1
   4  -5  -1 1181.49 32.6432   2
   4  -5  -1 1120.46 32.6211   2
   4   5   1 1181.30 33.0324   2
   4   5   1 1204.04 33.0000   2
  -4  -5   1 1229.67 32.9015   2
   4   5   1 1211.75 36.2954   1
  -4  -5   1 1254.86 33.3641   2
  -4  -5   1 1272.33 36.7036   1
   5   5  -1 267.519 8.16904   2
  -5  -5  -1 251.342 11.3242   1
  -5   5   1 274.329 8.60394   1
   5  -5   1 273.240 7.48669   2
  -5  -5  -1 269.616 7.81321   2
  -5  -5  -1 264.551 7.80033   2
   5   5  -1 268.332 8.24774   2
  -5   5   1 268.128 8.53189   1
   5   5  -1 262.067 11.7528   1
   5  -5   1 263.577 7.47241   2
   5   5   1 247.167 11.4403   1
   5  -5  -1 263.846 7.63475   2
   5   5   1 263.114 8.12599   2
  -5  -5   1 261.334 11.7556   1
  -5  -5   1 266.787 7.88566   2
  -5  -5   1 265.944 7.89155   2
   5   5   1 259.184 8.15396   2
   5  -5  -1 269.154 7.64422   2
  -6  -5  -1 212.835 6.28143   2
   6   5  -1 206.889 7.00640   2
   6   5  -1 208.251 6.94034   2
   6  -5   1 218.316 6.11311   2
   6  -5   1 217.796 6.10832   2
   6  -5  -1 212.509 6.32092   2
   6   5   1 210.640 6.88863   2
   6  -5  -1 217.989 6.32290   2
   6   5   1 217.324 7.03515   2
   7   5  -1 70.8662 3.65137   2
   7   5  -1 68.5648 3.65323   2
   7  -5   1 73.8649 2.39603   2
   7  -5   1 68.8014 2.53689   2
   7  -5  -1 73.3806 2.71072   2
   7   5   1 69.9687 3.51013   2
   7   5   1 76.3185 3.70305   2
   7  -5  -1 75.8982 2.73148   2
   8   5  -1 55.6503 3.58596   2
   8  -5   1 53.7039 1.88314   2
   8   5   1 49.8792 3.43331   2
   8  -5  -1 51.9944 2.37841   2
   8  -5  -1 54.6059 2.34316   2
   9   5  -1 17.0563 2.23145   2
   9  -5  -1 24.5001 1.78064   2
   9   5   1 26.3761 3.27487   2
   9  -5  -1 21.3458 1.80539   2
   0   6  -1 35.5844 3.90099   1
   0   6  -1 33.7149 1.71753   2
   0   6  -1 30.5798 1.96716   2
   0  -6   1 34.2265 1.79142   2
   0  -6   1 34.3939 3.48665   1
   0  -6   1 31.4336 1.77078   2
   0  -6  -1 36.1742 1.81778   2
   0   6   1 34.9389 3.64736   1
   0   6   1 32.7870 1.76113   2
   0  -6  -1 32.1752 1.80220   2
   0  -6  -1 37.1350 3.67458   1
   1  -6   1 105.706 3.48553   2
   1   6  -1 105.509 3.62791   2
  -1   6   1 103.676 3.44276   2
  -1  -6  -1 101.485 3.63495   2
   1  -6   1 107.774 5.59469   1
   1   6  -1 106.185 3.63171   2
   1  -6   1 101.659 3.48493   2
  -1  -6  -1 105.918 3.63316   2
  -1  -6  -1 97.0629 5.88640   1
  -1   6   1 87.0372 6.54199   1
   1   6  -1 96.0168 5.94740   1
   1   6   1 107.404 3.61579   2
   1  -6  -1 100.893 3.49690   2
  -1  -6   1 107.148 3.65171   2
  -1  -6   1 105.876 3.61102   2
   1   6   1 105.084 3.62765   2
   1   6   1 107.822 5.99719   1
   1  -6  -1 105.946 3.52794   2
  -1   6  -1 106.102 3.37511   2
  -1   6  -1 105.678 3.37401   2
   1  -6  -1 100.223 5.60376   1
  -1  -6   1 105.115 5.98839   1
   2   6  -1 64.9794 5.43363   1
  -2   6   1 64.0814 2.21026   2
  -2  -6  -1 61.1658 2.60197   2
  -2   6   1 62.8176 2.20388   2
  -2  -6  -1 66.5581 5.24873   1
   2   6  -1 65.8083 2.70548   2
   2  -6   1 62.8454 2.36265   2
   2  -6   1 59.9942 2.34378   2
   2   6  -1 62.0060 2.68336   2
  -2   6   1 56.7069 4.12028   1
  -2  -6  -1 61.5306 2.77773   2
   2  -6   1 63.3340 4.21394   1
  -2   6  -1 63.7536 2.07412   2
   2   6   1 60.5407 2.64076   2
  -2  -6   1 58.7825 2.63109   2
  -2  -6   1 47.6587 3.29692   2
   2  -6  -1 63.3517 4.41712   1
   2   6   1 60.8167 2.70661   2
   2  -6  -1 57.0311 2.37081   2
  -2  -6   1 62.2630 5.32302   1
   2  -6  -1 60.5019 2.39343   2
  -2   6  -1 64.3409 4.15277   1
   2   6   1 62.2612 5.27817   1
  -2   6  -1 61.5775 2.07283   2
   3  -6   1 56.5502 2.21432   2
   3   6  -1 61.7296 2.72226   2
   3   6  -1 60.4310 5.61104   1
   3  -6   1 55.5951 2.19006   2
  -3   6   1 57.0715 4.09458   1
  -3  -6  -1 46.6689 4.94828   1
  -3  -6  -1 54.3339 2.54621   2
   3  -6   1 53.3684 3.81757   1
  -3  -6  -1 60.6091 2.58024   2
   3   6  -1 59.4479 2.74727   2
  -3  -6   1 54.9035 2.56802   2
   3   6   1 59.7253 2.70443   2
   3   6   1 54.4169 2.66548   2
   3  -6  -1 55.0984 2.26208   2
  -3  -6   1 59.1307 2.65056   2
   3  -6  -1 49.8697 3.93509   1
  -3  -6   1 52.1553 5.35089   1
  -3   6  -1 54.3753 3.78520   1
   3  -6  -1 52.0848 2.23357   2
   4   6  -1 167.195 9.34230   1
   4  -6   1 175.849 6.67121   1
  -4  -6  -1 176.879 9.16260   1
   4   6  -1 174.678 5.97384   2
   4  -6   1 179.340 5.35542   2
  -4  -6  -1 186.285 5.76169   2
  -4   6   1 171.441 7.27030   1
   4   6  -1 183.109 5.96423   2
   4  -6   1 172.986 5.34360   2
   4   6   1 172.059 5.95877   2
   4   6   1 178.023 5.89944   2
   4  -6  -1 189.990 5.49289   2
  -4  -6   1 181.918 5.81355   2
   4  -6  -1 182.605 5.46807   2
  -4  -6   1 188.207 9.70140   1
   4   6   1 185.159 9.63441   1
   5   6  -1 7.64910 3.80813   1
   5  -6   1 3.40285 0.65998   2
   5  -6   1 2.92372 0.66276   2
   5   6  -1 2.39512 1.25290   2
  -5  -6  -1 1.74512 0.95390   2
  -5   6   1 2.84655 1.54693   1
  -5  -6  -1 3.08847 3.13004   1
   5   6  -1 2.76097 1.20254   2
  -5   6   1 5.26792 1.67663   1
  -5  -6   1 2.95226 1.04669   2
   5   6   1 3.09656 3.44734   1
   5  -6  -1 2.01306 0.76057   2
  -5  -6   1 0.35576 3.20777   1
   5   6   1 2.08297 1.25187   2
   5   6   1 3.29853 1.24093   2
   5  -6  -1 2.60839 0.77042   2
   6  -6   1 83.4021 2.82268   2
   6   6  -1 84.6217 3.94747   2
   6  -6   1 80.9667 2.79755   2
   6   6  -1 82.5758 4.00657   2
   6  -6  -1 81.9941 3.33580   2
   6  -6  -1 86.5610 3.02961   2
   6   6   1 87.6830 3.95647   2
  -6  -6   1 80.6824 3.37929   2
   6   6   1 82.7017 3.77091   2
   7  -6   1 5.51915 0.72095   2
   7   6  -1 3.70908 1.61702   2
   7  -6   1 5.75287 0.74905   2
   7  -6  -1 5.30211 0.92232   2
   7   6   1 4.16822 1.56081   2
   7  -6  -1 4.50617 0.90667   2
   8  -6   1 68.2949 2.36631   2
   8   6  -1 63.3410 4.17720   2
   8  -6   1 67.1497 2.41511   2
   8   6   1 64.1520 4.07121   2
   8  -6  -1 69.7339 2.83596   2
   8  -6  -1 69.5480 2.78470   2
   0   7  -1 122.142 4.18054   2
   0   7  -1 126.821 4.19962   2
   0   7  -1 117.675 6.96039   1
   0   7   1 125.749 4.22764   2
   0  -7   1 125.938 4.25635   2
   0  -7  -1 125.997 4.32115   2
   0   7   1 127.791 4.23951   2
   0   7   1 129.759 7.23352   1
   0  -7  -1 117.577 6.86387   1
   0  -7   1 125.108 6.97468   1
   0  -7   1 129.181 4.30657   2
   0  -7  -1 128.752 4.31740   2
  -1   7   1 175.430 6.52155   2
  -1  -7  -1 190.275 6.10046   2
  -1   7   1 187.212 8.72970   1
   1  -7   1 190.945 8.57451   1
  -1  -7  -1 194.609 6.13571   2
  -1  -7  -1 192.534 9.25184   1
   1  -7   1 189.316 6.01276   2
   1   7  -1 190.451 9.25658   1
   1   7  -1 193.785 6.14596   2
  -1   7   1 195.107 5.89395   2
   1  -7   1 194.613 5.99431   2
   1   7  -1 196.289 6.09452   2
  -1  -7   1 189.278 9.11844   1
   1  -7  -1 194.217 6.01688   2
  -1   7  -1 196.606 5.86124   2
   1   7   1 200.240 9.44209   1
   1  -7  -1 198.474 8.73314   1
  -1   7  -1 196.787 5.85090   2
   1   7   1 196.343 6.15880   2
   1   7   1 189.290 6.09018   2
  -1  -7   1 194.039 6.13013   2
   1  -7  -1 191.121 6.05120   2
  -1  -7   1 202.757 6.14154   2
  -2   7   1 272.053 7.74534   2
   2  -7   1 266.756 7.91629   2
   2  -7   1 251.443 7.89505   2
  -2  -7  -1 261.782 8.10353   2
  -2   7   1 270.195 10.6480   1
  -2  -7  -1 269.005 11.7164   1
  -2  -7  -1 268.817 8.14956   2
   2   7  -1 241.830 8.88358   2
  -2   7   1 268.693 7.74140   2
   2  -7   1 258.887 10.3257   1
   2   7  -1 270.092 8.21818   2
   2   7  -1 263.288 11.6959   1
   2   7   1 266.015 8.21893   2
   2  -7  -1 261.414 10.5799   1
  -2   7  -1 260.889 10.3573   1
  -2   7  -1 281.607 7.66277   2
  -2   7  -1 270.240 7.64881   2
   2   7   1 280.661 11.8772   1
   2  -7  -1 262.628 7.97315   2
  -2  -7   1 273.370 8.20032   2
  -2  -7   1 275.634 11.6899   1
   2  -7  -1 273.950 7.98160   2
   2   7   1 269.752 8.18771   2
  -2  -7   1 283.226 8.20235   2
   3   7  -1 127.722 8.76444   1
   3   7  -1 123.571 4.69037   2
  -3  -7  -1 126.810 8.09132   1
   3  -7   1 124.057 4.17497   2
   3  -7   1 128.780 4.20135   2
  -3   7   1 130.140 3.69947   2
  -3   7   1 127.664 6.71430   1
   3   7  -1 131.277 4.71178   2
  -3  -7  -1 132.006 4.86000   2
  -3  -7  -1 135.540 4.62397   2
   3  -7   1 122.895 6.32234   1
   3   7   1 128.953 8.63486   1
   3  -7  -1 122.973 6.57767   1
   3   7   1 126.002 4.63577   2
   3  -7  -1 128.220 4.26351   2
   3   7   1 131.416 4.68578   2
   3  -7  -1 123.817 4.24348   2
  -3   7  -1 122.763 6.28606   1
  -3  -7   1 130.450 4.58953   2
  -3  -7   1 119.588 8.04726   1
  -3  -7   1 133.798 4.61570   2
  -4  -7  -1 72.3742 3.34088   2
  -4   7   1 77.4416 5.26958   1
   4  -7   1 74.9750 2.78959   2
   4   7  -1 74.1667 3.54772   2
   4  -7   1 71.6846 2.75939   2
   4   7  -1 72.5442 7.60807   1
  -4  -7  -1 69.9814 7.20023   1
  -4  -7  -1 69.3020 3.07942   2
   4   7  -1 79.6068 3.48975   2
   4  -7   1 76.5905 4.70776   1
   4   7   1 73.5046 7.24474   1
   4   7   1 75.1068 3.51650   2
  -4   7  -1 73.3975 6.71203   1
  -4  -7   1 61.0099 7.16684   1
   4  -7  -1 75.5259 5.09742   1
  -4  -7   1 68.9763 3.28990   2
  -4  -7   1 71.3382 3.29683   2
   4  -7  -1 73.1599 2.88544   2
   4   7   1 77.3575 3.56081   2
   4  -7  -1 69.1249 3.18077   2
  -5  -7  -1 141.497 4.93427   2
   5   7  -1 149.489 5.37816   2
   5   7  -1 141.313 10.5471   1
   5  -7   1 143.097 4.52129   2
  -5   7   1 139.516 6.56176   1
   5  -7   1 144.248 4.52294   2
   5   7  -1 150.025 5.48738   2
   5   7   1 133.919 5.29684   2
   5   7   1 134.608 10.0555   1
  -5  -7   1 138.635 5.02176   2
   5  -7  -1 142.642 4.65204   2
  -5  -7   1 128.157 10.2626   1
   5  -7  -1 143.803 4.64750   2
  -5   7  -1 145.458 5.80795   1
   5   7   1 147.519 5.30736   2
  -5   7  -1 135.727 5.23457   1
   6   7  -1 174.934 8.37905   2
   6  -7   1 199.859 5.82628   2
   6   7  -1 190.744 6.79270   2
  -6  -7  -1 193.451 6.28514   2
   6  -7   1 200.521 5.82479   2
   6   7   1 164.054 8.30726   2
   6  -7  -1 195.012 5.96934   2
   6   7   1 193.174 6.74599   2
   6  -7  -1 197.575 5.98867   2
   7  -7   1 124.077 3.96675   2
   7  -7   1 122.099 3.97729   2
   7   7  -1 119.878 5.42741   2
   7  -7  -1 117.650 4.18718   2
   7   7   1 124.849 5.39831   2
   7  -7  -1 122.411 4.21693   2
   8   7  -1 47.8136 4.14009   2
   8  -7   1 46.5103 2.06768   2
   8  -7   1 44.4036 2.04403   2
   8   7   1 45.0174 4.00268   2
   8  -7  -1 45.0622 2.59956   2
   8  -7  -1 50.2791 2.46133   2
   0   8   1 153.645 5.13087   2
   0  -8   1 157.436 5.26441   2
   0  -8  -1 156.253 5.23064   2
   0  -8  -1 153.999 5.21302   2
   0  -8   1 156.319 8.51231   1
   0  -8   1 155.396 5.20909   2
   0   8  -1 159.301 5.12703   2
   0   8   1 147.601 5.11027   2
   0   8  -1 155.104 5.12319   2
   0   8   1 153.413 8.70932   1
   0  -8  -1 150.301 8.52424   1
   1   8  -1 150.972 4.96630   2
  -1   8   1 137.991 4.64533   2
  -1  -8  -1 143.177 4.96368   2
  -1  -8  -1 137.066 8.38087   1
  -1   8   1 136.672 5.32340   2
   1  -8   1 143.458 4.83489   2
  -1   8   1 135.849 7.89201   1
   1   8  -1 145.182 4.91070   2
   1  -8   1 140.785 4.77402   2
   1  -8   1 138.859 7.91416   1
   1   8  -1 138.641 8.48958   1
   1   8   1 141.954 4.95100   2
   1   8   1 144.711 4.95043   2
  -1  -8   1 134.017 4.87560   2
   1  -8  -1 140.785 4.84245   2
   1   8   1 141.204 8.54149   1
   1  -8  -1 138.079 4.78770   2
  -1   8  -1 138.204 4.61665   2
  -1   8  -1 142.243 4.61379   2
  -1  -8   1 145.592 4.99260   2
   1  -8  -1 134.829 7.75694   1
  -1  -8   1 130.678 8.07675   1
   2  -8   1 89.4345 3.42496   2
   2   8  -1 86.0134 3.69481   2
  -2   8   1 88.1996 3.15741   2
   2  -8   1 84.5191 3.36883   2
   2  -8   1 83.5685 6.22441   1
   2   8  -1 93.4575 3.80123   2
   2   8  -1 100.265 8.16232   1
  -2   8   1 97.6822 6.40979   1
  -2  -8  -1 87.8331 3.70806   2
  -2  -8  -1 85.8995 3.66172   2
  -2  -8  -1 83.9696 9.85346   1
  -2  -8   1 85.9035 3.66374   2
  -2  -8   1 89.6894 7.46556   1
   2   8   1 75.4525 7.54804   1
  -2   8  -1 86.1170 3.02513   2
   2  -8  -1 86.3638 3.45456   2
  -2  -8   1 94.1039 3.74995   2
   2   8   1 83.6828 3.70758   2
   2   8   1 92.3092 3.82763   2
  -2   8  -1 86.9010 3.03758   2
   2  -8  -1 83.4425 6.32072   1
   2  -8  -1 87.6114 3.42743   2
  -2   8  -1 90.7465 6.26410   1
   3  -8   1 622.157 20.4843   1
  -3  -8  -1 643.185 18.0277   2
   3   8  -1 622.136 18.0937   2
  -3  -8  -1 625.761 22.6086   1
  -3   8   1 594.455 20.6650   1
   3   8  -1 659.565 18.1241   2
   3  -8   1 641.631 17.7447   2
  -3  -8  -1 657.107 18.0595   2
   3  -8   1 644.511 17.7233   2
  -3   8   1 639.190 17.2378   2
   3   8  -1 620.564 22.6215   1
   3   8   1 634.578 18.1199   2
  -3   8  -1 625.995 20.4924   1
  -3  -8   1 618.687 17.9851   2
  -3  -8   1 628.859 18.0294   2
   3  -8  -1 616.377 17.7447   2
   3  -8  -1 614.964 17.7586   2
  -3  -8   1 620.489 22.6312   1
   3  -8  -1 603.027 20.6758   1
   3   8   1 613.815 22.5700   1
   3   8   1 647.999 18.1093   2
   4   8  -1 99.5737 4.36598   2
   4   8  -1 105.831 4.43886   2
   4   8  -1 117.793 9.41395   1
   4  -8   1 102.374 3.74612   2
  -4   8   1 97.9996 6.71907   1
   4  -8   1 112.316 3.81193   2
  -4  -8  -1 106.874 4.20020   2
   4  -8   1 98.9243 6.21475   1
  -4  -8  -1 102.394 9.23962   1
   4  -8  -1 102.013 6.75279   1
   4   8   1 98.0973 9.29584   1
   4  -8  -1 101.339 3.83336   2
  -4  -8   1 97.0830 9.05444   1
   4   8   1 108.064 4.55152   2
  -4  -8   1 111.604 4.26366   2
   4  -8  -1 103.714 3.81841   2
   5   8  -1 86.7113 4.28912   2
   5   8  -1 62.6170 10.4768   1
   5  -8   1 81.3159 3.93951   2
   5  -8   1 84.2930 3.17405   2
   5   8  -1 78.9981 4.83595   2
  -5  -8  -1 79.0834 3.62588   2
  -5   8  -1 85.1782 4.81938   1
   5   8   1 80.0645 4.06083   2
   5   8   1 80.8347 4.13196   2
   5  -8  -1 77.5170 3.24703   2
   5  -8  -1 83.0528 3.59250   2
   6  -8   1 51.6273 2.51443   2
   6  -8   1 52.7554 2.48127   2
   6   8  -1 57.0527 3.90269   2
   6  -8  -1 52.5187 2.64216   2
   6  -8  -1 53.1744 2.66808   2
   6   8   1 55.2151 3.76784   2
   7  -8   1 152.594 4.89031   2
   7  -8   1 148.901 4.90050   2
   7   8  -1 147.310 6.42018   2
   7   8   1 155.694 6.38748   2
   7  -8  -1 150.729 5.10288   2
   7  -8  -1 145.240 5.05161   2
   8  -8   1 97.0905 3.44702   2
   8   8  -1 98.0026 5.53786   2
   8  -8   1 93.3846 3.42834   2
   8  -8  -1 98.7027 3.80692   2
   8   8   1 99.0547 5.37801   2
   0  -9  -1 825.821 23.3622   2
   0   9  -1 818.590 23.2130   2
   0  -9   1 836.956 23.3382   2
   0  -9  -1 837.829 27.7304   1
   0  -9   1 828.504 27.5258   1
   0   9  -1 850.933 23.2522   2
   0   9   1 812.286 27.6655   1
   0  -9  -1 840.132 23.3676   2
   0   9  -1 812.036 27.4951   1
   0   9   1 849.495 23.2780   2
   0   9   1 793.743 23.2173   2
   0  -9   1 823.515 23.3567   2
  -1  -9  -1 381.001 11.4506   2
  -1   9   1 360.574 15.2116   1
   1   9  -1 369.284 15.7812   1
   1  -9   1 383.840 15.1934   1
   1   9  -1 380.796 11.3611   2
  -1   9   1 376.212 11.1443   2
   1   9  -1 390.098 11.4047   2
  -1  -9  -1 391.818 11.4519   2
   1  -9   1 393.372 11.3170   2
   1  -9   1 372.604 11.2881   2
  -1   9   1 383.189 11.1447   2
  -1  -9  -1 385.619 15.9689   1
   1   9   1 356.580 15.8219   1
   1  -9  -1 364.925 15.0654   1
   1  -9  -1 383.027 11.3378   2
   1   9   1 381.190 11.3840   2
   1   9   1 383.827 11.3859   2
  -1  -9   1 379.386 15.7171   1
  -1  -9   1 373.593 11.4120   2
   1  -9  -1 375.793 11.2913   2
  -1   9  -1 374.376 11.0808   2
  -1   9  -1 389.642 15.3455   1
  -1  -9   1 396.664 11.4618   2
   2   9  -1 44.8623 2.86964   2
   2   9  -1 44.7899 3.06377   2
   2  -9   1 47.9725 2.68530   2
  -2  -9  -1 45.8758 2.95852   2
   2  -9   1 37.6089 5.97660   1
  -2  -9  -1 50.5285 2.96013   2
  -2   9   1 48.1105 2.33085   2
   2  -9   1 42.2370 2.56197   2
   2   9  -1 48.7488 8.02485   1
  -2  -9  -1 44.0962 7.46989   1
   2  -9  -1 45.4498 2.70577   2
  -2  -9   1 47.0668 7.37099   1
   2  -9  -1 43.3792 2.61291   2
  -2   9  -1 45.4779 2.71038   2
  -2   9  -1 36.0378 5.75391   1
  -2   9  -1 48.1606 2.20340   2
   2   9   1 42.9906 3.01332   2
   2  -9  -1 43.2466 6.25646   1
  -2  -9   1 46.2303 2.84555   2
   2   9   1 48.9497 8.32255   1
   2   9   1 42.1852 2.94574   2
  -2  -9   1 42.6995 2.96140   2
   3   9  -1 129.955 10.6862   1
   3   9  -1 131.472 5.04575   2
   3  -9   1 123.116 8.02208   1
   3   9  -1 125.595 5.05346   2
  -3  -9  -1 126.006 4.85513   2
   3  -9   1 119.652 4.48110   2
   3  -9   1 126.864 4.52470   2
  -3  -9  -1 128.185 10.0665   1
  -3  -9  -1 121.942 4.89179   2
   3  -9  -1 127.188 4.60458   2
   3   9   1 129.142 5.05290   2
   3   9   1 122.992 5.01112   2
   3  -9  -1 125.449 8.18711   1
  -3  -9   1 113.113 4.85017   2
   3  -9  -1 128.791 4.58483   2
   3   9   1 134.213 10.6047   1
  -3  -9   1 124.566 4.88617   2
  -3  -9   1 121.141 10.0280   1
   4   9  -1 34.4612 3.02842   2
   4   9  -1 36.5544 6.57530   1
   4  -9   1 35.2100 2.55911   2
  -4  -9  -1 21.3818 5.71188   1
   4   9  -1 37.1327 3.22755   2
  -4  -9   1 35.2433 6.12316   1
   4   9   1 28.8007 6.20553   1
   4  -9  -1 33.5621 2.36934   2
  -4  -9   1 33.0235 2.85183   2
   4   9   1 31.0137 3.12197   2
   4   9   1 35.6434 3.05820   2
   5   9  -1 198.567 7.28423   2
   5  -9   1 196.601 6.31894   2
   5  -9   1 204.265 6.36872   2
   5   9  -1 206.439 7.33539   2
   5   9   1 191.780 7.30340   2
   5  -9  -1 198.142 6.46826   2
  -5  -9   1 184.053 6.75595   2
   5  -9  -1 196.878 6.42560   2
   5   9   1 198.837 7.27937   2
   6  -9   1 102.626 3.88499   2
   6  -9   1 99.4424 3.90431   2
   6   9  -1 107.977 5.30961   2
   6  -9  -1 97.3072 4.02223   2
   6   9   1 100.033 5.18544   2
   6  -9  -1 99.2521 3.99710   2
   7   9  -1 4.71672 2.25069   2
   7  -9   1 4.46874 1.12504   2
   7   9   1 3.79920 2.15301   2
   7  -9  -1 2.66747 1.24220   2
   0  10   1 307.796 9.51159   2
   0  10  -1 316.503 9.45714   2
   0 -10  -1 313.324 14.6469   1
   0 -10  -1 302.492 9.63194   2
   0 -10   1 312.799 9.64081   2
   0  10   1 302.821 16.9378   1
   0 -10   1 297.568 14.2246   1
   0 -10   1 304.119 9.64354   2
   1  10  -1 344.418 16.8632   1
  -1  10   1 382.426 11.5715   2
   1 -10   1 394.080 11.8429   2
   1 -10   1 393.410 11.8333   2
   1 -10   1 393.306 21.9826   1
   1  10  -1 395.146 12.3317   2
   1  10  -1 402.060 11.9132   2
  -1 -10  -1 389.181 11.9206   2
  -1 -10  -1 375.050 17.1397   1
  -1 -10  -1 398.805 11.9697   2
   1 -10  -1 396.787 11.8652   2
   1  10   1 378.237 17.3181   1
   1 -10  -1 403.134 21.7719   1
   1 -10  -1 398.289 11.8615   2
  -1  10  -1 394.853 11.5441   2
  -1 -10   1 385.786 17.0159   1
  -1 -10   1 407.688 11.9708   2
  -1 -10   1 409.686 11.9860   2
   1  10   1 406.508 11.9296   2
   2  10  -1 442.263 13.3403   2
   2 -10   1 452.384 13.1818   2
  -2 -10  -1 458.388 13.4004   2
  -2 -10  -1 412.785 13.2893   2
   2  10  -1 454.157 13.4098   2
   2 -10   1 454.787 13.1711   2
  -2 -10  -1 443.323 19.3364   1
   2  10   1 446.128 13.3817   2
   2 -10  -1 433.656 13.1640   2
  -2  10  -1 445.397 12.7051   2
   2  10   1 419.509 18.8664   1
  -2 -10   1 427.985 13.3450   2
   2 -10  -1 455.659 13.2079   2
  -2 -10   1 429.788 18.9453   1
   2  10   1 466.341 13.4375   2
  -2 -10   1 461.447 13.4380   2
   3  10  -1 508.291 14.7768   2
  -3 -10  -1 465.864 20.6394   1
   3  10  -1 481.778 21.0416   1
   3  10  -1 490.533 14.7742   2
  -3 -10  -1 489.583 14.6787   2
   3 -10   1 496.583 14.3346   2
  -3 -10   1 499.773 14.6835   2
   3  10   1 485.838 14.7128   2
  -3 -10   1 452.537 20.4682   1
   3  10   1 494.058 21.2699   1
   3  10   1 496.737 14.7556   2
   3 -10  -1 499.512 14.3889   2
   4 -10   1 272.500 8.46675   2
   4 -10   1 270.106 8.47855   2
   4  10  -1 286.421 9.18398   2
   4  10  -1 225.618 16.2011   1
  -4 -10  -1 267.245 8.93043   2
   4  10  -1 267.081 9.16046   2
   4  10   1 278.608 9.15563   2
  -4 -10   1 282.079 8.94999   2
   4  10   1 255.671 17.2121   1
   4 -10  -1 266.527 8.52837   2
   4 -10  -1 274.241 8.53315   2
   4  10   1 268.111 9.21542   2
   5 -10   1 99.8832 4.08544   2
   5 -10   1 96.6930 4.03422   2
   5  10  -1 93.5285 5.19222   2
   5 -10  -1 105.190 4.58387   2
   5  10   1 99.6803 7.97242   2
   5 -10  -1 99.4566 4.13853   2
   6  10  -1 115.170 5.93891   2
   6 -10   1 120.300 4.53426   2
   6  10   1 116.325 5.77724   2
   6 -10  -1 118.805 4.67363   2
   7  10  -1 83.6372 5.48063   2
   7 -10   1 93.3790 3.86172   2
   7  10   1 94.4117 5.74312   2
   7 -10  -1 86.3782 4.00178   2
   0 -11  -1 92.2847 4.56362   2
   0  11   1 90.3789 4.17852   2
   0 -11   1 91.1648 4.50586   2
   0 -11   1 92.8897 4.45729   2
   0 -11  -1 81.1405 4.19522   2
  -1 -11  -1 24.3957 2.95283   2
   1  11  -1 27.4358 3.04804   2
   1 -11   1 24.8810 2.88953   2
  -1 -11  -1 20.1434 2.28811   2
   1 -11   1 25.4014 2.79824   2
  -1 -11   1 23.6560 3.16957   2
   1 -11  -1 29.6328 3.16431   2
  -1  11  -1 25.0077 2.47679   2
  -1 -11   1 26.4300 3.02330   2
   1  11   1 22.4979 2.87477   2
   1 -11  -1 27.8223 2.82221   2
  -2 -11  -1 92.4279 4.43070   2
   2 -11   1 84.4845 4.84756   2
   2  11  -1 90.4409 4.42083   2
  -2 -11  -1 89.8932 5.80701   2
  -2  11   1 95.1242 3.77143   2
   2 -11   1 99.3267 4.30316   2
  -2  11  -1 75.0798 4.63217   2
  -2 -11   1 85.3497 4.71854   2
  -2 -11   1 94.4526 4.58673   2
   2 -11  -1 96.4607 4.36959   2
   2  11   1 94.2187 4.61757   2
   3 -11   1 0.49873 1.40263   2
   3 -11   1 -0.1709 1.32967   2
  -3 -11  -1 2.42150 1.82781   2
   3  11  -1 0.40944 1.76346   2
  -3 -11   1 0.53008 1.73554   2
   3 -11  -1 1.40165 1.47443   2
   3 -11  -1 2.11833 1.55089   2
   3  11   1 -0.1666 1.75121   2
   4  11  -1 98.6700 5.11517   2
   4 -11   1 99.7716 4.29992   2
   4  11   1 106.995 5.40401   2
  -4 -11   1 90.6296 4.86331   2
   4 -11  -1 104.066 4.45096   2
   5  11  -1 4.44202 2.37982   2
   5 -11   1 0.40145 1.30940   2
   5  11   1 0.67393 2.20602   2
   5 -11  -1 0.59190 1.40222   2
   6 -11   1 73.5010 3.67617   2
   6  11  -1 68.3783 5.38084   2
   6 -11  -1 67.6474 3.79274   2
   6  11   1 73.9641 5.38800   2
   0  12   1 97.0208 5.10447   2
   0 -12  -1 95.8359 4.69709   2
   0 -12   1 97.9095 4.79561   2
   1 -12   1 135.558 5.51208   2
  -1 -12  -1 136.798 6.67123   2
  -1 -12  -1 138.598 5.73284   2
   1  12  -1 135.366 5.56835   2
   1  12   1 124.311 5.53233   2
   1 -12  -1 116.718 6.01639   2
  -1 -12   1 130.474 5.57397   2
   2  12  -1 15.9559 2.27129   2
   2 -12   1 18.3189 2.08933   2
  -2 -12  -1 14.6800 2.27053   2
   2 -12  -1 13.2689 1.99346   2
  -2 -12   1 14.9368 2.26788   2
   2  12   1 15.3426 2.27479   2
   3  12  -1 162.795 6.74064   2
   3 -12   1 165.101 6.23555   2
  -3 -12  -1 163.150 6.60553   2
  -3 -12   1 156.898 6.60031   2
   3 -12  -1 169.462 6.33730   2
   3  12   1 161.451 6.80132   2
   4  12  -1 54.9273 4.56684   2
   4 -12   1 57.6862 3.65779   2
   4 -12  -1 61.1020 3.79694   2
   4  12   1 50.0849 4.65139   2
   5 -12   1 87.0036 4.27809   2
   5  12  -1 85.2646 5.68390   2
   5 -12  -1 80.8023 4.37221   2
   5  12   1 76.0091 5.61910   2
   0 -13  -1 6.28699 2.13171   2
   0 -13   1 6.80965 2.08059   2
   1 -13   1 0.53043 1.81692   2
  -1 -13  -1 4.58510 2.25051   2
   1 -13  -1 2.44894 1.98995   2
  -2 -13  -1 3.96498 2.25386   2
   2 -13   1 3.53248 1.78834   2
  -2 -13   1 3.04519 2.21578   2
   2 -13  -1 6.27945 1.95554   2
   3 -13   1 12.0505 2.07550   2
   3 -13  -1 16.1120 2.33710   2
   4 -13   1 3.54965 1.76905   2
   4 -13  -1 0.81269 1.92905   2
   0 -14   1 7.12728 2.35094   2
   0 -14  -1 3.81655 2.39833   2
   1 -14   1 11.6157 2.36927   2
  -1 -14  -1 18.0067 2.91654   2
  -1 -14   1 12.9848 2.58052   2
   1 -14  -1 12.9688 2.55745   2
   2 -14   1 8.00145 2.34201   2
   2 -14  -1 6.38599 2.27692   2
   0   0  -2 334.474 10.0025   2
   0   0  -2 382.238 10.7943   1
   0   0  -2 367.470 10.0166   2
   0   0   2 388.196 10.8002   1
   0   0   2 358.039 10.0168   2
   2   0  -2 466.156 13.2981   2
   2   0  -2 507.685 14.5049   1
   2   0   2 467.460 13.1628   2
  -2   0   2 466.984 13.2545   2
   2   0   2 515.914 13.8599   1
   2   0  -2 473.265 13.3037   2
  -2   0   2 465.960 13.2575   2
   2   0   2 453.521 13.1597   2
  -2   0   2 511.416 14.5080   1
  -2   0  -2 519.657 13.8673   1
   3   0  -2 1746.46 46.8311   1
  -3   0   2 1760.56 46.8387   1
   3   0   2 1697.96 45.8584   1
  -3   0  -2 1737.33 45.9137   1
   3   0  -2 1545.23 45.3330   2
   3   0  -2 1548.72 45.3392   2
   4   0  -2 13.5112 1.06175   2
   4   0  -2 13.3044 1.06929   2
   4   0   2 15.1252 1.49598   1
  -4   0   2 12.4358 2.18058   1
   4   0   2 13.1917 0.76588   2
   4   0  -2 10.2417 1.89087   1
  -4   0  -2 14.8129 1.49331   1
   4   0   2 12.7256 0.76223   2
   5   0  -2 2164.61 58.2983   1
  -5   0   2 2140.27 58.2485   1
   5   0   2 2236.82 56.7680   1
  -5   0  -2 2132.05 56.7599   1
   5   0  -2 1961.93 56.3738   2
   5   0   2 1911.72 56.1697   2
   5   0   2 1982.20 56.1675   2
   6   0  -2 164.132 7.02098   1
   6   0  -2 154.571 4.98407   2
  -6   0   2 155.906 6.91835   1
   6   0   2 162.879 4.74627   2
   6   0  -2 156.858 5.01704   2
   6   0   2 158.587 4.75087   2
   7   0  -2 71.6522 3.25935   2
   7   0   2 70.0767 2.62112   2
   7   0   2 70.3710 2.59683   2
   7   0  -2 71.9433 2.92494   2
   8   0   2 6.27885 0.93229   2
   8   0   2 7.07956 0.98228   2
   8   0  -2 4.87231 1.14561   2
   8   0  -2 5.62254 1.18131   2
   9   0   2 39.2445 2.28645   2
   9   0   2 34.4287 2.11845   2
   9   0  -2 32.0002 2.50840   2
   0  -1  -2 675.095 19.0529   2
   0   1  -2 671.546 19.0319   2
   0   1   2 676.802 19.0503   2
   0   1   2 766.875 20.0418   1
   0  -1   2 642.541 19.0310   2
   0  -1  -2 779.169 20.0703   1
   0  -1   2 760.670 19.9594   1
   0  -1   2 674.773 19.0394   2
   0  -1  -2 702.952 19.0594   2
   0   1   2 657.533 19.0473   2
  -1  -1  -2 2307.62 62.1284   1
   1  -1   2 2233.97 61.6878   1
   1   1  -2 2034.04 61.1900   2
  -1   1   2 2300.90 62.1432   1
   1   1  -2 2293.16 62.3351   1
  -1  -1   2 2330.94 62.3666   1
  -1   1  -2 2266.71 61.6890   1
   1   1   2 2346.64 62.1483   1
   2   1  -2 1726.23 46.3558   1
  -2  -1  -2 1557.84 44.7422   2
   2   1  -2 1552.21 44.8877   2
  -2   1   2 1713.45 45.9608   1
   2   1  -2 1576.76 44.8999   2
   2  -1   2 1651.38 45.0311   1
   2  -1   2 1623.43 45.0177   1
  -2  -1  -2 1719.03 45.8978   1
   2  -1  -2 1689.04 45.9431   1
  -2  -1   2 1601.57 44.8629   2
   2   1   2 1713.11 45.8767   1
  -2  -1   2 1754.91 46.3823   1
  -3   1   2 487.494 13.5772   2
   3   1  -2 521.794 15.5923   1
  -3  -1  -2 519.740 14.9646   1
   3   1  -2 494.643 13.8721   2
   3   1  -2 490.441 13.8774   2
  -3   1   2 491.246 13.5804   2
  -3   1   2 519.148 15.0795   1
  -3  -1   2 517.004 15.5457   1
  -3  -1   2 501.863 13.7778   2
  -3  -1   2 514.142 13.7796   2
   3  -1  -2 480.558 13.7705   2
   3   1   2 478.613 13.7476   2
   3   1   2 490.153 13.7490   2
   3  -1  -2 488.754 13.7791   2
   3   1   2 512.358 14.9007   1
   3  -1  -2 506.244 15.0359   1
   4   1  -2 692.016 19.2624   2
   4  -1   2 673.285 18.8526   2
   4  -1   2 694.949 18.8573   2
  -4  -1  -2 730.342 20.4770   1
  -4   1   2 736.408 20.6193   1
   4   1  -2 707.393 19.2572   2
   4   1   2 680.440 19.1119   2
   4  -1  -2 697.421 19.1485   2
  -4  -1   2 739.351 21.2617   1
   4  -1  -2 670.714 19.1630   2
  -4  -1   2 702.723 19.0199   2
   4   1   2 652.841 19.5783   2
   4   1   2 699.294 20.5643   1
   4  -1  -2 666.126 21.1540   1
  -4  -1   2 718.549 19.0228   2
   5  -1   2 60.9997 1.86974   2
   5   1  -2 61.2060 2.45056   2
   5  -1   2 61.3177 1.88243   2
  -5  -1  -2 61.9853 3.52374   1
  -5   1   2 59.3698 3.67061   1
   5   1  -2 61.7030 2.41511   2
   5   1  -2 60.0614 4.47314   1
   5   1   2 59.3858 2.20745   2
   5  -1  -2 59.6742 2.25044   2
   5   1   2 59.9849 3.56049   1
   5  -1  -2 53.5005 3.68405   1
   5  -1  -2 60.9113 2.25365   2
   5   1   2 58.7084 2.19759   2
  -5  -1   2 61.6658 4.27790   1
   6  -1   2 256.811 7.30532   2
  -6   1   2 244.970 9.03745   1
  -6  -1  -2 265.525 8.90752   1
   6  -1   2 258.578 7.30339   2
   6   1  -2 254.073 7.76887   2
   6   1  -2 261.714 10.1570   1
   6  -1  -2 262.237 7.63706   2
   6   1   2 266.484 8.89616   1
  -6  -1   2 252.947 9.99055   1
   6   1   2 257.156 7.57525   2
   6   1   2 270.513 7.57912   2
   6  -1  -2 267.557 7.62213   2
  -7   1   2 22.3201 3.35282   1
   7   1  -2 27.4012 2.69878   2
   7  -1   2 29.8293 1.42307   2
   7  -1   2 27.9118 1.44106   2
   7   1  -2 25.7839 2.06251   2
   7   1   2 26.2150 3.29555   1
   7   1   2 28.8205 1.86305   2
   7  -1  -2 26.8978 1.83327   2
   7  -1  -2 31.1713 2.02158   2
   7   1   2 25.9232 1.76517   2
   8  -1   2 189.306 5.68898   2
   8   1  -2 195.740 6.29410   2
   8   1  -2 180.627 6.24223   2
   8  -1   2 194.400 5.70060   2
   8  -1  -2 191.392 6.08723   2
   8  -1  -2 192.364 6.09483   2
   8   1   2 193.925 6.02302   2
   8   1   2 189.996 6.02863   2
   9   1  -2 41.5159 2.82330   2
   9  -1   2 42.5315 2.03897   2
   9  -1  -2 39.9542 2.52784   2
   9   1   2 41.3253 2.49807   2
   0   2   2 2972.56 79.6043   1
   0  -2  -2 2963.21 79.5940   1
   0  -2   2 2973.37 79.4669   1
   0   2  -2 2689.18 80.0888   1
   1   2   2 9999.99 265.379   1
  -1  -2   2 9587.52 265.413   1
  -2   2   2 1129.93 31.8926   2
  -2   2   2 1148.04 31.8981   2
   2  -2   2 1229.44 32.3247   1
   2   2  -2 1151.49 32.0835   2
  -2   2   2 1257.77 33.2423   1
  -2   2   2 1228.85 33.2258   1
  -2  -2  -2 1134.38 31.9705   2
  -2  -2  -2 1100.59 31.9672   2
   2   2  -2 1118.99 32.0773   2
   2   2  -2 1269.96 33.9120   1
  -2  -2  -2 1251.65 33.5879   1
   2   2   2 1117.50 32.0228   2
  -2  -2   2 1275.47 33.9335   1
   2  -2  -2 1094.22 31.9597   2
   2   2   2 1139.53 32.0202   2
   2  -2  -2 1121.92 31.9629   2
  -2  -2   2 1170.34 32.0608   2
  -2   2  -2 1181.17 32.2934   1
   2   2   2 1261.82 33.5744   1
   3   2  -2 448.062 12.4065   2
  -3  -2  -2 445.589 12.1773   2
  -3  -2  -2 435.174 12.1677   2
  -3   2   2 446.966 13.4835   1
   3   2  -2 438.365 12.4103   2
  -3  -2  -2 452.641 13.9217   1
  -3   2   2 454.101 13.4833   1
   3   2  -2 481.613 14.4773   1
  -3  -2   2 460.107 12.3263   2
   3   2   2 420.910 12.3008   2
   3  -2  -2 418.609 12.2180   2
   3   2   2 447.828 13.8796   1
   3   2   2 428.593 12.2953   2
  -3  -2   2 449.288 14.3335   1
  -3  -2   2 438.549 12.3141   2
   3  -2  -2 422.315 12.2193   2
  -4  -2  -2 392.261 10.6404   2
   4   2  -2 384.638 11.1263   2
  -4  -2  -2 385.587 12.7413   1
  -4   2   2 396.316 12.2358   1
  -4   2   2 406.191 12.2821   1
   4   2  -2 392.759 11.1596   2
   4   2  -2 376.022 14.1981   1
   4   2   2 373.577 11.0249   2
   4   2   2 406.634 12.8274   1
   4  -2  -2 390.706 10.9391   2
  -4  -2   2 409.481 10.9721   2
   4   2   2 400.501 11.0368   2
  -4  -2   2 401.284 10.9599   2
   4  -2  -2 370.122 11.0757   2
  -4  -2   2 402.466 13.3287   1
   5   2  -2 231.897 7.17823   2
  -5   2   2 246.136 8.26083   1
  -5  -2  -2 241.104 8.92968   1
   5   2  -2 239.397 9.65450   1
  -5   2   2 254.072 8.25940   1
   5   2  -2 245.923 7.18201   2
   5  -2  -2 233.262 6.91948   2
   5  -2  -2 245.076 6.93610   2
   5   2   2 243.172 7.06524   2
  -5  -2   2 238.604 6.75559   2
  -5  -2   2 249.475 6.77096   2
  -5  -2   2 243.630 9.61224   1
   5   2   2 202.664 7.69254   2
   5   2   2 241.704 8.96772   1
  -6   2   2 804.392 22.8483   1
  -6   2   2 763.440 22.7631   1
   6  -2   2 802.552 21.4035   2
   6   2  -2 792.795 22.0054   2
  -6  -2  -2 775.341 23.8667   1
   6  -2   2 792.641 21.4049   2
   6   2  -2 802.774 22.0621   2
   6   2  -2 772.703 24.8099   1
   6   2   2 805.574 21.8826   2
   6  -2  -2 781.187 21.7581   2
   6   2   2 815.417 23.9726   1
   6  -2  -2 785.470 21.7537   2
  -6  -2   2 754.176 24.6926   1
   6   2   2 786.117 21.8965   2
   7  -2   2 250.707 7.18665   2
   7  -2   2 256.090 7.18898   2
   7  -2  -2 256.724 7.58908   2
   7   2   2 261.898 7.74516   2
   8   2  -2 124.725 4.75483   2
   8  -2   2 121.498 3.78884   2
   8  -2   2 128.008 3.82602   2
   8   2  -2 126.302 4.74285   2
   8   2   2 124.860 4.49142   2
   8  -2  -2 127.476 4.32045   2
   8   2   2 125.154 4.50526   2
   9   2  -2 65.0230 3.59494   2
   9  -2   2 71.7479 2.45884   2
   9   2   2 73.3437 3.41841   2
   9  -2  -2 73.2773 3.09679   2
   0   3  -2 31.4766 2.41208   1
   0   3   2 28.2104 1.27835   2
   0   3   2 28.9837 1.29674   2
   0  -3   2 30.6837 1.26836   2
   0  -3  -2 31.8649 1.32274   2
   0  -3   2 29.8810 1.29563   2
   0   3  -2 30.2984 1.25156   2
   0  -3   2 32.9964 2.35374   1
   0   3   2 28.9739 2.49268   1
   0  -3  -2 32.8865 2.47061   1
   1  -3   2 178.870 6.08911   1
   1   3  -2 178.401 5.11790   2
   1  -3   2 175.013 4.95541   2
  -1  -3  -2 169.745 5.06801   2
  -1   3   2 173.783 4.99015   2
   1   3  -2 173.742 6.66593   1
   1  -3   2 168.224 4.95542   2
  -1  -3  -2 178.102 5.07919   2
  -1  -3  -2 179.021 6.68535   1
   1   3  -2 172.873 5.10189   2
  -1  -3   2 176.038 6.68787   1
  -1   3  -2 165.517 4.87935   2
   1   3   2 172.024 6.58512   1
   1  -3  -2 170.809 5.03331   2
   1   3   2 176.347 5.11705   2
  -1   3  -2 179.059 6.06580   1
  -1  -3   2 172.558 5.09385   2
  -1   3  -2 176.518 4.88775   2
   1  -3  -2 174.548 6.41832   1
   1  -3  -2 170.466 5.03243   2
   1   3   2 163.276 5.06253   2
  -1  -3   2 173.143 5.10543   2
   2   3  -2 143.125 6.09861   1
  -2   3   2 143.825 3.97501   2
   2  -3   2 137.396 3.91251   2
   2   3  -2 138.365 4.26565   2
   2  -3   2 140.362 4.77703   1
  -2   3   2 135.937 3.96467   2
   2   3  -2 138.256 4.25956   2
  -2  -3  -2 143.619 4.17443   2
  -2  -3  -2 135.065 5.80252   1
   2  -3   2 135.731 3.91425   2
  -2   3   2 138.031 5.40088   1
   2  -3  -2 130.937 4.05990   2
  -2  -3   2 135.458 4.21538   2
  -2   3  -2 134.309 4.71479   1
   2  -3  -2 139.935 4.08665   2
   2   3   2 134.540 5.85875   1
   2   3   2 133.692 4.19635   2
  -2  -3   2 138.706 6.02334   1
  -2  -3   2 134.929 4.19827   2
   2   3   2 136.791 4.19331   2
   2  -3  -2 133.236 5.34890   1
  -3  -3  -2 791.476 22.9702   1
   3   3  -2 779.495 23.2311   1
   3   3  -2 762.810 20.8985   2
  -3  -3  -2 739.368 20.6992   2
   3  -3   2 799.937 20.6883   1
  -3  -3  -2 773.140 20.7627   2
  -3   3   2 741.491 22.9274   1
   3   3  -2 742.509 20.8577   2
   3  -3   2 705.375 20.4269   2
  -3   3   2 771.650 22.0917   1
   3  -3   2 720.645 20.4281   2
   3  -3  -2 721.846 20.6558   2
  -3   3  -2 779.708 20.7122   1
   3  -3  -2 724.661 20.6521   2
   3   3   2 742.997 20.7998   2
  -3  -3   2 790.652 23.3060   1
   3   3   2 759.999 22.8404   1
   3   3   2 741.008 20.8164   2
  -4  -3  -2 161.404 4.65978   2
  -4   3   2 161.006 6.01371   1
   4   3  -2 160.289 5.03838   2
   4   3  -2 161.942 7.50664   1
  -4  -3  -2 158.509 6.96159   1
  -4  -3  -2 168.304 4.67064   2
  -4   3   2 159.082 5.99856   1
   4   3  -2 158.966 5.00642   2
   4   3   2 157.275 4.92501   2
   4  -3  -2 149.462 4.68776   2
  -4  -3   2 163.440 4.83680   2
   4   3   2 154.335 4.89001   2
  -4  -3   2 153.335 4.81465   2
  -4  -3   2 159.467 7.27515   1
   4   3   2 156.802 6.99809   1
   5   3  -2 158.646 7.81582   1
  -5  -3  -2 151.118 7.12471   1
   5   3  -2 154.488 4.98250   2
  -5   3   2 159.204 5.91623   1
  -5   3   2 156.579 5.91484   1
   5   3  -2 151.550 5.01972   2
   5   3   2 151.762 4.86642   2
   5   3   2 150.371 4.89930   2
  -5  -3   2 154.189 4.64392   2
  -5  -3   2 144.462 7.49885   1
   5   3   2 149.315 7.23286   1
  -5  -3   2 154.695 4.65515   2
   5  -3  -2 147.415 4.61204   2
  -6  -3  -2 9.98325 3.10436   1
   6   3  -2 17.2434 3.47203   1
  -6   3   2 14.2121 2.29182   1
   6   3  -2 15.6303 1.96668   2
  -6   3   2 13.9897 1.62597   1
   6  -3   2 17.6218 0.64145   2
   6   3  -2 17.4532 1.87563   2
  -6  -3   2 17.5647 1.04748   2
   6   3   2 14.3404 2.96236   1
  -6  -3   2 13.8573 0.97603   2
   6   3   2 17.6439 1.83968   2
  -6  -3   2 11.2528 3.84719   1
   6   3   2 14.9501 1.68900   2
   6  -3  -2 16.8215 1.41468   2
   7   3  -2 0.05835 1.13768   2
   7  -3   2 0.45307 0.34374   2
   7   3  -2 -0.5358 1.06264   2
   7  -3  -2 0.27237 1.26508   2
   7   3   2 0.74330 1.02868   2
   7   3   2 1.76203 1.09216   2
   8  -3   2 17.7710 0.92202   2
   8   3  -2 14.2893 1.68697   2
   8  -3  -2 20.8234 1.80002   2
   8   3   2 18.5428 2.28126   2
   8   3   2 16.1407 1.60306   2
   9   3  -2 81.6950 4.25660   2
   9  -3  -2 97.6846 3.60130   2
   9   3   2 96.5418 4.17342   2
   0   4  -2 8.85394 1.69909   1
   0  -4   2 7.36720 1.51682   1
   0  -4  -2 6.62821 0.77987   2
   0   4   2 8.79672 1.04663   2
   0  -4   2 6.41909 0.74399   2
   0  -4  -2 6.83870 0.77801   2
   0   4  -2 7.84408 1.04556   2
   0   4   2 7.75506 1.71862   1
   0   4  -2 10.3696 0.97158   2
   0   4   2 7.36785 0.78668   2
   0  -4  -2 6.22631 1.50823   1
   0  -4   2 8.23143 1.10629   2
  -1   4   2 1317.85 35.8873   2
   1  -4   2 1252.74 35.8625   2
   1   4  -2 1291.39 35.9800   2
   1  -4   2 1279.46 35.8615   2
  -1  -4  -2 1328.26 35.9825   2
   1  -4   2 1468.49 37.6494   1
  -1  -4  -2 1292.09 35.9844   2
   1   4  -2 1273.52 36.0383   2
   1   4  -2 1392.98 38.2576   1
  -1  -4  -2 1359.15 38.1782   1
   1  -4  -2 1248.10 35.9197   2
  -1   4  -2 1252.91 35.7833   2
  -1   4  -2 1283.58 35.7914   2
   1   4   2 1288.88 35.9794   2
   1  -4  -2 1295.03 35.9276   2
  -1   4  -2 1351.29 37.4730   1
  -1  -4   2 1268.51 35.9929   2
   1   4   2 1306.64 35.9978   2
   1   4   2 1357.06 38.1906   1
   1  -4  -2 1391.24 37.8678   1
  -1  -4   2 1332.07 35.9944   2
  -1  -4   2 1392.80 38.2625   1
   2  -4   2 95.9742 3.01269   2
  -2  -4  -2 100.750 5.27843   1
   2   4  -2 100.571 5.48427   1
   2   4  -2 100.680 3.37313   2
   2   4  -2 100.901 3.37929   2
   2  -4   2 100.538 4.20058   1
  -2  -4  -2 101.689 3.28091   2
  -2  -4  -2 96.7953 3.24570   2
  -2   4   2 103.000 3.04183   2
   2  -4   2 95.7810 3.02051   2
  -2   4   2 102.062 4.69543   1
  -2   4  -2 102.097 4.20843   1
   2  -4  -2 96.0943 3.15074   2
   2  -4  -2 92.8725 3.13641   2
  -2  -4   2 101.949 3.34890   2
  -2  -4   2 94.3835 5.23984   1
   2  -4  -2 99.6906 4.67307   1
  -2  -4   2 94.8898 3.30796   2
   2   4   2 100.977 3.33865   2
   2   4   2 96.6281 3.29838   2
   2   4   2 105.420 5.40422   1
  -3   4   2 235.371 8.35155   1
   3  -4   2 231.434 6.60949   2
  -3  -4  -2 221.905 10.3451   1
  -3  -4  -2 241.532 7.02684   2
  -3   4   2 246.349 6.45579   2
   3  -4   2 236.688 6.61505   2
  -3  -4  -2 247.584 6.92333   2
   3   4  -2 235.834 7.07750   2
   3   4  -2 244.210 7.06341   2
   3   4  -2 234.210 9.60091   1
   3  -4   2 234.871 7.43597   1
  -3  -4   2 225.722 6.95200   2
   3   4   2 249.669 9.47696   1
   3  -4  -2 234.137 6.79895   2
  -3  -4   2 238.109 9.61514   1
  -3  -4   2 245.950 7.01396   2
  -3   4  -2 236.617 7.43095   1
   3   4   2 228.422 6.97586   2
   3  -4  -2 228.790 6.79147   2
   3   4   2 223.829 6.99086   2
  -4  -4  -2 27.7179 3.83639   1
   4   4  -2 35.8439 4.42910   1
  -4   4   2 31.2750 2.81616   1
   4   4  -2 34.0950 1.96713   2
   4  -4   2 31.9848 1.18505   2
  -4  -4  -2 32.5546 1.65546   2
  -4   4   2 33.8148 2.89202   1
  -4  -4  -2 35.7001 1.67020   2
   4  -4   2 33.1722 1.19139   2
   4   4  -2 33.5291 2.04329   2
   4  -4  -2 31.9545 1.56084   2
  -4  -4   2 33.2194 4.15886   1
   4   4   2 32.1746 1.88947   2
   4   4   2 33.3183 4.23548   1
  -4  -4   2 32.3588 1.79960   2
  -4  -4   2 32.9777 1.81789   2
   4  -4  -2 32.8136 1.53698   2
   4   4   2 31.1222 1.91029   2
  -5   4   2 102.649 4.67649   1
  -5  -4  -2 106.098 3.28149   2
   5   4  -2 99.6250 3.77213   2
   5   4  -2 102.352 3.87801   2
  -5  -4  -2 98.9948 6.42681   1
  -5  -4  -2 108.976 3.29918   2
   5   4  -2 102.739 7.03156   1
   5  -4   2 102.780 2.93927   2
   5  -4   2 100.458 2.93087   2
  -5  -4   2 96.0629 3.48952   2
  -5  -4   2 103.301 6.76525   1
  -5  -4   2 101.506 3.51878   2
   5   4   2 100.881 3.70256   2
   5   4   2 93.9956 6.52891   1
   5  -4  -2 104.097 3.35882   2
   5   4   2 102.608 3.78720   2
   5  -4  -2 102.793 3.36042   2
   6   4  -2 100.622 8.02495   1
  -6   4   2 98.9094 4.20812   1
   6   4  -2 109.874 4.10927   2
   6  -4   2 108.458 3.05832   2
  -6   4   2 103.719 4.24778   1
   6  -4   2 106.773 3.05857   2
   6   4  -2 109.169 4.20423   2
   6   4   2 101.284 8.35837   1
   6   4   2 108.150 3.99871   2
   6   4   2 110.039 4.10746   2
  -6  -4   2 112.418 4.08941   2
   6  -4  -2 109.741 3.59929   2
   6  -4  -2 110.038 3.58715   2
   7  -4   2 56.1220 1.66239   2
   7   4  -2 58.1507 3.23391   2
   7   4  -2 51.2279 3.00224   2
   7  -4  -2 51.4146 2.37490   2
   7   4   2 54.3472 3.00027   2
   7   4   2 54.3043 2.92793   2
   7  -4  -2 54.5825 2.37862   2
   8   4  -2 207.486 7.23841   2
   8  -4  -2 209.989 6.43403   2
   8  -4  -2 213.166 6.45320   2
   8   4   2 203.483 7.04988   2
   9   4  -2 39.7952 3.38254   2
   9   4   2 42.7555 3.32381   2
   9  -4  -2 44.3418 2.41643   2
   0  -5  -2 2270.85 64.1397   2
   0   5   2 2307.09 64.1276   2
   0   5  -2 2532.24 66.6239   1
   0  -5   2 2295.21 64.1063   2
   0   5   2 2484.52 66.7031   1
   0   5   2 2343.59 64.1231   2
   0   5  -2 2382.63 64.0927   2
   0  -5  -2 2339.26 64.1421   2
   0   5  -2 2221.50 64.0658   2
   0  -5   2 2402.05 66.4698   1
   0  -5   2 2206.82 64.1121   2
   0  -5  -2 2568.48 66.8227   1
  -1  -5  -2 212.584 6.36691   2
  -1   5   2 212.166 6.26553   2
   1   5  -2 217.041 8.76037   1
  -1  -5  -2 212.734 6.35250   2
   1  -5   2 202.324 6.22907   2
  -1   5   2 209.280 8.37444   1
   1   5  -2 218.697 6.37358   2
  -1  -5  -2 219.838 8.71087   1
   1  -5   2 215.784 6.23471   2
   1  -5  -2 205.820 6.27870   2
   1   5   2 215.919 8.74048   1
   1  -5  -2 207.312 6.28392   2
  -1  -5   2 213.473 6.38567   2
   1  -5  -2 208.949 8.26763   1
  -1  -5   2 214.339 6.35686   2
  -1   5  -2 207.472 6.12055   2
  -1  -5   2 216.046 8.64738   1
   1   5   2 215.711 6.40223   2
   1   5   2 210.857 6.36343   2
   2   5  -2 1327.20 37.7460   2
   2  -5   2 1405.71 39.2208   1
  -2  -5  -2 1348.07 37.7009   2
   2  -5   2 1296.70 37.4859   2
  -2   5   2 1444.42 39.8391   1
   2   5  -2 1433.52 40.7119   1
   2  -5   2 1264.78 37.4836   2
  -2   5   2 1345.07 37.4586   2
  -2  -5  -2 1282.19 38.0521   2
  -2  -5  -2 1435.34 40.6756   1
   2   5  -2 1369.54 37.7403   2
  -2   5   2 1371.01 37.4722   2
   2  -5  -2 1307.45 37.5854   2
   2   5   2 1363.35 37.7519   2
   2  -5  -2 1351.28 37.5934   2
  -2   5  -2 1379.80 37.2651   2
  -2  -5   2 1335.77 37.8124   2
   2   5   2 1408.25 37.7495   2
   2   5   2 1483.40 40.8070   1
  -2  -5   2 1447.72 40.7783   1
  -2  -5   2 1405.03 37.7330   2
   2  -5  -2 1435.36 39.7955   1
  -2   5  -2 1459.99 39.3165   1
  -3  -5  -2 93.7218 3.22453   2
   3   5  -2 88.2562 3.31234   2
   3  -5   2 91.0049 2.85401   2
  -3   5   2 91.2793 2.62669   2
   3   5  -2 91.6846 3.42133   2
  -3   5   2 89.3318 2.61937   2
  -3   5   2 91.4359 4.76463   1
   3   5  -2 88.5947 6.09313   1
  -3  -5  -2 88.0278 5.87761   1
   3  -5   2 87.3664 4.08182   1
   3  -5   2 85.3388 2.83798   2
   3  -5  -2 83.2739 2.98855   2
  -3  -5   2 82.8069 3.22085   2
  -3   5  -2 88.9680 4.04664   1
   3   5   2 86.9445 6.09531   1
   3   5   2 90.8518 3.31572   2
   3  -5  -2 87.1244 3.01068   2
  -3  -5   2 91.4164 3.28465   2
   3   5   2 90.3972 3.34668   2
   3  -5  -2 91.2022 4.73527   1
   4  -5   2 487.415 13.5121   2
  -4  -5  -2 494.424 13.8422   2
   4   5  -2 501.960 14.1399   2
   4  -5   2 478.997 13.5090   2
  -4   5   2 486.815 15.5410   1
   4   5  -2 500.027 14.0883   2
  -4  -5  -2 491.440 17.1951   1
  -4  -5  -2 496.329 13.8362   2
   4   5  -2 490.085 17.5243   1
  -4   5   2 494.953 15.5255   1
   4  -5  -2 494.399 13.7285   2
  -4   5  -2 494.619 13.9885   1
  -4  -5   2 498.152 17.5115   1
   4   5   2 480.466 14.0373   2
  -4  -5   2 495.171 13.9493   2
   4  -5  -2 430.261 13.9462   2
   4   5   2 495.586 17.3064   1
   4   5   2 503.401 14.0333   2
  -5  -5  -2 453.306 13.5142   2
   5   5  -2 479.628 13.9422   2
  -5  -5  -2 489.594 13.5615   2
   5   5  -2 477.569 14.0035   2
   5   5  -2 454.070 17.5307   1
  -5   5   2 488.398 15.2140   1
   5  -5   2 484.682 13.2293   2
  -5  -5  -2 490.621 17.4897   1
  -5   5   2 472.018 14.9666   1
   5  -5   2 481.081 13.2266   2
   5  -5  -2 499.357 13.5305   2
   5   5   2 488.072 13.9569   2
  -5  -5   2 492.971 13.7150   2
  -5  -5   2 476.598 13.7017   2
   5   5   2 475.551 17.4437   1
   5  -5  -2 478.957 13.5133   2
   5   5   2 493.341 13.9142   2
  -5  -5   2 466.738 17.7297   1
  -6  -5  -2 235.942 6.66762   2
   6   5  -2 228.824 7.48528   2
   6  -5   2 230.227 6.49031   2
   6   5  -2 226.553 7.57405   2
   6  -5   2 234.254 6.49643   2
  -6   5   2 226.729 7.58246   1
   6   5   2 232.371 7.48273   2
   6   5   2 232.826 7.38983   2
   6  -5  -2 236.058 6.89572   2
   6  -5  -2 226.260 6.88187   2
  -6  -5   2 228.235 6.99936   2
   7   5  -2 158.878 5.91046   2
   7   5  -2 157.200 5.87918   2
   7  -5   2 165.975 4.58934   2
  -7  -5   2 150.839 5.11999   2
   7  -5  -2 168.216 5.14987   2
   7   5   2 161.917 5.74465   2
   7   5   2 164.254 5.84674   2
   7  -5  -2 161.873 5.13864   2
   8   5  -2 56.8431 3.74793   2
   8  -5  -2 59.0707 2.71312   2
   8   5   2 57.8281 3.58148   2
   8  -5  -2 57.0570 2.65083   2
   9   5  -2 16.9028 2.28884   2
   9   5   2 12.1928 2.04404   2
   9  -5  -2 19.5920 1.99090   2
   0  -6  -2 137.332 6.76713   1
   0   6  -2 128.932 4.27759   2
   0  -6   2 137.587 6.77741   1
   0  -6  -2 133.823 4.38459   2
   0   6   2 145.834 7.03888   1
   0   6  -2 138.057 6.80375   1
   0  -6   2 132.623 4.32563   2
   0  -6  -2 136.344 4.38751   2
   0   6   2 131.283 4.36120   2
   0   6  -2 134.044 4.30275   2
   0  -6   2 128.826 4.35528   2
  -1  -6  -2 294.534 8.22534   2
   1  -6   2 303.294 10.6009   1
  -1   6   2 285.491 8.04539   2
   1   6  -2 248.500 8.52305   2
  -1   6   2 275.052 10.6242   1
   1   6  -2 283.209 11.0240   1
   1  -6   2 280.355 8.07461   2
   1  -6   2 287.380 8.06698   2
   1   6  -2 273.063 8.22912   2
  -1  -6  -2 291.455 8.20804   2
  -1  -6  -2 281.057 11.0126   1
   1  -6  -2 273.772 8.11461   2
   1   6   2 244.970 10.7373   1
   1  -6  -2 265.634 8.07572   2
  -1  -6   2 264.503 10.7718   1
  -1   6  -2 284.282 7.94824   2
   1   6   2 276.504 8.19736   2
  -1  -6   2 255.567 8.11902   2
   1  -6  -2 269.463 10.5213   1
  -1  -6   2 277.574 8.20866   2
   1   6   2 278.104 8.17587   2
  -1   6  -2 274.003 7.93592   2
   2  -6   2 194.965 5.90921   2
   2   6  -2 202.208 6.22822   2
  -2  -6  -2 214.534 9.27320   1
  -2   6   2 204.724 8.32365   1
  -2   6   2 202.044 5.84730   2
   2  -6   2 195.232 7.92025   1
   2   6  -2 202.076 6.21730   2
  -2  -6  -2 178.347 6.38328   2
   2   6  -2 204.160 9.38210   1
  -2  -6  -2 206.329 6.17776   2
   2  -6   2 194.255 5.92702   2
  -2   6   2 204.037 5.85135   2
   2   6   2 192.978 6.20044   2
   2  -6  -2 186.766 8.21300   1
   2   6   2 208.030 9.32934   1
  -2   6  -2 207.735 7.98406   1
  -2   6  -2 197.039 5.63523   2
   2  -6  -2 185.355 5.97562   2
   2  -6  -2 188.715 5.99652   2
  -2  -6   2 198.285 6.19558   2
   2   6   2 197.200 6.20377   2
  -2  -6   2 198.373 9.14089   1
  -2   6  -2 198.205 5.63822   2
  -3   6   2 865.621 23.5925   2
   3  -6   2 826.514 23.8179   2
   3   6  -2 903.961 24.2331   2
  -3  -6  -2 896.114 24.1153   2
   3   6  -2 885.138 24.2591   2
   3   6  -2 861.709 27.8361   1
   3  -6   2 869.777 25.5712   1
  -3  -6  -2 861.673 27.6528   1
  -3   6   2 876.182 26.3235   1
  -3   6   2 878.973 23.5986   2
  -3  -6  -2 860.259 24.0949   2
  -3  -6   2 857.826 27.8478   1
   3  -6  -2 846.145 23.9455   2
   3   6   2 875.626 24.2211   2
  -3  -6   2 791.449 24.3581   2
   3   6   2 886.154 24.2081   2
   3  -6  -2 832.581 26.1759   1
   3   6   2 871.089 27.8476   1
  -3  -6   2 904.092 24.1764   2
   3  -6  -2 877.421 23.9569   2
  -3   6  -2 868.468 25.5627   1
   4  -6   2 71.6291 2.51899   2
   4   6  -2 71.8456 6.97117   1
   4   6  -2 73.3220 3.31733   2
  -4  -6  -2 68.6478 2.96240   2
   4  -6   2 71.9663 3.71767   1
  -4  -6  -2 68.0286 6.50051   1
  -4  -6  -2 68.7852 2.99698   2
   4  -6   2 70.6360 2.51244   2
   4   6  -2 72.9472 3.24481   2
  -4   6   2 73.1354 4.77505   1
  -4   6   2 68.2593 4.80000   1
   4   6   2 69.3352 3.12343   2
  -4  -6   2 67.5292 6.34320   1
   4   6   2 73.0709 6.57154   1
  -4   6  -2 68.7545 3.71496   1
  -4  -6   2 70.8568 3.16683   2
   4   6   2 73.3079 3.27229   2
   4  -6  -2 69.4622 2.74187   2
  -4  -6   2 77.4433 3.09043   2
   4  -6  -2 59.4351 2.96441   2
  -5  -6  -2 189.640 10.5578   1
   5  -6   2 198.312 5.72274   2
  -5   6   2 190.332 7.83637   1
   5  -6   2 198.072 5.71869   2
  -5  -6  -2 196.528 6.12848   2
   5   6  -2 201.345 6.61790   2
   5   6  -2 196.319 10.8532   1
   5   6  -2 196.066 6.50711   2
  -5   6   2 194.687 7.91376   1
  -5  -6   2 203.304 6.28445   2
  -5  -6   2 187.756 10.6342   1
   5   6   2 189.569 6.48093   2
   5   6   2 185.182 6.39485   2
   5   6   2 182.145 10.5578   1
   5  -6  -2 201.912 5.99198   2
   5  -6  -2 195.978 5.98203   2
  -6   6   2 26.9490 3.29601   1
   6   6  -2 36.4291 2.90407   2
   6  -6   2 30.6189 1.48491   2
   6   6  -2 28.6469 2.78142   2
  -6  -6  -2 26.3668 2.00400   2
   6  -6   2 30.4847 1.48697   2
   6   6   2 28.3646 2.73640   2
   6  -6  -2 31.7564 1.93119   2
  -6  -6   2 32.0534 2.41497   2
   6   6   2 33.6006 2.77955   2
   7  -6   2 140.448 4.16898   2
   7   6  -2 139.321 5.60768   2
   7  -6   2 143.669 4.18431   2
   7  -6  -2 136.305 4.65598   2
   7  -6  -2 137.865 4.67046   2
   7   6   2 142.925 5.54149   2
   8   6  -2 99.0976 4.92722   2
   8   6   2 105.077 4.93500   2
   8  -6  -2 100.596 3.83135   2
   8  -6  -2 104.269 3.80682   2
   0   7   2 1647.14 45.1215   2
   0  -7   2 1646.26 45.1223   2
   0   7  -2 1625.25 45.0546   2
   0  -7   2 1677.99 48.4375   1
   0   7  -2 1690.99 45.0776   2
   0   7   2 1725.29 45.1474   2
   0  -7  -2 1577.68 45.1407   2
   0  -7   2 1597.85 45.1404   2
   0  -7  -2 1691.65 45.1752   2
   0  -7  -2 1658.46 48.5289   1
   0   7   2 1591.09 48.3995   1
   1   7  -2 23.4708 1.93281   2
   1  -7   2 32.7019 3.89832   1
   1   7  -2 22.9852 3.70698   1
  -1  -7  -2 25.9448 1.98913   2
  -1  -7  -2 29.6523 4.36846   1
   1  -7   2 24.2275 1.77531   2
  -1   7   2 22.8934 3.34740   1
  -1  -7  -2 21.4003 1.91901   2
   1   7  -2 26.4694 1.91129   2
   1  -7   2 23.8569 1.81884   2
  -1   7   2 22.5377 1.68147   2
  -1  -7   2 22.3139 1.91068   2
  -1  -7   2 26.4692 4.39050   1
   1  -7  -2 23.3924 3.86137   1
  -1  -7   2 22.5600 1.97506   2
   1   7   2 23.8308 1.99085   2
   1  -7  -2 22.3724 1.75731   2
   1   7   2 25.1721 1.97551   2
  -1   7  -2 21.4569 1.55187   2
  -1   7  -2 25.3482 1.58524   2
   1   7   2 22.2581 3.54540   1
   1  -7  -2 22.1848 1.84385   2
  -2   7   2 588.078 16.6029   2
   2   7  -2 596.807 16.9618   2
  -2  -7  -2 600.815 21.4523   1
  -2  -7  -2 621.993 16.9736   2
   2  -7   2 578.415 16.7329   2
   2  -7   2 580.419 16.7116   2
   2   7  -2 596.903 16.9908   2
   2  -7   2 595.973 19.2604   1
  -2   7   2 601.567 16.6183   2
   2   7  -2 591.327 20.6657   1
  -2  -7  -2 600.889 16.9639   2
  -2  -7   2 618.472 16.9820   2
   2  -7  -2 519.365 20.2702   1
   2   7   2 583.574 16.9805   2
   2   7   2 587.464 20.6181   1
   2  -7  -2 606.093 16.8252   2
  -2  -7   2 622.950 20.9567   1
   2  -7  -2 580.746 16.8130   2
  -2  -7   2 611.838 17.0056   2
  -2   7  -2 608.534 16.4506   2
   2   7   2 611.758 17.0032   2
  -2   7  -2 609.600 16.4463   2
  -2   7  -2 596.457 19.3011   1
  -3  -7  -2 62.7059 5.99746   1
   3   7  -2 50.8523 4.04660   2
   3  -7   2 62.1489 2.56414   2
  -3   7   2 57.9989 5.09054   1
   3   7  -2 48.5611 6.82230   1
  -3  -7  -2 64.4864 3.00730   2
  -3  -7  -2 61.9538 3.00651   2
   3  -7   2 70.1489 4.75932   1
   3   7  -2 65.7512 3.21241   2
   3  -7   2 63.1154 2.57972   2
  -3   7   2 62.6358 2.21836   2
   3   7   2 73.0957 3.22733   2
   3  -7  -2 68.4284 5.15467   1
   3   7   2 64.2962 3.12487   2
  -3  -7   2 64.5216 3.02545   2
   3   7   2 67.3490 6.78286   1
  -3   7  -2 68.1519 4.67654   1
   3  -7  -2 66.1889 2.74404   2
   3  -7  -2 63.9805 2.72019   2
  -3  -7   2 58.2644 6.22506   1
  -3  -7   2 67.6228 3.08443   2
  -4  -7  -2 675.581 23.8390   1
   4  -7   2 677.477 20.6677   1
   4   7  -2 697.080 19.6082   2
   4  -7   2 691.770 18.9895   2
  -4   7   2 682.068 21.7178   1
  -4  -7  -2 688.544 19.3452   2
   4  -7   2 681.257 18.9899   2
   4   7  -2 697.164 24.2444   1
   4   7  -2 695.515 19.5255   2
   4   7   2 695.898 19.5243   2
  -4   7  -2 656.507 20.6875   1
   4  -7  -2 665.333 19.1249   2
  -4  -7   2 683.844 19.3974   2
   4   7   2 665.421 23.7304   1
  -4  -7   2 687.630 19.4103   2
  -4  -7   2 659.744 23.9829   1
   4  -7  -2 687.983 19.1457   2
   4   7   2 699.361 19.5584   2
  -5  -7  -2 13.5829 1.47592   2
   5   7  -2 15.1030 1.82538   2
   5  -7   2 15.8063 1.41908   2
   5   7  -2 7.77391 4.47059   1
  -5   7   2 13.1838 2.77087   1
   5   7  -2 13.2718 1.75760   2
   5  -7   2 16.7591 1.42970   2
  -5  -7   2 9.83451 4.53861   1
   5   7   2 15.3881 1.79809   2
   5   7   2 15.1110 1.82588   2
   5   7   2 15.0658 4.99934   1
   5  -7  -2 10.2471 1.16847   2
  -5  -7   2 12.5949 2.18637   2
   5  -7  -2 15.9814 1.70567   2
   6   7  -2 266.012 8.94714   2
   6  -7   2 272.892 7.86292   2
  -6  -7  -2 269.811 9.39228   2
   6  -7   2 270.356 7.85620   2
   6  -7  -2 275.953 8.16018   2
   6  -7  -2 270.993 8.17086   2
   6   7   2 266.312 8.85595   2
  -6  -7   2 276.018 8.77681   2
   6   7   2 267.067 9.01280   2
   7   7  -2 146.194 5.97524   2
   7  -7   2 142.108 4.37952   2
   7  -7   2 145.181 4.40065   2
   7  -7  -2 140.730 4.83999   2
   7   7   2 139.555 5.78183   2
   7  -7  -2 134.380 4.80389   2
   8  -7   2 13.0207 1.19014   2
   8  -7   2 15.6293 1.14314   2
   8   7  -2 13.9696 2.28390   2
   8   7   2 11.8977 2.13997   2
   8  -7  -2 11.9320 1.36464   2
   0   8   2 84.2335 6.63837   1
   0  -8   2 79.6191 3.31165   2
   0   8  -2 79.9761 3.29024   2
   0   8   2 79.9447 3.35884   2
   0   8  -2 83.4154 3.22989   2
   0  -8   2 82.8852 3.43301   2
   0  -8  -2 72.2607 6.44165   1
   0   8  -2 73.4672 6.47950   1
   0  -8  -2 76.4871 3.39765   2
   0  -8  -2 80.9435 3.40820   2
   0  -8   2 84.4784 6.18681   1
   0   8   2 78.5890 3.32184   2
   1  -8   2 1061.67 29.7792   2
  -1  -8  -2 1081.69 29.8981   2
   1   8  -2 1090.88 33.9588   1
   1   8  -2 1112.68 29.8827   2
   1  -8   2 1081.38 29.7580   2
  -1  -8  -2 1062.87 33.9200   1
  -1  -8  -2 1070.89 29.8909   2
   1   8  -2 1117.85 29.8707   2
  -1   8   2 1045.42 33.4093   1
  -1   8   2 1105.69 29.7051   2
   1  -8   2 1090.22 33.3037   1
   1   8   2 1107.05 29.8862   2
   1   8   2 1042.77 33.8767   1
  -1  -8   2 1112.05 29.8968   2
  -1   8  -2 1067.57 29.5745   2
  -1  -8   2 1094.44 29.9240   2
   1   8   2 1097.22 29.8973   2
  -1   8  -2 912.956 37.2403   1
   1  -8  -2 1066.78 33.3878   1
   1  -8  -2 1110.86 29.8408   2
  -1  -8   2 1040.81 33.8177   1
  -1   8  -2 1049.27 29.5687   2
   1  -8  -2 1054.11 29.8124   2
  -2  -8  -2 131.603 8.68646   1
   2  -8   2 129.042 4.58585   2
  -2  -8  -2 139.037 4.88873   2
   2  -8   2 131.478 4.53161   2
  -2  -8  -2 132.781 4.84116   2
   2   8  -2 134.771 4.92987   2
   2   8  -2 133.005 4.90740   2
  -2   8   2 133.387 4.38971   2
   2  -8   2 130.909 7.47049   1
   2   8  -2 129.034 8.94066   1
  -2   8   2 129.903 4.38263   2
  -2  -8   2 132.514 4.82874   2
  -2  -8   2 136.862 4.87204   2
   2   8   2 134.398 4.94006   2
   2   8   2 128.338 9.09859   1
   2  -8  -2 128.952 4.64557   2
   2   8   2 137.110 4.93778   2
  -2   8  -2 135.978 4.17633   2
  -2   8  -2 131.645 7.43263   1
  -2   8  -2 134.474 4.17778   2
   2  -8  -2 134.258 4.67263   2
  -2  -8   2 137.278 8.97419   1
   3   8  -2 413.291 12.4062   2
   3   8  -2 413.195 17.1540   1
   3  -8   2 419.057 11.9807   2
  -3   8   2 409.844 11.6068   2
   3  -8   2 401.714 14.7053   1
  -3   8   2 393.669 15.1820   1
   3  -8   2 409.715 11.9874   2
  -3  -8  -2 426.137 12.3328   2
  -3  -8  -2 429.043 12.3488   2
  -3  -8  -2 412.968 16.9391   1
   3   8  -2 431.764 12.4190   2
  -3  -8   2 413.515 12.3202   2
   3   8   2 407.033 16.9594   1
  -3  -8   2 413.048 17.0615   1
   3  -8  -2 404.615 15.1108   1
  -3  -8   2 420.155 12.3553   2
   3  -8  -2 414.565 12.0997   2
  -3   8  -2 408.651 14.6198   1
   3  -8  -2 404.332 12.0480   2
   3   8   2 432.225 12.4463   2
   3   8   2 426.882 12.4249   2
   4   8  -2 226.254 7.60744   2
  -4   8   2 228.174 11.2359   1
  -4  -8  -2 227.807 12.7389   1
   4  -8   2 229.976 9.60291   1
   4   8  -2 212.668 12.4729   1
   4   8  -2 238.731 7.66807   2
  -4  -8  -2 228.045 7.35160   2
   4  -8   2 238.373 6.99530   2
   4  -8   2 230.157 6.98723   2
   4   8   2 215.444 12.7970   1
  -4   8  -2 221.388 9.10686   1
   4  -8  -2 227.314 7.10292   2
   4  -8  -2 230.427 7.13614   2
  -4  -8   2 233.513 12.6236   1
   4  -8  -2 222.769 10.0724   1
   4   8   2 226.788 7.60846   2
   5   8  -2 140.798 5.62162   2
  -5  -8  -2 130.949 4.96828   2
   5   8  -2 132.391 5.55510   2
   5  -8   2 128.498 4.59503   2
   5   8  -2 119.750 14.8552   1
   5  -8   2 131.008 4.47968   2
   5  -8  -2 139.834 4.75220   2
  -5   8  -2 125.748 5.56898   1
   5   8   2 143.389 5.44616   2
   5  -8  -2 140.355 4.75631   2
   5   8   2 144.871 5.49771   2
   6  -8   2 70.2491 2.81823   2
   6   8  -2 67.0626 4.14357   2
   6  -8   2 71.1888 2.80667   2
   6  -8  -2 69.8060 3.13777   2
   6   8   2 71.9589 4.04497   2
   6  -8  -2 64.4029 3.12687   2
   7   8  -2 140.292 6.31759   2
   7  -8   2 142.152 4.63088   2
   7  -8   2 141.398 4.60674   2
   7  -8  -2 141.261 5.96957   2
   7  -8  -2 138.799 5.03957   2
   7   8   2 155.250 6.28428   2
   8  -8   2 10.6125 1.00738   2
   8  -8   2 12.7600 1.44289   2
   8   8  -2 7.12139 2.46442   2
   8   8   2 13.3385 2.43455   2
   8  -8  -2 7.86405 1.41174   2
   0   9   2 11.0152 3.92675   1
   0   9  -2 12.1498 3.79151   1
   0  -9   2 11.6138 3.59478   1
   0  -9  -2 10.1400 1.53987   2
   0  -9  -2 12.1902 1.65188   2
   0   9   2 12.4655 1.57282   2
   0  -9  -2 11.5372 3.74126   1
   0   9  -2 16.0181 1.96845   2
   0   9   2 11.1020 1.48473   2
   0  -9   2 13.2050 1.61052   2
   0   9  -2 10.0025 1.42520   2
   0  -9   2 10.8093 1.55333   2
   1   9  -2 451.430 12.7563   2
   1  -9   2 425.860 12.6017   2
  -1   9   2 430.030 12.5156   2
   1   9  -2 425.795 17.3399   1
   1   9  -2 437.196 12.7288   2
  -1   9   2 388.751 16.4943   1
  -1  -9  -2 430.765 17.5702   1
   1  -9   2 421.821 12.6405   2
   1  -9   2 423.877 16.4206   1
  -1  -9  -2 440.243 12.8113   2
  -1  -9  -2 435.097 12.7949   2
  -1  -9   2 421.736 12.7393   2
  -1  -9   2 444.936 12.8099   2
   1  -9  -2 427.928 16.7615   1
   1  -9  -2 435.392 12.7199   2
  -1   9  -2 431.754 12.4144   2
  -1   9  -2 422.650 12.3997   2
   1   9   2 400.197 17.1875   1
   1   9   2 421.323 12.7252   2
   1   9   2 444.091 12.7903   2
   1  -9  -2 445.120 12.7189   2
  -1  -9   2 440.290 17.2148   1
   2  -9   2 136.372 8.53183   1
  -2  -9  -2 136.494 10.3468   1
   2  -9   2 153.456 5.19234   2
   2   9  -2 136.950 10.4094   1
   2   9  -2 151.271 5.52538   2
   2   9  -2 146.051 5.42845   2
  -2  -9  -2 151.416 5.47144   2
  -2   9   2 150.635 4.93690   2
   2  -9   2 152.988 5.25581   2
  -2  -9  -2 152.226 5.46701   2
   2   9   2 141.386 10.7810   1
  -2  -9   2 155.014 5.55505   2
   2  -9  -2 152.103 5.31330   2
   2   9   2 151.082 5.54656   2
  -2   9  -2 150.320 8.68835   1
   2   9   2 157.969 5.61520   2
  -2  -9   2 149.367 5.45824   2
  -2   9  -2 148.971 4.74310   2
   2  -9  -2 144.843 9.36562   1
  -2  -9   2 157.613 10.1703   1
   2  -9  -2 153.884 5.29195   2
   3   9  -2 88.6390 4.22071   2
   3  -9   2 90.1134 7.26778   1
  -3  -9  -2 86.7656 4.17597   2
   3  -9   2 95.6392 3.76990   2
   3  -9   2 88.7676 3.65668   2
  -3  -9  -2 103.264 9.59045   1
   3   9  -2 97.2792 4.31469   2
  -3  -9  -2 94.2779 4.16917   2
   3   9  -2 97.3912 10.0947   1
   3  -9  -2 94.3673 3.84582   2
  -3  -9   2 98.3442 4.18049   2
   3   9   2 97.7651 4.33230   2
   3   9   2 96.2485 4.31044   2
  -3  -9   2 91.8871 8.97134   1
   3  -9  -2 94.4441 3.81886   2
   3   9   2 83.8381 9.84373   1
  -3  -9   2 101.037 4.27274   2
  -4  -9  -2 53.7722 3.19903   2
   4  -9   2 51.0429 2.68390   2
   4  -9   2 52.6017 3.60019   2
  -4  -9  -2 40.7150 6.70622   1
   4   9  -2 56.4876 3.55615   2
   4   9  -2 34.7047 6.62629   1
   4   9  -2 54.8881 3.69384   2
  -4  -9   2 40.6124 6.58333   1
   4   9   2 34.4795 6.48751   1
   4   9   2 45.5217 3.56772   2
   4  -9  -2 49.2445 2.76148   2
   4   9   2 47.2153 3.48675   2
  -4  -9   2 50.3907 3.37112   2
   5  -9   2 17.7684 1.98206   2
   5   9  -2 15.4667 2.22682   2
   5   9  -2 12.4269 2.22994   2
   5  -9   2 17.5494 1.96618   2
   5  -9  -2 24.0241 2.29266   2
   5   9   2 16.6960 2.70032   2
   5   9   2 16.6829 2.26675   2
   5  -9  -2 19.3186 2.19217   2
  -5  -9   2 14.2368 1.95304   2
   6   9  -2 22.4655 2.63354   2
   6  -9   2 27.7803 2.14881   2
   6  -9   2 28.7622 2.16258   2
   6  -9  -2 31.2462 2.50736   2
   6   9   2 28.5290 2.77386   2
   6  -9  -2 27.6962 2.90755   2
   7  -9   2 90.6910 3.52730   2
   7   9  -2 87.4871 5.45685   2
   7  -9   2 101.642 3.94490   2
   7  -9  -2 90.3223 3.93984   2
   7   9   2 86.1400 5.17227   2
   0 -10  -2 109.263 4.58014   2
   0 -10   2 107.772 4.45278   2
   0  10   2 106.346 4.31969   2
   0 -10   2 106.560 4.45951   2
   0 -10  -2 98.7044 8.75101   1
   0 -10  -2 106.842 4.50255   2
   0 -10   2 101.175 8.93239   1
   1 -10   2 48.2706 2.95238   2
  -1 -10  -2 50.3799 3.12249   2
   1  10  -2 49.0698 10.4497   1
  -1  10   2 39.9807 2.75836   2
   1 -10   2 47.1492 2.99519   2
  -1 -10  -2 44.4097 7.77010   1
  -1 -10  -2 47.3347 3.27604   2
   1  10  -2 49.4823 3.13386   2
   1 -10  -2 46.9854 3.15131   2
   1  10   2 46.7155 3.26642   2
  -1  10  -2 43.6848 2.64920   2
   1  10   2 47.5838 3.16105   2
  -1 -10   2 49.3629 3.16859   2
   1 -10  -2 46.7339 3.01643   2
   1  10   2 53.4566 8.55664   1
  -1 -10   2 44.5886 3.29352   2
  -1 -10   2 50.8399 8.37414   1
   2  10  -2 54.9070 3.70746   2
  -2 -10  -2 58.0314 3.48820   2
  -2  10   2 57.1314 2.87566   2
  -2 -10  -2 46.5639 6.62877   1
   2 -10   2 59.5807 3.27305   2
   2 -10   2 60.2503 3.17587   2
   2  10  -2 62.5341 3.51036   2
  -2 -10  -2 56.4496 3.56772   2
   2  10   2 51.0228 7.24595   1
   2 -10  -2 58.2626 3.24844   2
  -2 -10   2 55.2682 9.26689   1
  -2 -10   2 58.6790 3.38430   2
   2 -10  -2 54.6313 3.33899   2
  -2 -10   2 48.3227 3.46974   2
   2  10   2 58.0584 3.43149   2
   2  10   2 61.2975 3.72393   2
  -3 -10  -2 1.66315 5.43359   1
   3  10  -2 2.81840 1.78794   2
   3 -10   2 2.50570 1.63173   2
  -3 -10  -2 3.82052 1.62731   2
   3  10  -2 2.80209 1.76853   2
   3  10  -2 8.54698 5.67414   1
   3 -10   2 3.47460 1.28555   2
   3  10   2 0.98851 1.62965   2
   3  10   2 5.52126 1.87056   2
   3 -10  -2 1.57152 1.29118   2
   3  10   2 -2.9571 5.51522   1
  -3 -10   2 3.33081 1.63406   2
  -3 -10   2 3.66457 5.28774   1
   4  10  -2 125.208 5.58063   2
   4  10  -2 127.256 5.54442   2
  -4 -10  -2 123.150 5.09367   2
   4  10  -2 102.361 13.8538   1
   4 -10   2 119.181 4.57607   2
   4  10   2 119.030 5.59591   2
   4 -10  -2 117.524 4.75116   2
   4 -10  -2 125.786 4.78339   2
  -4 -10   2 100.848 16.7710   1
   4  10   2 127.380 5.48268   2
  -4 -10   2 116.966 5.20989   2
   5  10  -2 41.5443 3.84151   2
   5 -10   2 36.8067 2.63934   2
   5 -10   2 40.9738 2.65902   2
   5  10   2 40.4919 4.43780   2
   5 -10  -2 37.6083 2.83736   2
   6  10  -2 11.3242 2.55270   2
   6 -10   2 19.9838 2.24623   2
   6 -10  -2 20.3814 2.53404   2
   6  10   2 15.1071 2.58059   2
   7 -10   2 26.4246 2.42642   2
   0 -11   2 481.923 14.6646   2
   0 -11  -2 504.275 14.7876   2
   0  11   2 493.132 14.5495   2
   0 -11   2 478.510 14.6620   2
   0 -11  -2 489.791 14.7555   2
  -1  11   2 22.8988 2.44422   2
   1 -11   2 25.4563 2.93621   2
   1  11  -2 17.2745 2.08861   2
   1 -11   2 15.9143 1.92167   2
  -1 -11  -2 24.6812 2.99054   2
  -1 -11  -2 18.5841 2.36880   2
   1  11   2 20.7764 2.75834   2
   1 -11  -2 17.9814 2.08382   2
  -1 -11   2 19.2387 2.25858   2
  -1 -11   2 21.6374 2.23984   2
  -1  11  -2 19.6567 2.35365   2
  -2 -11  -2 112.115 5.13340   2
   2  11  -2 116.374 5.08451   2
  -2  11   2 114.987 4.53799   2
   2 -11   2 110.141 4.70811   2
   2 -11   2 118.796 4.83181   2
   2 -11  -2 115.678 4.95373   2
  -2  11  -2 109.858 4.08817   2
   2  11   2 116.038 5.17932   2
  -2 -11   2 114.540 5.11823   2
  -2 -11   2 113.789 5.32932   2
   3 -11   2 26.9137 2.61035   2
  -3 -11  -2 28.8198 3.27212   2
   3 -11   2 25.8037 2.69319   2
   3  11  -2 25.5385 3.41495   2
   3 -11  -2 25.4146 3.05150   2
  -3 -11   2 28.3591 3.15992   2
   3 -11  -2 27.9986 2.78677   2
   3  11   2 33.2155 3.50677   2
   4 -11   2 75.8807 3.72309   2
   4  11  -2 74.6801 4.80823   2
   4 -11  -2 74.4122 3.89311   2
  -4 -11   2 68.7078 4.35691   2
   4  11   2 77.9651 4.81620   2
   5  11  -2 56.5089 4.73469   2
   5 -11   2 62.0242 3.32035   2
   5 -11  -2 59.7577 3.60566   2
   5  11   2 56.9281 4.74711   2
   6 -11   2 79.3079 3.79337   2
   6  11  -2 81.2080 5.38376   2
   6 -11  -2 72.6104 4.04349   2
   6  11   2 81.3124 5.54931   2
   0  12   2 1.21410 2.80000   2
   0 -12  -2 1.48376 1.78219   2
   0 -12   2 1.16284 1.73776   2
  -1 -12  -2 22.9715 2.52978   2
   1  12  -2 13.7560 2.71295   2
   1 -12   2 16.6052 2.10885   2
  -1 -12   2 14.8453 2.23793   2
   1 -12  -2 19.1108 2.48601   2
   1  12   2 13.3477 2.16909   2
   2  12  -2 6.23664 2.05554   2
   2 -12   2 5.25429 1.69334   2
  -2 -12  -2 5.64894 1.99163   2
  -2 -12   2 3.82505 1.94465   2
   2  12   2 7.02997 2.10233   2
   2 -12  -2 5.52307 1.80091   2
   3 -12   2 132.475 5.45177   2
   3  12  -2 128.509 5.94567   2
  -3 -12  -2 134.033 5.90331   2
   3 -12  -2 127.708 5.50859   2
   3  12   2 127.552 5.98504   2
  -3 -12   2 138.452 5.99794   2
   4  12  -2 3.86209 2.34034   2
   4 -12   2 4.20269 1.67359   2
   4 -12  -2 4.51504 1.72840   2
   4  12   2 1.50953 2.36635   2
   5 -12   2 57.1563 3.57966   2
   5  12  -2 44.3412 4.75323   2
   5 -12  -2 49.3653 3.75444   2
   5  12   2 52.0139 4.94506   2
   0 -13  -2 129.977 5.91188   2
   0 -13   2 124.271 5.74250   2
  -1 -13  -2 37.9388 4.12444   2
   1 -13   2 33.5435 3.63685   2
   1 -13  -2 32.7836 3.71930   2
  -1 -13   2 27.9933 3.84786   2
   2 -13   2 144.119 5.97488   2
  -2 -13   2 139.949 6.52423   2
   2 -13  -2 146.963 6.16890   2
   3 -13   2 41.3588 3.53160   2
   3 -13  -2 33.5389 3.70001   2
   4 -13   2 40.0291 3.56361   2
   4 -13  -2 49.2332 3.97339   2
   0 -14   2 -0.9860 2.15284   2
   0 -14  -2 2.72210 2.39729   2
  -1 -14  -2 71.5169 5.20849   2
   1 -14   2 68.4373 4.66360   2
  -1 -14   2 73.4248 5.11202   2
   1 -14  -2 72.3048 5.02691   2
   2 -14   2 31.6786 4.01607   2
   2 -14  -2 26.8171 2.92922   2
   0   0  -3 1.56466 0.37312   2
   0   0   3 1.51193 0.37468   2
   0   0  -3 0.67187 0.69808   1
   0   0   3 1.17193 0.69132   1
   0   0  -3 0.93769 0.35453   2
   1   0  -3 3093.30 84.0295   1
  -1   0   3 3076.76 83.9975   1
   1   0   3 3010.62 83.6141   1
   2   0   3 271.227 7.72165   2
   2   0  -3 280.577 7.89098   2
   2   0   3 279.810 8.65212   1
   2   0   3 274.549 7.72676   2
   2   0  -3 292.449 9.42885   1
  -2   0  -3 264.006 7.56689   2
   2   0  -3 282.665 7.88565   2
  -2   0   3 288.090 9.36909   1
  -2   0  -3 267.297 7.56783   2
  -2   0   3 284.825 7.84040   2
   2   0   3 288.699 8.68402   1
   3   0   3 2.68458 0.79044   1
   3   0  -3 2.64118 0.57206   2
   3   0  -3 1.60069 1.21266   1
   3   0   3 3.04625 0.40022   2
  -3   0   3 3.62906 0.52103   2
  -3   0   3 5.35095 1.34604   1
  -4   0   3 21.5998 1.03486   2
   4   0  -3 20.4675 3.00354   1
   4   0  -3 21.0841 1.37945   2
  -4   0   3 22.1714 2.74690   1
   4   0  -3 22.1212 1.35665   2
   4   0   3 22.2500 1.02084   2
  -4   0   3 22.6986 1.03890   2
   4   0   3 20.8124 1.77749   1
   4   0   3 22.7382 1.02565   2
   5   0  -3 7.89730 2.03398   1
   5   0  -3 8.04854 1.00426   2
  -5   0   3 9.17344 2.07381   1
   5   0   3 7.64807 1.06124   1
   5   0   3 9.37039 0.92900   2
   5   0   3 9.74226 0.93017   2
   5   0   3 7.98470 1.08703   1
   5   0  -3 12.0542 1.37418   2
   6   0  -3 255.526 7.48039   2
   6   0   3 256.463 7.12537   2
  -6   0   3 254.705 9.78873   1
   6   0  -3 244.337 9.79099   1
   6   0  -3 207.096 7.71325   2
   6   0   3 264.476 7.11852   2
   7   0   3 65.2354 2.39066   2
   7   0   3 61.3328 2.40187   2
   7   0  -3 60.5098 2.85600   2
   8   0  -3 23.9958 2.24509   2
   8   0   3 26.9772 1.72471   2
   8   0   3 26.6399 1.73036   2
   8   0  -3 20.6459 2.29518   2
   9   0   3 6.40671 1.08611   2
   9   0   3 4.67795 0.93705   2
   9   0  -3 4.25842 1.34098   2
   0  -1  -3 382.484 10.8500   2
   0   1   3 397.699 10.8616   2
   0   1  -3 367.144 10.8169   2
   0   1   3 418.143 12.1690   1
   0  -1  -3 380.589 10.8449   2
   0  -1   3 377.280 10.8347   2
   0   1  -3 393.296 10.8314   2
   0   1  -3 413.323 12.0386   1
   0  -1   3 416.310 12.0608   1
   0   1   3 389.882 10.8577   2
   0  -1   3 387.418 10.8415   2
  -1  -1  -3 5207.72 141.099   1
  -1   1   3 5311.46 141.240   1
   1   1  -3 5164.81 141.319   1
   1  -1   3 5144.56 140.735   1
   1   1   3 5070.20 141.057   1
  -1   1  -3 5171.96 140.749   1
  -1  -1   3 5212.34 141.327   1
   2  -1   3 302.947 8.71875   2
   2  -1   3 316.684 9.48472   1
  -2  -1  -3 312.439 8.76550   2
  -2  -1  -3 321.735 10.0646   1
  -2   1   3 329.022 8.87213   2
  -2   1   3 320.232 10.2916   1
   2  -1   3 323.010 9.49033   1
  -2   1   3 298.996 8.84405   2
   2   1  -3 319.355 8.98112   2
  -2  -1  -3 315.744 8.76827   2
   2   1  -3 314.470 10.5501   1
   2   1  -3 320.242 8.96767   2
   2  -1   3 306.942 8.72165   2
   2  -1  -3 322.404 8.91715   2
  -2  -1   3 332.076 8.94827   2
   2  -1  -3 308.969 8.90614   2
   2  -1  -3 322.408 10.3456   1
   2   1   3 311.676 8.85079   2
  -2  -1   3 330.087 10.6237   1
   2   1   3 333.743 10.1240   1
   2   1   3 316.056 8.84805   2
  -3   1   3 1564.49 43.5375   2
   3   1  -3 1544.83 43.7240   2
   3  -1   3 1665.58 43.9271   1
   3  -1   3 1629.99 43.9185   1
   3   1  -3 1712.07 45.8461   1
   3   1  -3 1550.12 43.7426   2
  -3   1   3 1560.98 43.5382   2
  -3   1   3 1680.21 45.3877   1
  -3  -1  -3 1716.25 45.0275   1
   3   1   3 1546.52 43.5827   2
  -3  -1   3 1717.80 45.8498   1
   3   1   3 1502.99 43.5802   2
   3  -1  -3 1682.70 45.4066   1
   3  -1  -3 1503.26 43.6533   2
  -3  -1   3 1567.28 43.6440   2
   3  -1  -3 1541.88 43.6621   2
   3   1   3 1685.55 44.9589   1
  -3  -1   3 1571.76 43.6477   2
   4  -1   3 1098.03 30.0821   2
  -4   1   3 1110.30 30.0546   2
   4  -1   3 1054.09 30.0780   2
   4   1  -3 1093.45 30.4916   2
   4   1  -3 1127.86 32.8581   1
  -4   1   3 1162.43 32.2940   1
   4   1  -3 1107.77 30.4780   2
  -4   1   3 1130.52 30.0636   2
  -4  -1  -3 1169.75 31.7719   1
  -4  -1   3 1148.13 32.7597   1
  -4  -1   3 1112.33 30.2942   2
   4  -1  -3 1057.21 30.3839   2
   4  -1  -3 1072.21 30.3800   2
  -4  -1   3 1108.61 30.2874   2
   4  -1  -3 1166.28 32.3161   1
   4   1   3 1068.23 30.2941   2
   4   1   3 1075.98 30.5820   2
   4   1   3 1156.78 31.8653   1
   5   1  -3 84.1135 3.10154   2
   5   1  -3 88.5610 5.48072   1
   5  -1   3 88.6660 2.56477   2
   5  -1   3 86.6814 2.56518   2
   5   1  -3 86.8321 3.16546   2
  -5   1   3 84.4602 4.72411   1
  -5  -1  -3 85.1236 4.17106   1
  -5  -1   3 82.5582 5.15860   1
   5  -1  -3 78.2632 3.19759   2
   5   1   3 86.2907 2.85303   2
   5   1   3 86.4765 2.87375   2
   5   1   3 89.4113 4.31088   1
  -5  -1   3 85.9568 2.60325   2
   5  -1  -3 85.6889 4.86100   1
   5  -1  -3 84.0646 3.01156   2
   6  -1   3 265.357 7.27349   2
   6  -1   3 255.664 7.26828   2
   6   1  -3 266.204 7.86027   2
   6   1  -3 257.579 7.79262   2
  -6   1   3 246.125 9.58140   1
  -6  -1  -3 261.942 8.77891   1
   6   1  -3 244.971 10.5091   1
  -6  -1   3 250.808 10.4537   1
   6   1   3 260.363 8.76009   1
   6   1   3 263.663 7.53750   2
   6  -1  -3 260.366 7.70873   2
   6  -1  -3 263.172 7.68884   2
   6   1   3 261.298 7.55799   2
   7  -1   3 158.728 4.72868   2
  -7   1   3 156.109 7.35014   1
   7  -1   3 165.554 4.73179   2
   7   1  -3 155.668 5.36107   2
   7   1   3 159.402 5.01966   2
   7  -1  -3 160.267 5.21303   2
   8  -1   3 220.617 6.47037   2
   8   1  -3 216.933 7.18338   2
   8   1  -3 217.083 7.18092   2
   8  -1   3 229.829 6.49151   2
   8   1   3 219.120 6.81853   2
   8   1   3 225.051 6.81468   2
   8  -1  -3 227.346 7.03303   2
   8  -1  -3 218.395 7.02878   2
   9  -1   3 22.1800 1.54270   2
   9   1  -3 27.4034 2.58715   2
   9  -1   3 21.9245 2.05134   2
   9  -1  -3 22.4610 2.32394   2
   9   1   3 21.5004 2.04089   2
   0   2   3 1891.22 52.8914   2
   0   2  -3 2059.41 54.3489   1
   0   2   3 1860.01 52.8917   2
   0  -2  -3 2077.99 54.4982   1
   0  -2   3 1850.10 52.8643   2
   0  -2  -3 1815.32 52.8820   2
   0  -2  -3 1867.62 52.8876   2
   0   2   3 2066.70 54.5070   1
   0  -2   3 2089.27 54.3493   1
   1   2  -3 2008.35 53.0243   1
  -1   2   3 1832.87 51.1965   2
  -1  -2  -3 1742.74 51.1910   2
  -1  -2  -3 1978.06 52.8486   1
   1   2  -3 1798.76 51.2384   2
  -1   2   3 2041.87 52.8621   1
   1  -2   3 1969.58 52.2826   1
  -1  -2  -3 1802.96 51.1963   2
   1   2  -3 1821.20 51.2513   2
   1   2   3 2015.94 52.8958   1
  -1  -2   3 2076.81 53.0970   1
  -1   2  -3 1996.08 52.3028   1
   1   2   3 1787.72 51.2189   2
   1  -2  -3 1815.12 51.2197   2
   1   2   3 1794.86 51.2137   2
  -1  -2   3 1849.96 51.2522   2
  -1  -2   3 1842.01 51.2472   2
   1  -2  -3 1853.75 51.2186   2
  -2  -2  -3 262.975 7.21085   2
  -2   2   3 260.054 7.18295   2
  -2  -2  -3 269.664 8.86537   1
   2  -2   3 259.357 7.87280   1
  -2  -2  -3 253.013 7.19021   2
   2   2  -3 249.240 9.07693   1
   2   2  -3 259.558 7.35694   2
   2   2  -3 255.234 7.35200   2
  -2   2   3 257.957 7.17943   2
  -2   2   3 258.223 8.72895   1
   2  -2   3 247.472 7.04475   2
  -2  -2   3 256.882 7.32290   2
   2   2   3 250.098 8.75973   1
  -2   2  -3 256.672 7.84787   1
   2   2   3 253.082 7.26847   2
   2   2   3 248.059 7.24620   2
  -2  -2   3 260.516 7.31962   2
   2  -2  -3 249.247 7.24120   2
   2  -2  -3 242.177 7.23496   2
  -2  -2   3 248.481 9.05909   1
  -3  -2  -3 121.619 3.50766   2
  -3   2   3 123.518 3.50883   2
   3  -2   3 131.353 3.66015   1
   3   2  -3 119.901 3.81095   2
  -3   2   3 122.267 3.48299   2
  -3  -2  -3 121.942 5.23589   1
  -3   2   3 113.960 5.05690   1
  -3  -2  -3 100.773 3.61340   2
   3  -2   3 119.203 3.31899   2
   3  -2   3 118.587 3.62411   1
   3  -2   3 119.552 3.32040   2
   3   2  -3 115.015 3.80848   2
  -3   2   3 121.550 5.13369   1
   3   2  -3 124.977 5.85907   1
   3   2   3 115.303 3.66421   2
   3   2   3 112.869 3.67223   2
   3   2   3 118.339 5.23346   1
   3  -2  -3 113.648 3.64623   2
  -3  -2   3 125.316 5.85689   1
   4   2  -3 537.530 15.1299   2
  -4   2   3 549.222 16.7302   1
  -4  -2  -3 544.571 16.8324   1
  -4   2   3 550.138 16.7245   1
   4   2  -3 553.924 17.7462   1
   4   2  -3 517.235 15.1336   2
  -4  -2   3 541.358 17.5669   1
  -4  -2   3 559.469 14.9820   2
   4   2   3 540.232 14.9895   2
   4  -2  -3 517.263 14.9619   2
   4  -2  -3 536.921 14.9725   2
   4   2   3 521.445 14.9906   2
   4   2   3 531.480 16.8296   1
  -4  -2   3 545.258 14.9782   2
   5  -2   3 180.162 5.07317   2
  -5  -2  -3 175.073 7.40302   1
   5   2  -3 183.388 8.54210   1
   5  -2   3 191.782 5.07846   2
  -5   2   3 187.812 7.40336   1
   5   2  -3 185.280 5.84822   2
   5   2  -3 185.236 5.80641   2
  -5   2   3 189.174 7.35927   1
  -5  -2   3 186.508 8.35865   1
   5  -2  -3 186.646 5.59614   2
  -5  -2   3 187.840 5.43337   2
   5   2   3 183.389 7.53777   1
   5   2   3 179.033 5.61161   2
   5  -2  -3 189.224 5.59716   2
  -5  -2   3 185.547 5.43624   2
   6   2  -3 342.943 13.2431   1
  -6   2   3 329.434 11.5478   1
  -6   2   3 348.867 11.6474   1
   6   2  -3 329.801 10.0093   2
   6  -2   3 349.751 9.30576   2
   6  -2   3 339.416 9.30270   2
  -6  -2  -3 339.257 11.8991   1
   6   2  -3 331.497 10.0720   2
   6   2   3 346.301 9.83729   2
   6   2   3 344.070 9.86863   2
   6  -2  -3 344.286 9.80952   2
   6  -2  -3 345.703 9.83024   2
  -6  -2   3 325.803 13.0945   1
   6   2   3 329.522 11.8141   1
   7  -2   3 256.040 6.65838   2
   7  -2   3 242.537 6.64613   2
  -7   2   3 225.296 8.69822   1
   7   2  -3 234.812 7.48025   2
   7   2  -3 226.268 7.85130   2
   7   2   3 240.719 7.24193   2
   7  -2  -3 237.829 7.22015   2
   7   2   3 236.726 7.75655   2
   7  -2  -3 230.028 7.69138   2
   8  -2   3 56.5830 1.94485   2
   8  -2   3 57.7276 1.97218   2
   8   2  -3 53.3058 3.10842   2
   8   2  -3 61.5917 3.46086   2
   8  -2  -3 54.8163 2.74086   2
   8   2   3 52.0058 2.77578   2
   8   2   3 57.6771 2.83883   2
   9  -2   3 24.0156 1.25043   2
   9  -2   3 24.1617 1.27987   2
   9   2  -3 20.4415 2.12014   2
   9  -2  -3 25.9882 2.35480   2
   9   2   3 28.9055 2.44620   2
   0   3  -3 14.6345 0.91275   2
   0   3  -3 17.6728 2.18388   1
   0  -3   3 19.4938 2.17401   1
   0  -3   3 14.8708 1.10623   2
   0  -3  -3 13.4812 1.06668   2
   0  -3  -3 18.8857 2.33332   1
   0   3  -3 16.0265 1.05431   2
   0   3   3 15.2536 2.20203   1
   0  -3   3 14.7120 1.04761   2
   0   3   3 13.9715 1.08339   2
   0   3   3 14.6520 1.05643   2
  -1  -3  -3 2965.37 79.8073   1
   1   3  -3 2785.68 77.8362   2
   1   3  -3 3014.85 79.9483   1
  -1   3   3 2993.77 79.6804   1
   1  -3   3 2987.67 79.1904   1
  -1  -3  -3 2813.61 77.8105   2
  -1  -3  -3 2609.75 77.7913   2
  -1   3   3 2755.03 77.7666   2
  -1  -3   3 3003.17 79.9291   1
   1   3   3 2732.38 77.8175   2
   1  -3  -3 2779.93 77.8025   2
  -1  -3   3 2785.17 77.8355   2
   1   3   3 3070.23 79.9345   1
  -1   3  -3 2869.68 79.1096   1
   1  -3  -3 2964.96 79.6482   1
   2  -3   3 187.109 5.34598   2
  -2   3   3 189.457 5.45150   2
   2   3  -3 186.444 5.65537   2
   2  -3   3 177.406 5.33874   2
  -2  -3  -3 179.448 5.51692   2
  -2   3   3 190.729 5.45243   2
   2   3  -3 187.568 5.66558   2
  -2  -3  -3 195.122 7.48549   1
   2   3  -3 187.062 7.65604   1
   2  -3   3 188.880 6.35599   1
  -2  -3   3 182.999 5.61700   2
   2   3   3 197.891 7.50665   1
   2  -3  -3 182.586 5.51724   2
  -2  -3   3 198.336 7.77969   1
   2  -3  -3 194.874 5.54821   2
   2   3   3 190.676 5.63086   2
   2   3   3 191.921 5.60245   2
  -2   3  -3 187.565 6.35487   1
  -2  -3   3 192.555 5.64214   2
  -3  -3  -3 2561.19 71.8256   2
  -3  -3  -3 2421.60 75.2617   1
   3   3  -3 2605.00 72.0224   2
   3   3  -3 2596.46 72.0456   2
  -3  -3  -3 2631.92 71.8275   2
   3  -3   3 2732.73 72.1691   1
   3   3  -3 2800.67 74.7799   1
  -3   3   3 2782.05 73.7605   1
  -3   3   3 2766.50 73.7666   1
   3   3   3 2778.82 74.2486   1
  -3   3  -3 2745.82 72.1733   1
   3   3   3 2553.89 71.9478   2
  -3  -3   3 2854.48 74.8646   1
   3   3   3 2594.58 71.9403   2
   3  -3  -3 2449.43 71.8497   2
   3  -3  -3 2558.71 71.8568   2
  -3  -3   3 2671.59 71.9758   2
   4   3  -3 10.9175 2.51414   1
   4   3  -3 6.28947 0.96005   2
  -4  -3  -3 5.52417 1.94439   1
  -4   3   3 4.84634 1.49142   1
  -4   3   3 8.26076 1.70539   1
   4   3  -3 7.07776 1.01201   2
  -4  -3  -3 7.39076 0.92004   2
  -4  -3  -3 7.71127 0.91371   2
   4  -3   3 9.26100 0.48985   2
   4   3   3 7.40065 2.07714   1
   4   3   3 7.78860 0.91013   2
  -4  -3   3 10.0810 1.25573   2
  -4  -3   3 9.68604 2.15758   1
   4   3   3 6.88557 0.84400   2
   4  -3  -3 7.49192 0.79612   2
  -4  -3   3 10.2726 0.97392   2
   4  -3  -3 6.51087 0.75857   2
  -5   3   3 553.155 17.1042   1
  -5   3   3 541.433 17.0177   1
   5   3  -3 541.049 15.6167   2
  -5  -3  -3 531.248 17.8517   1
   5   3  -3 537.339 15.5682   2
   5   3  -3 539.127 18.7680   1
   5  -3  -3 549.062 15.3236   2
  -5  -3   3 567.391 15.3189   2
   5   3   3 549.615 15.4831   2
  -5  -3   3 552.714 18.7250   1
   5   3   3 549.454 15.4442   2
   5   3   3 544.239 17.8900   1
  -5  -3   3 567.132 15.3219   2
   6   3  -3 37.7723 2.39305   2
   6   3  -3 41.6456 6.15958   1
   6   3  -3 40.9145 2.60130   2
  -6   3   3 31.4681 3.69978   1
  -6   3   3 38.4343 3.71580   1
   6  -3  -3 39.5041 2.04759   2
   6   3   3 36.2040 5.04265   1
   6   3   3 41.1630 2.32358   2
  -6  -3   3 39.5970 1.78704   2
   7   3  -3 198.257 6.61833   2
   7   3  -3 192.064 6.50560   2
  -7   3   3 185.596 7.06097   1
   7  -3  -3 201.292 6.14311   2
   7   3   3 201.422 6.33737   2
   7   3   3 198.524 6.37049   2
   8   3  -3 14.8305 1.76253   2
   8   3   3 19.8067 2.24176   2
   8  -3  -3 20.2573 2.02892   2
   8   3   3 19.7367 2.26930   2
   8  -3  -3 16.8653 1.95530   2
   9   3  -3 38.1696 3.32526   2
   9   3   3 43.0170 3.02588   2
   9  -3  -3 44.3924 2.68478   2
   0   4   3 1641.45 46.7911   2
   0  -4  -3 1792.23 49.0841   1
   0   4   3 1721.42 46.8018   2
   0   4  -3 1725.55 46.7533   2
   0  -4   3 1791.03 48.8929   1
   0  -4   3 1633.47 46.7713   2
   0   4   3 1839.76 49.2114   1
   0   4  -3 1789.52 48.8856   1
   0  -4  -3 1652.16 46.8007   2
   0  -4  -3 1713.66 46.8138   2
   0  -4   3 1629.78 46.7588   2
   1   4  -3 180.101 5.63293   2
   1  -4   3 190.141 7.05059   1
   1   4  -3 193.245 5.59514   2
  -1   4   3 189.704 7.51895   1
   1  -4   3 188.218 5.42999   2
  -1  -4  -3 191.357 5.56119   2
  -1  -4  -3 190.871 7.63683   1
  -1  -4  -3 186.703 5.55785   2
  -1   4   3 193.501 5.49243   2
   1   4  -3 185.278 7.61399   1
   1  -4   3 185.963 5.44687   2
  -1  -4   3 185.655 5.58605   2
   1  -4  -3 189.770 7.38491   1
   1  -4  -3 182.680 5.51934   2
  -1  -4   3 171.289 5.53156   2
   1   4   3 186.338 5.60459   2
  -1   4  -3 169.657 6.80915   1
  -1   4  -3 182.359 5.32484   2
   1   4   3 181.842 7.62065   1
  -1  -4   3 178.793 7.57398   1
   1   4   3 179.895 5.55044   2
   1  -4  -3 185.493 5.52697   2
   2  -4   3 1315.08 38.4207   2
  -2  -4  -3 1481.48 41.2723   1
  -2   4   3 1264.20 38.6411   2
  -2  -4  -3 1404.15 38.6176   2
  -2  -4  -3 1463.62 38.6444   2
   2   4  -3 1452.71 38.7146   2
   2  -4   3 1388.77 38.4280   2
   2   4  -3 1411.77 38.7104   2
   2   4  -3 1478.84 41.4184   1
   2  -4   3 1484.46 39.9048   1
  -2  -4   3 1478.93 41.4511   1
   2   4   3 1438.35 41.1603   1
   2  -4  -3 1397.65 38.5758   2
  -2   4  -3 1502.06 39.9306   1
   2  -4  -3 1346.20 38.5654   2
  -2  -4   3 1348.01 38.7407   2
   2   4   3 1396.10 38.6774   2
  -2  -4   3 1438.66 38.6821   2
   2   4   3 1400.37 38.6509   2
  -3  -4  -3 84.2664 5.23897   1
   3   4  -3 74.5546 3.02751   2
  -3   4   3 84.2088 4.58027   1
  -3  -4  -3 84.5504 2.85847   2
  -3  -4  -3 82.0452 2.85717   2
  -3   4   3 83.4231 2.53130   2
   3  -4   3 79.2712 2.52282   2
   3   4  -3 75.6734 5.19181   1
   3  -4   3 80.1199 3.43322   1
  -3   4   3 84.0122 4.50220   1
  -3   4   3 81.0374 2.52825   2
   3  -4   3 85.4948 2.54004   2
   3   4  -3 84.5835 3.09136   2
   3   4   3 78.4300 5.22650   1
   3   4   3 75.7581 2.91211   2
   3   4   3 79.8825 3.01819   2
   3  -4  -3 81.2430 2.81143   2
  -3   4  -3 81.7763 3.42590   1
  -3  -4   3 77.2770 2.95463   2
  -3  -4   3 85.0586 3.03779   2
  -3  -4   3 84.2530 5.34386   1
   3  -4  -3 76.9446 2.78396   2
   4   4  -3 527.188 18.0696   1
  -4   4   3 525.773 16.4983   1
   4  -4   3 505.722 14.2446   2
  -4  -4  -3 519.839 17.5364   1
   4   4  -3 504.926 14.8583   2
  -4  -4  -3 536.597 14.5475   2
   4   4  -3 538.320 14.8645   2
  -4  -4  -3 532.792 14.5437   2
   4  -4   3 519.793 14.2490   2
  -4   4   3 526.314 16.5418   1
  -4  -4   3 536.653 14.7289   2
   4  -4  -3 522.017 14.5745   2
   4   4   3 530.361 17.6518   1
   4   4   3 533.003 14.7998   2
   4  -4  -3 498.269 14.5610   2
   4   4   3 525.131 14.7519   2
  -4  -4   3 472.479 15.2154   2
  -4  -4   3 523.711 18.0334   1
   5  -4   3 103.269 2.93758   2
  -5   4   3 96.0186 5.17477   1
  -5  -4  -3 89.5118 6.31167   1
  -5   4   3 98.0945 5.32898   1
   5   4  -3 101.378 7.24489   1
   5   4  -3 100.463 3.96024   2
   5   4  -3 99.9007 3.88541   2
   5  -4   3 101.006 2.93229   2
  -5  -4  -3 106.223 3.23827   2
  -5  -4   3 104.291 3.59935   2
   5  -4  -3 106.786 3.50389   2
   5  -4  -3 99.4375 3.46179   2
   5   4   3 104.669 3.81738   2
  -5  -4   3 98.7782 7.00527   1
   5   4   3 98.6680 6.55071   1
  -5  -4   3 103.571 3.60895   2
   5   4   3 102.956 3.73506   2
   6   4  -3 396.587 12.0807   2
   6   4  -3 376.215 18.4977   1
   6   4  -3 421.374 12.2163   2
  -6   4   3 407.768 13.2644   1
   6  -4  -3 422.037 11.7295   2
   6   4   3 420.829 12.0523   2
   6   4   3 411.228 11.9665   2
   6  -4  -3 408.175 11.7049   2
   7   4  -3 29.0392 2.74456   2
   7   4  -3 28.4599 2.56915   2
   7   4   3 23.3994 2.42404   2
   7  -4  -3 27.9242 1.99134   2
   7  -4  -3 27.8327 1.96630   2
   7   4   3 26.3304 2.76428   2
   8   4  -3 19.1437 2.12591   2
   8  -4  -3 16.8853 1.94336   2
   8   4   3 20.4717 2.49526   2
   8  -4  -3 16.7325 2.02636   2
   9   4  -3 11.5342 1.97705   2
   9  -4  -3 14.3428 1.49500   2
   9   4   3 17.4785 2.00462   2
   0   5  -3 793.181 23.3971   2
   0  -5   3 822.998 23.4712   2
   0  -5  -3 861.226 23.5152   2
   0   5  -3 857.694 25.8583   1
   0   5   3 866.180 23.4998   2
   0  -5  -3 853.770 23.5255   2
   0  -5   3 870.761 25.8906   1
   0   5  -3 863.822 23.4557   2
   0   5   3 836.615 23.4913   2
   0  -5   3 852.110 23.4736   2
   0  -5  -3 876.784 26.0969   1
   0   5   3 860.253 26.1126   1
  -1   5   3 1377.04 39.9514   1
   1   5  -3 1438.32 40.3204   1
   1  -5   3 1311.62 37.3425   2
   1   5  -3 1403.99 37.4836   2
  -1  -5  -3 1388.77 37.4812   2
   1   5  -3 1367.47 38.3480   2
   1  -5   3 1290.91 37.3505   2
  -1  -5  -3 1328.79 37.4675   2
  -1  -5  -3 1474.14 40.4789   1
  -1   5  -3 1330.53 37.2527   2
   1  -5  -3 1303.94 37.4133   2
   1   5   3 1421.33 40.3285   1
   1   5   3 1405.25 37.4993   2
   1   5   3 1351.88 37.4926   2
   1  -5  -3 1281.51 37.4116   2
  -1  -5   3 1361.62 37.4714   2
  -1  -5   3 1408.22 40.2764   1
  -1   5  -3 1363.60 37.2602   2
  -1  -5   3 1339.38 37.4920   2
   1  -5  -3 1446.76 40.0559   1
  -2  -5  -3 239.547 7.16685   2
  -2  -5  -3 223.397 7.10503   2
  -2  -5  -3 249.029 9.98563   1
   2  -5   3 236.467 6.92693   2
   2   5  -3 244.016 7.24138   2
  -2   5   3 243.572 6.96090   2
   2  -5   3 235.061 6.93674   2
  -2   5   3 242.822 6.95962   2
   2   5  -3 244.071 10.0408   1
   2  -5   3 230.270 8.57025   1
   2   5  -3 239.390 7.24239   2
   2   5   3 242.074 7.23187   2
  -2   5  -3 246.539 6.64976   2
  -2  -5   3 233.299 9.79990   1
  -2   5  -3 239.843 8.57877   1
   2  -5  -3 233.826 7.06879   2
  -2  -5   3 239.947 7.23005   2
   2  -5  -3 240.814 7.08263   2
   2   5   3 244.247 9.92241   1
  -2  -5   3 246.313 7.22485   2
   2   5   3 247.032 7.22282   2
  -3   5   3 820.969 21.7234   2
   3  -5   3 746.673 21.7590   2
   3  -5   3 803.651 23.1562   1
   3   5  -3 771.929 22.1894   2
   3  -5   3 799.630 21.7806   2
   3   5  -3 820.464 25.6170   1
  -3  -5  -3 809.594 22.0423   2
  -3   5   3 792.441 24.2524   1
   3   5  -3 790.537 22.1818   2
  -3   5   3 798.735 21.7103   2
  -3  -5  -3 803.644 25.2687   1
  -3  -5   3 738.451 26.2234   1
   3   5   3 785.944 26.6755   1
   3   5   3 799.860 22.1764   2
  -3  -5   3 805.340 22.1536   2
   3  -5  -3 796.522 21.9771   2
   3   5   3 777.781 22.1177   2
   3  -5  -3 794.905 21.9813   2
  -3  -5   3 826.447 22.1559   2
  -3   5  -3 799.752 23.1365   1
   4   5  -3 660.787 18.2695   2
   4   5  -3 642.443 21.9094   1
  -4   5   3 641.630 20.0737   1
  -4   5   3 647.575 20.0819   1
  -4  -5  -3 647.872 17.9269   2
  -4  -5  -3 662.422 17.9376   2
   4  -5   3 626.760 17.6087   2
  -4  -5  -3 641.631 21.4385   1
   4   5  -3 650.532 18.1997   2
   4  -5   3 636.656 17.6114   2
  -4  -5   3 650.463 18.0761   2
   4   5   3 618.067 21.3795   1
   4  -5  -3 627.142 17.8785   2
   4   5   3 629.908 18.0985   2
  -4  -5   3 643.788 21.9314   1
   4  -5  -3 627.590 17.8813   2
  -4   5  -3 653.492 18.0473   1
   4   5   3 636.174 18.1535   2
   5  -5   3 217.641 6.26626   2
   5   5  -3 225.000 7.17572   2
   5  -5   3 230.203 6.28108   2
   5   5  -3 211.867 7.05128   2
  -5   5   3 218.575 8.64008   1
  -5  -5  -3 213.627 6.62629   2
  -5  -5  -3 215.536 6.59451   2
   5   5  -3 230.789 11.2036   1
  -5   5   3 217.353 8.73483   1
  -5  -5  -3 217.663 10.4818   1
   5   5   3 226.639 7.08449   2
   5  -5  -3 230.672 6.71168   2
  -5  -5   3 230.629 7.51082   2
  -5  -5   3 212.754 6.80648   2
   5   5   3 218.065 10.4370   1
   5  -5  -3 220.364 6.68672   2
   5   5   3 222.057 7.00754   2
  -6  -5  -3 277.701 7.63708   2
   6   5  -3 270.487 8.68103   2
   6  -5   3 272.856 7.53830   2
   6  -5   3 279.391 7.54848   2
  -6   5   3 266.124 9.72565   1
   6   5  -3 265.903 8.58592   2
   6  -5  -3 272.070 8.07952   2
  -6  -5   3 265.179 8.14190   2
   6   5   3 272.792 8.55655   2
   6  -5  -3 267.774 8.08249   2
   6   5   3 267.346 8.45162   2
   7   5  -3 127.534 5.38872   2
   7   5  -3 127.320 5.17197   2
   7   5   3 125.402 4.91940   2
   7  -5  -3 131.069 4.44551   2
   7   5   3 126.903 4.96568   2
   7  -5  -3 127.527 4.39661   2
   8   5  -3 50.0526 3.59370   2
   8   5   3 47.4189 3.37000   2
   8  -5  -3 53.7568 2.76332   2
   8  -5  -3 52.2988 2.71351   2
   0  -6   3 215.509 9.17968   1
   0   6  -3 225.737 6.65126   2
   0   6   3 235.416 9.59710   1
   0  -6  -3 218.616 6.72620   2
   0   6   3 214.389 6.94268   2
   0   6  -3 231.848 6.67740   2
   0  -6   3 219.668 6.72223   2
   0   6   3 229.340 6.75497   2
   0   6  -3 206.153 9.11860   1
   0  -6   3 219.070 6.69076   2
   0  -6  -3 222.389 6.75996   2
   0  -6  -3 223.868 9.39188   1
   1  -6   3 23.0812 1.52963   2
   1   6  -3 20.8606 1.72548   2
  -1   6   3 14.3504 1.51185   2
  -1   6   3 16.6360 1.32280   2
   1   6  -3 19.7485 3.00827   1
  -1  -6  -3 22.6750 3.80560   1
  -1  -6  -3 21.2181 1.69296   2
  -1  -6  -3 20.6392 1.66880   2
   1  -6   3 15.5524 2.57952   1
   1  -6   3 25.1043 1.57169   2
  -1   6   3 25.2979 3.77342   1
  -1  -6   3 22.7724 3.68673   1
  -1   6  -3 17.5274 1.32433   2
   1   6   3 18.9470 1.75073   2
   1  -6  -3 19.5995 1.64464   2
   1   6   3 20.2397 1.69117   2
  -1  -6   3 20.5917 1.74628   2
   1  -6  -3 23.2043 3.51112   1
  -1   6  -3 21.1270 1.34614   2
   1  -6  -3 19.3643 1.57457   2
   1   6   3 17.0246 2.93680   1
  -1  -6   3 20.1663 1.68963   2
   2   6  -3 162.893 8.50525   1
  -2  -6  -3 166.549 8.34242   1
  -2   6   3 168.061 5.16443   2
   2  -6   3 160.021 5.19269   2
  -2  -6  -3 167.604 5.43672   2
  -2   6   3 171.895 5.18816   2
   2  -6   3 169.416 7.22903   1
   2   6  -3 166.555 5.51332   2
   2  -6   3 163.514 5.17129   2
   2   6  -3 169.945 5.49437   2
  -2   6  -3 177.168 4.89112   2
   2   6   3 161.114 5.47103   2
  -2   6  -3 174.504 4.88400   2
  -2   6  -3 173.927 7.26607   1
   2   6   3 179.121 8.85005   1
   2  -6  -3 172.953 5.36329   2
   2   6   3 172.698 5.50517   2
  -2  -6   3 173.156 5.54369   2
  -2  -6   3 185.297 8.81631   1
   2  -6  -3 158.243 7.85631   1
   2  -6  -3 171.002 5.35470   2
  -3  -6  -3 420.218 12.0112   2
  -3  -6  -3 415.779 12.0097   2
  -3   6   3 423.191 11.5986   2
  -3   6   3 420.453 11.5999   2
   3  -6   3 406.686 13.4803   1
   3   6  -3 439.515 12.2010   2
   3   6  -3 414.330 15.8659   1
   3  -6   3 408.001 11.7226   2
   3  -6   3 350.253 11.8358   2
  -3   6   3 411.582 14.4433   1
  -3  -6  -3 421.562 15.6327   1
   3   6  -3 426.811 12.2173   2
  -3  -6   3 428.369 12.1144   2
  -3  -6   3 433.223 15.9313   1
  -3  -6   3 409.720 12.1739   2
   3   6   3 410.220 15.6222   1
   3  -6  -3 410.961 11.9072   2
   3   6   3 430.597 12.1599   2
   3   6   3 412.378 12.1638   2
   3  -6  -3 409.423 14.3698   1
   3  -6  -3 424.281 11.9178   2
  -3   6  -3 419.463 13.5072   1
  -4   6   3 14.3491 2.63402   1
  -4   6   3 14.3455 2.52269   1
   4   6  -3 22.2226 2.27072   2
   4   6  -3 18.1686 2.14997   2
  -4  -6  -3 20.3766 1.88404   2
   4  -6   3 17.7623 1.35318   2
  -4  -6  -3 15.8154 1.81323   2
  -4  -6  -3 14.1694 3.36217   1
   4   6  -3 13.9283 3.72239   1
   4  -6   3 21.1106 1.36028   2
   4   6   3 20.1196 2.08237   2
  -4  -6   3 20.8100 4.01975   1
   4   6   3 21.1818 2.14582   2
   4  -6  -3 19.9362 1.69100   2
   4  -6  -3 19.6312 1.66746   2
  -4  -6   3 17.1012 2.02059   2
   4   6   3 20.6827 3.82787   1
  -4   6  -3 15.9324 2.40438   1
  -4  -6   3 20.9055 2.04110   2
   5   6  -3 232.218 12.3227   1
  -5  -6  -3 237.800 7.29020   2
   5   6  -3 239.127 7.78301   2
  -5   6   3 207.939 10.9236   1
   5   6  -3 253.816 7.89255   2
   5  -6   3 250.887 6.95197   2
   5  -6   3 244.078 6.94799   2
  -5  -6  -3 262.114 13.7417   1
   5   6   3 238.010 11.9452   1
  -5  -6   3 242.096 7.51612   2
   5   6   3 240.349 7.73157   2
   5  -6  -3 241.661 7.30728   2
   5   6   3 246.778 7.71625   2
  -5  -6   3 223.889 12.0099   1
   5  -6  -3 240.838 7.30522   2
   6   6  -3 56.5052 3.53933   2
   6   6  -3 55.9132 3.40836   2
   6  -6   3 59.7790 2.11943   2
   6  -6   3 58.2978 2.11641   2
  -6   6   3 55.7678 6.10785   1
  -6  -6  -3 60.2809 2.60268   2
   6  -6  -3 59.6776 2.71473   2
  -6  -6   3 57.3465 2.99930   2
   6  -6  -3 60.0679 2.73018   2
   6   6   3 63.1376 3.27941   2
   7  -6   3 65.7231 2.13054   2
   7   6  -3 66.0247 3.88737   2
   7  -6   3 63.7334 2.12059   2
   7  -6  -3 63.1822 2.97886   2
   7   6   3 63.2573 3.71334   2
   7  -6  -3 64.2177 2.93820   2
   8   6  -3 -0.0035 1.71187   2
   8   6   3 4.94938 1.81062   2
   8  -6  -3 3.73212 1.17501   2
   0  -7  -3 82.9372 6.11964   1
   0  -7   3 78.3442 5.65484   1
   0   7   3 83.9403 3.22116   2
   0   7   3 80.1981 6.14528   1
   0  -7   3 79.3746 3.19137   2
   0   7  -3 77.4393 5.92243   1
   0   7   3 77.6364 3.37958   2
   0  -7  -3 77.6561 3.21536   2
   0   7  -3 82.9579 3.10228   2
   0  -7   3 81.2048 3.17059   2
   0   7  -3 84.8803 3.12010   2
   0  -7  -3 85.3842 3.32569   2
  -1  -7  -3 79.1054 6.26757   1
  -1  -7  -3 71.2570 3.06426   2
   1   7  -3 69.9057 3.07730   2
   1  -7   3 78.5432 5.54145   1
   1   7  -3 60.7220 3.25846   2
   1   7  -3 76.4220 6.14256   1
  -1   7   3 75.2638 2.95997   2
   1  -7   3 69.8060 2.88525   2
   1  -7   3 71.1714 2.92798   2
  -1   7   3 66.6055 5.71984   1
  -1   7  -3 75.1534 2.73840   2
   1  -7  -3 70.9175 3.01902   2
   1   7   3 71.5507 6.04763   1
  -1  -7   3 75.2073 3.17138   2
  -1   7  -3 72.4044 2.72453   2
   1   7   3 74.1144 3.17576   2
   1  -7  -3 71.3916 5.55475   1
  -1  -7   3 68.8228 5.77526   1
   1  -7  -3 75.4882 3.05592   2
  -1  -7   3 71.3484 3.06633   2
   1   7   3 72.3244 3.10740   2
   2   7  -3 99.4078 3.80845   2
   2  -7   3 90.4070 5.69727   1
  -2  -7  -3 85.1500 6.72311   1
  -2   7   3 92.6957 3.34944   2
  -2  -7  -3 90.7583 3.68671   2
   2  -7   3 91.1738 3.41393   2
   2   7  -3 82.2273 6.95457   1
  -2  -7  -3 94.0527 3.68512   2
   2   7  -3 91.5359 3.73990   2
   2  -7   3 95.4777 3.38263   2
  -2   7   3 89.1448 3.32259   2
   2   7   3 97.5004 3.81050   2
   2   7   3 95.7870 3.76554   2
   2  -7  -3 93.8549 3.54814   2
   2  -7  -3 95.0040 3.58129   2
  -2  -7   3 96.0850 7.07694   1
  -2   7  -3 98.6730 3.03612   2
   2  -7  -3 103.077 6.35047   1
  -2   7  -3 99.9362 5.77460   1
  -2  -7   3 96.8480 3.80832   2
  -2   7  -3 97.3069 3.01934   2
  -2  -7   3 92.4752 3.69897   2
   2   7   3 92.1887 7.25072   1
   3  -7   3 107.461 3.83797   2
   3  -7   3 116.352 3.84317   2
  -3   7   3 114.079 6.80425   1
   3   7  -3 114.596 4.38650   2
   3   7  -3 114.218 4.39804   2
   3  -7   3 111.315 6.05617   1
   3   7  -3 109.150 8.12362   1
  -3  -7  -3 106.632 4.15194   2
  -3   7   3 114.483 3.62531   2
  -3  -7  -3 110.976 4.14803   2
  -3  -7  -3 116.652 7.75558   1
  -3   7  -3 117.969 5.96009   1
   3   7   3 116.422 4.37332   2
  -3  -7   3 118.958 4.37171   2
   3  -7  -3 112.561 4.02904   2
   3   7   3 114.082 4.41908   2
  -3  -7   3 112.560 4.27383   2
   3  -7  -3 115.714 4.03471   2
   3  -7  -3 107.663 6.55450   1
   3   7   3 113.151 8.14380   1
  -3  -7   3 102.422 7.65740   1
  -4   7   3 8.60375 2.82345   1
   4   7  -3 21.8886 4.79095   1
   4  -7   3 16.5411 1.49964   2
   4  -7   3 17.1696 1.55605   2
  -4   7   3 16.5030 2.99834   1
  -4  -7  -3 17.0597 2.33817   2
  -4  -7  -3 16.7509 4.01863   1
   4   7  -3 15.5423 1.79678   2
   4  -7  -3 14.6020 1.76417   2
   4  -7  -3 15.8720 1.78220   2
  -4  -7   3 16.6606 2.12918   2
   4   7   3 17.8061 2.28521   2
  -4   7  -3 16.6824 2.28036   1
   4   7   3 16.4846 2.23189   2
  -4  -7   3 19.6746 4.30448   1
   4   7   3 16.5502 4.41428   1
  -4  -7   3 19.2482 1.77627   2
   5  -7   3 36.2301 1.82328   2
  -5  -7  -3 32.8545 2.44640   2
   5   7  -3 36.1415 3.01202   2
   5  -7   3 32.6508 1.84529   2
   5   7  -3 28.1769 5.48323   1
   5   7  -3 37.5007 3.06550   2
   5  -7  -3 35.8684 2.24674   2
   5   7   3 28.8486 2.82453   2
   5  -7  -3 30.6808 2.17880   2
  -5  -7   3 28.6040 6.89842   1
   5   7   3 34.2759 2.79008   2
   6  -7   3 79.6649 2.83318   2
   6   7  -3 72.3346 4.13828   2
   6  -7   3 86.4394 2.84646   2
   6   7   3 85.6993 4.09991   2
   6  -7  -3 77.3949 3.34524   2
   6   7   3 79.9027 4.11032   2
   6  -7  -3 77.3377 3.33914   2
   7  -7   3 26.4502 1.47058   2
   7  -7   3 26.5079 1.47939   2
   7   7  -3 19.9445 2.37051   2
   7  -7  -3 26.3272 2.26571   2
   7   7   3 25.9430 3.30684   2
   7  -7  -3 22.5987 2.27271   2
   8  -7   3 19.4997 0.91938   2
   8   7  -3 16.2650 2.41084   2
   8  -7  -3 23.1924 2.35954   2
   8   7   3 19.8650 2.46770   2
   0   8  -3 471.201 14.5834   2
   0   8   3 483.241 18.5756   1
   0  -8   3 530.242 14.8543   2
   0   8  -3 522.845 14.6780   2
   0  -8   3 503.872 14.7503   2
   0   8   3 526.173 14.7844   2
   0  -8  -3 522.306 18.7615   1
   0  -8  -3 516.981 14.8345   2
   0   8  -3 515.123 18.5221   1
   0  -8   3 521.157 18.5672   1
   0  -8  -3 530.036 14.8573   2
   1  -8   3 0.12131 0.98659   2
  -1   8   3 -1.7244 2.83180   1
  -1  -8  -3 0.62929 1.16438   2
   1   8  -3 1.72837 1.18309   2
   1  -8   3 0.94721 1.04641   2
   1  -8   3 2.06445 2.54968   1
  -1   8   3 1.57488 1.04453   2
   1   8  -3 0.34710 1.10333   2
   1   8  -3 -2.1161 2.84367   1
  -1  -8  -3 1.42560 1.22063   2
  -1  -8  -3 3.98434 2.97925   1
  -1   8   3 -0.1557 0.67322   2
   1   8   3 1.25071 1.19254   2
  -1  -8   3 1.68949 1.19991   2
  -1   8  -3 1.63205 0.95243   2
   1   8   3 1.29684 1.19630   2
   1  -8  -3 2.12861 1.13015   2
   1  -8  -3 4.76126 2.75424   1
   1   8   3 0.51649 3.12265   1
  -1  -8   3 0.35328 2.83704   1
  -1  -8   3 2.61761 1.23259   2
  -1   8  -3 1.24132 0.86524   2
   1  -8  -3 1.21836 1.09757   2
   2  -8   3 1154.53 33.4553   2
   2  -8   3 1201.56 36.6556   1
  -2   8   3 1177.74 33.3328   2
  -2   8   3 1209.46 33.3346   2
  -2  -8  -3 1255.96 33.7028   2
   2   8  -3 1208.21 33.7170   2
   2   8  -3 1266.71 33.7363   2
  -2  -8  -3 1175.83 33.6455   2
  -2  -8  -3 1222.72 38.3031   1
   2   8  -3 1197.35 38.1887   1
   2  -8   3 1215.34 33.4548   2
  -2  -8   3 1251.39 33.7197   2
  -2   8  -3 1195.66 36.5345   1
   2   8   3 1203.80 33.7190   2
  -2   8  -3 1197.49 33.0857   2
   2  -8  -3 1195.19 37.1911   1
   2  -8  -3 1192.57 33.5786   2
   2  -8  -3 1206.49 33.5639   2
  -2  -8   3 1247.02 38.4280   1
  -2   8  -3 1237.30 33.1078   2
   2   8   3 1221.30 33.7122   2
  -2  -8   3 1240.65 33.7576   2
   3   8  -3 78.7062 3.66609   2
   3  -8   3 75.7214 5.92062   1
  -3   8   3 64.0308 6.42034   1
   3   8  -3 77.8140 8.58283   1
   3  -8   3 77.3250 3.15133   2
   3  -8   3 77.0213 3.08955   2
  -3  -8  -3 77.2425 8.02671   1
  -3  -8  -3 77.7598 3.54247   2
  -3  -8  -3 74.3896 3.57231   2
  -3   8   3 77.9912 2.91092   2
   3   8  -3 83.2295 3.75359   2
  -3   8  -3 72.6884 5.60475   1
   3   8   3 82.4425 8.51753   1
  -3  -8   3 74.9200 7.59312   1
   3   8   3 75.6253 3.67139   2
   3  -8  -3 75.7717 3.25271   2
  -3  -8   3 75.6186 3.64795   2
   3  -8  -3 77.3390 3.33176   2
   3   8   3 82.1777 3.74431   2
  -3  -8   3 83.3682 3.69770   2
   3  -8  -3 67.8081 6.45192   1
  -4  -8  -3 343.430 15.7110   1
   4   8  -3 339.448 16.0922   1
   4  -8   3 357.410 10.2065   2
   4   8  -3 361.669 10.8943   2
  -4  -8  -3 352.645 10.5668   2
   4  -8   3 359.017 10.2346   2
   4   8  -3 363.874 10.8919   2
   4  -8  -3 351.351 10.4301   2
  -4  -8   3 338.017 16.0476   1
  -4   8  -3 318.774 12.1334   1
   4   8   3 362.543 10.9058   2
  -4  -8   3 354.271 10.7057   2
   4   8   3 320.428 15.8174   1
   4  -8  -3 349.116 10.4046   2
   5  -8   3 132.524 4.42688   2
   5  -8   3 135.542 4.40559   2
  -5  -8  -3 135.368 4.94121   2
   5   8  -3 119.609 5.38186   2
   5   8  -3 138.319 5.45875   2
   5  -8  -3 123.653 5.10746   2
  -5  -8   3 133.561 5.00507   2
   5   8   3 141.188 5.52123   2
   5   8   3 130.991 5.48131   2
   5  -8  -3 134.020 4.75463   2
  -5   8  -3 121.579 5.12542   1
   6  -8   3 37.6332 2.03948   2
   6  -8   3 36.9721 2.03662   2
   6   8  -3 40.0425 3.57554   2
   6  -8  -3 35.0517 2.55646   2
   6  -8  -3 36.8460 2.54989   2
   6   8   3 41.4371 3.54904   2
   7   8  -3 132.186 6.02709   2
   7  -8   3 134.153 4.41160   2
   7  -8   3 137.886 4.40689   2
   7  -8  -3 138.357 4.99438   2
   7   8   3 141.982 6.13399   2
   0  -9  -3 127.344 4.83581   2
   0   9  -3 134.641 4.76670   2
   0   9   3 129.220 4.79474   2
   0  -9   3 132.484 4.82723   2
   0  -9   3 128.118 8.55186   1
   0   9   3 132.619 9.36892   1
   0   9  -3 129.994 8.94576   1
   0  -9   3 127.332 4.83894   2
   0  -9  -3 125.641 8.83358   1
   1  -9   3 126.024 4.64515   2
   1   9  -3 116.917 9.22818   1
  -1  -9  -3 122.500 9.46292   1
  -1  -9  -3 118.945 4.70067   2
   1  -9   3 128.265 4.55983   2
   1  -9   3 96.4696 7.93832   1
  -1  -9  -3 126.102 4.85119   2
  -1   9   3 123.053 8.57818   1
  -1   9   3 122.070 4.57094   2
   1   9  -3 119.546 4.82518   2
   1   9  -3 127.526 4.72337   2
   1   9   3 127.108 4.74793   2
   1  -9  -3 110.177 8.59939   1
   1  -9  -3 121.634 4.70552   2
  -1  -9   3 124.878 9.07331   1
  -1   9  -3 125.963 4.28993   2
  -1  -9   3 126.988 4.80103   2
  -1  -9   3 125.863 4.78196   2
   1   9   3 121.069 9.64573   1
   1   9   3 122.651 4.76007   2
   1  -9  -3 123.033 4.68612   2
   2   9  -3 0.48528 1.39845   2
  -2  -9  -3 0.95728 1.33703   2
  -2   9   3 2.81470 1.03803   2
   2  -9   3 0.84980 1.18184   2
   2  -9   3 1.78365 1.12890   2
   2   9  -3 2.64131 4.23101   1
  -2  -9  -3 3.79161 4.04066   1
   2   9  -3 1.35573 1.43946   2
   2  -9   3 3.26139 3.07472   1
  -2  -9  -3 3.48326 1.49230   2
   2  -9  -3 1.46857 3.24674   1
   2   9   3 1.39735 1.46761   2
   2   9   3 1.43467 1.42841   2
  -2  -9   3 2.23608 1.43430   2
  -2  -9   3 0.81729 4.77126   1
  -2  -9   3 -0.5233 1.34491   2
   2  -9  -3 1.39387 1.26354   2
  -2   9  -3 0.50466 2.84009   1
   2  -9  -3 2.06847 1.21070   2
   2   9   3 10.2948 4.54228   1
  -2   9  -3 1.68493 0.87483   2
   3  -9   3 37.7907 2.40470   2
   3   9  -3 42.1671 3.23282   2
   3  -9   3 39.3783 2.51553   2
   3   9  -3 39.1074 3.16369   2
  -3  -9  -3 39.6588 5.84753   1
   3   9  -3 32.7445 5.87851   1
   3  -9   3 45.0587 7.24540   1
  -3  -9  -3 40.1870 2.94748   2
  -3  -9   3 41.9748 3.19326   2
   3   9   3 42.2459 3.23871   2
   3   9   3 44.2341 3.05221   2
   3  -9  -3 44.4470 2.64147   2
  -3  -9   3 37.0943 2.89729   2
   3  -9  -3 43.7364 2.70446   2
   3   9   3 29.7759 5.73268   1
  -3  -9   3 38.2502 6.02013   1
   4  -9   3 80.8874 3.35617   2
   4   9  -3 78.0827 4.24943   2
   4   9  -3 71.5750 10.7401   1
   4   9  -3 76.5787 4.28387   2
  -4  -9  -3 75.1994 3.87682   2
   4  -9   3 79.1371 3.36499   2
  -4  -9   3 73.0927 9.93511   1
   4   9   3 82.2402 4.26741   2
  -4  -9   3 83.2999 4.04499   2
   4   9   3 85.9496 4.36243   2
   4   9   3 93.3758 11.0834   1
   4  -9  -3 74.6063 3.52873   2
   4  -9  -3 72.5706 3.94158   2
   5  -9   3 254.480 7.58641   2
   5   9  -3 263.104 8.65268   2
   5  -9   3 251.006 7.56883   2
   5  -9  -3 215.734 8.35445   2
   5   9   3 245.773 9.06111   2
   5  -9  -3 240.105 7.82635   2
  -5  -9   3 243.946 8.44684   2
   6  -9   3 58.6847 2.77166   2
   6  -9   3 54.9635 2.74464   2
   6   9  -3 57.9186 4.42978   2
   6   9   3 57.4100 4.32185   2
   6  -9  -3 61.7889 3.26276   2
   7  -9   3 14.7718 1.84561   2
   7   9  -3 10.9243 2.53441   2
   7  -9   3 18.3335 1.86654   2
   7  -9  -3 13.1419 1.66806   2
   7   9   3 13.2813 2.48651   2
   0 -10   3 204.424 6.79556   2
   0 -10  -3 201.190 6.82107   2
   0 -10   3 202.185 6.76940   2
   0 -10  -3 198.820 6.91214   2
   0 -10  -3 197.805 11.8342   1
   0  10   3 167.496 7.95435   2
   1 -10   3 88.3009 3.96608   2
   1  10  -3 80.2402 3.97554   2
  -1 -10  -3 83.7448 4.17179   2
  -1 -10  -3 71.1363 10.8577   1
  -1 -10  -3 91.4063 4.05767   2
   1 -10   3 81.2422 3.76319   2
  -1 -10   3 81.8852 9.28392   1
   1 -10  -3 87.6126 4.03901   2
  -1 -10   3 81.5097 4.03369   2
   1 -10  -3 85.1282 3.94506   2
   1  10   3 68.2755 9.56852   1
   1  10   3 86.2937 3.98304   2
   1  10   3 82.3566 4.39444   2
  -1 -10   3 85.5088 4.05235   2
  -1  10  -3 84.5077 3.49806   2
  -2 -10  -3 466.420 20.2382   1
  -2 -10  -3 490.658 14.6029   2
  -2  10   3 463.843 14.0073   2
   2 -10   3 498.734 14.3094   2
   2 -10   3 485.732 14.3125   2
  -2 -10  -3 492.976 14.5462   2
   2  10  -3 499.662 14.5744   2
  -2 -10   3 487.804 14.5630   2
   2 -10  -3 480.024 14.4033   2
  -2 -10   3 465.662 20.3602   1
   2 -10  -3 493.328 14.4358   2
   2  10   3 463.102 20.4271   1
  -2 -10   3 485.910 14.5559   2
   2  10   3 492.110 14.5834   2
   2  10   3 488.283 14.6025   2
  -2  10  -3 517.266 14.4445   2
   3  10  -3 13.8930 3.02594   2
   3  10  -3 12.0585 2.00082   2
   3 -10   3 14.0382 1.57729   2
  -3 -10  -3 16.0461 1.96864   2
  -3 -10  -3 3.56627 5.70405   1
   3 -10   3 15.6784 1.63698   2
  -3 -10   3 15.7676 2.04773   2
  -3 -10   3 10.6457 6.11277   1
   3  10   3 13.6107 2.23538   2
   3 -10  -3 12.0207 1.70162   2
   3  10   3 17.4850 6.42680   1
   3  10   3 18.8256 2.12781   2
   4 -10   3 277.109 8.72107   2
   4 -10   3 286.318 8.74064   2
   4  10  -3 276.034 10.1355   2
   4  10  -3 283.478 9.44182   2
  -4 -10  -3 266.116 9.42201   2
  -4 -10   3 275.315 9.25602   2
   4  10   3 292.180 9.46713   2
   4 -10  -3 285.041 8.96915   2
   4  10   3 273.863 9.61418   2
   4 -10  -3 281.624 8.92288   2
   5 -10   3 17.5992 2.24757   2
   5  10  -3 23.7970 2.78906   2
   5 -10   3 17.0670 2.23529   2
   5  10   3 20.5323 2.55145   2
   5 -10  -3 22.5396 2.68917   2
   6  10  -3 115.190 6.09620   2
   6 -10   3 121.514 4.49527   2
   6  10   3 117.750 5.91261   2
   6 -10  -3 123.621 4.93407   2
   0 -11   3 21.9792 2.25914   2
   0 -11  -3 16.6349 2.25453   2
   0 -11  -3 20.9688 2.82524   2
   0 -11   3 17.9917 2.09002   2
   0  11   3 16.0749 2.22545   2
   1 -11   3 430.661 12.8009   2
  -1  11   3 391.643 12.7859   2
   1 -11   3 421.191 12.7351   2
  -1 -11  -3 428.014 12.8861   2
  -1 -11  -3 411.183 12.9382   2
  -1 -11   3 431.573 12.9435   2
   1  11   3 407.883 12.7361   2
  -1  11  -3 412.435 12.2905   2
   1 -11  -3 417.568 12.8156   2
  -1 -11   3 424.096 12.9382   2
   1 -11  -3 413.430 12.8115   2
   2 -11   3 44.7006 3.26096   2
   2  11  -3 48.0505 3.57992   2
  -2 -11  -3 45.2155 3.49442   2
   2 -11   3 40.4752 3.15045   2
   2 -11  -3 37.4060 4.97154   2
  -2 -11   3 45.6373 3.99437   2
   2  11   3 46.9287 3.62737   2
   2 -11  -3 49.2138 3.51687   2
  -2 -11   3 46.0207 3.62830   2
  -2  11  -3 51.8445 3.53497   2
   3 -11   3 113.538 5.13873   2
   3 -11   3 120.255 4.81106   2
  -3 -11  -3 110.723 5.09114   2
   3  11  -3 121.914 5.40331   2
  -3 -11   3 119.080 5.18433   2
   3  11   3 123.740 5.49591   2
   3 -11  -3 114.158 4.96567   2
   4 -11   3 13.7671 1.69778   2
   4  11  -3 15.9633 2.46826   2
   4  11   3 17.7343 2.55251   2
  -4 -11   3 12.7995 2.51482   2
   4 -11  -3 12.7266 1.88037   2
   5  11  -3 65.5757 5.32765   2
   5 -11   3 64.7365 3.51891   2
   5  11   3 63.7809 4.98434   2
   5 -11  -3 65.9927 3.86090   2
   6 -11   3 21.3231 2.60453   2
   6  11  -3 19.1115 3.06470   2
   6  11   3 18.1869 3.03486   2
   6 -11  -3 24.2999 3.11196   2
   0 -12  -3 126.822 5.63484   2
  -1 -12  -3 92.7707 4.82684   2
   1 -12   3 91.5892 4.62263   2
  -1 -12   3 95.7927 4.78830   2
   1  12   3 87.8907 4.62207   2
   1 -12  -3 87.0040 4.75571   2
   2  12  -3 106.161 5.33858   2
  -2 -12  -3 105.981 5.28430   2
   2 -12   3 108.296 4.81230   2
  -2 -12   3 112.628 5.24921   2
   2 -12  -3 114.211 5.04123   2
   2  12   3 102.592 5.24319   2
   3  12  -3 10.9329 2.36197   2
   3 -12   3 11.0163 1.84062   2
   3  12   3 11.1734 2.44342   2
   3 -12  -3 10.7379 1.93383   2
  -3 -12   3 15.5120 2.48855   2
   4  12  -3 101.402 5.99676   2
   4 -12   3 91.5851 4.44133   2
   4  12   3 105.432 8.37044   2
   4 -12  -3 89.4953 4.67908   2
   5  12  -3 38.3160 6.05619   2
   5 -12   3 44.3790 3.36910   2
   5  12   3 42.7945 4.73938   2
   5 -12  -3 46.3466 3.78345   2
   0 -13   3 3.24365 2.01607   2
   0 -13  -3 0.42168 2.04489   2
  -1 -13  -3 30.2531 4.04439   2
   1 -13   3 28.2154 3.62047   2
   1 -13  -3 25.3902 2.72859   2
  -1 -13   3 33.5401 3.79509   2
   2 -13   3 31.9134 3.46424   2
  -2 -13  -3 23.7077 2.90818   2
   2 -13  -3 40.5811 3.86551   2
  -2 -13   3 35.8102 4.20385   2
   3 -13   3 3.96857 1.80835   2
   3 -13  -3 3.78147 1.93139   2
   4 -13   3 18.3238 2.23584   2
   4 -13  -3 21.3234 2.57215   2
   0 -14  -3 16.9589 2.80103   2
   0 -14   3 19.6818 2.77424   2
   1 -14   3 13.2253 2.44613   2
  -1 -14  -3 8.28016 2.69113   2
   1 -14  -3 14.0630 2.67542   2
  -1 -14   3 9.51439 2.63993   2
   2 -14   3 21.1852 2.61458   2
   2 -14  -3 31.4063 4.18840   2
   0   0  -4 6889.93 189.945   1
   0   0   4 7082.53 190.019   1
   1   0   4 1837.43 49.0393   1
   1   0   4 1713.27 47.5811   2
  -1   0   4 1897.83 49.4662   1
  -1   0  -4 1581.57 47.5870   2
  -1   0   4 1666.19 47.6251   2
  -1   0  -4 1762.64 47.5503   2
   1   0  -4 1867.53 49.4611   1
   1   0   4 1713.98 47.5801   2
   1   0   4 1899.60 49.0741   1
  -1   0   4 1735.69 47.6442   2
   1   0  -4 1642.93 48.0597   2
  -2   0  -4 641.999 17.3383   2
  -2   0   4 659.566 19.4811   1
   2   0   4 607.507 17.4458   2
   2   0  -4 650.413 19.5115   1
   2   0   4 662.452 18.7664   1
   2   0   4 614.690 17.4553   2
  -2   0   4 645.201 17.5701   2
   2   0  -4 647.238 17.6166   2
   2   0   4 639.060 18.7343   1
   2   0  -4 623.213 17.6039   2
  -2   0  -4 622.960 17.3367   2
   3   0   4 489.897 13.9531   2
  -3   0   4 535.840 16.3067   1
   3   0  -4 508.688 14.1678   2
  -3   0   4 461.245 14.2674   2
   3   0  -4 508.743 14.1795   2
   3   0   4 501.101 13.9555   2
   3   0   4 524.774 15.1834   1
   3   0  -4 509.649 16.2531   1
   3   0   4 522.606 15.1482   1
  -3   0   4 512.950 14.0797   2
   4   0   4 372.049 10.6143   2
   4   0   4 377.100 11.6547   1
   4   0  -4 375.242 10.8855   2
   4   0  -4 378.494 10.9120   2
   4   0  -4 388.767 13.2410   1
  -4   0   4 383.194 13.1219   1
   4   0   4 376.846 11.6546   1
  -4   0   4 388.998 10.6869   2
  -4   0   4 398.789 10.6997   2
   4   0   4 382.700 10.6190   2
   5   0  -4 1089.44 30.0418   2
   5   0   4 1099.81 30.4225   1
   5   0   4 1094.79 30.6215   1
  -5   0   4 1087.40 32.5578   1
   5   0   4 1068.45 29.6985   2
  -5   0   4 1107.36 29.5785   2
   5   0   4 1066.27 29.7049   2
   5   0  -4 1099.99 32.6582   1
   5   0  -4 1093.55 30.0182   2
   6   0  -4 345.028 10.3777   2
   6   0   4 363.660 9.99916   2
   6   0  -4 343.642 10.3390   2
   6   0   4 367.367 9.98585   2
  -6   0   4 343.330 13.4398   1
   6   0  -4 356.154 13.2321   1
   7   0  -4 341.735 10.1638   2
   7   0  -4 337.970 10.2453   2
   7   0   4 340.248 9.69958   2
   8   0   4 129.869 4.18018   2
   8   0  -4 125.038 4.77507   2
   8   0  -4 129.779 4.84310   2
   8   0   4 123.658 4.15605   2
   9   0   4 14.1313 1.68472   2
   9   0  -4 12.2775 1.65464   2
   0   1  -4 1122.33 32.0315   2
   0   1   4 1015.61 32.0923   2
   0  -1  -4 1110.49 32.0458   2
   0   1   4 1273.59 33.7706   1
   0  -1   4 1273.90 33.7020   1
   0  -1   4 1174.21 32.0595   2
   0   1   4 1262.61 33.7994   1
   0  -1   4 1144.19 32.0488   2
   0  -1  -4 1166.03 32.0589   2
   0   1  -4 1270.62 33.7286   1
   0   1   4 1148.64 32.0631   2
  -1   1   4 638.912 17.8830   2
  -1  -1  -4 663.230 17.8371   2
   1   1  -4 675.123 19.7076   1
  -1   1   4 664.750 19.5875   1
  -1   1   4 667.941 17.9026   2
   1   1  -4 646.688 17.9101   2
   1  -1   4 618.948 17.8020   2
   1  -1  -4 653.018 17.9024   2
   1   1   4 646.650 17.8681   2
  -1   1  -4 628.757 17.7542   2
  -1  -1   4 662.934 17.9158   2
   1   1   4 646.197 17.8625   2
   1  -1  -4 647.273 17.9076   2
   1   1   4 691.671 19.4904   1
  -1  -1   4 667.979 19.7011   1
  -1   1  -4 624.918 17.7560   2
  -1  -1   4 614.143 17.8858   2
   2   1  -4 2018.92 57.2650   2
  -2   1   4 2222.65 59.1824   1
   2  -1   4 2168.02 58.2503   1
  -2   1   4 2081.63 57.1901   2
   2  -1   4 2137.31 58.2180   1
  -2  -1  -4 2276.01 58.8436   1
  -2  -1  -4 2017.66 57.0679   2
  -2  -1  -4 2059.77 57.0687   2
   2   1  -4 2052.09 57.2605   2
   2   1  -4 2226.76 59.4308   1
   2  -1  -4 2167.62 59.1438   1
  -2  -1   4 2218.58 59.4269   1
   2   1   4 2262.83 58.8410   1
   2   1   4 2000.02 57.1532   2
  -2  -1   4 2081.51 57.2365   2
   2  -1  -4 1986.58 57.2208   2
  -2  -1   4 2008.88 57.2239   2
   2   1   4 1999.43 57.1452   2
   3  -1   4 828.905 23.6622   2
   3   1  -4 920.113 26.3852   1
  -3  -1  -4 778.129 27.7950   1
  -3  -1  -4 873.526 23.5673   2
  -3   1   4 909.496 26.1253   1
   3   1  -4 874.874 23.9783   2
   3  -1   4 926.541 24.6604   1
   3   1  -4 864.411 23.9918   2
  -3   1   4 858.130 23.8024   2
  -3  -1  -4 836.819 23.5588   2
   3  -1   4 891.494 24.5970   1
   3  -1   4 834.920 23.6664   2
  -3   1   4 888.192 23.8227   2
  -3  -1   4 849.883 23.9432   2
   3   1   4 928.686 25.4476   1
  -3  -1   4 853.140 23.9430   2
   3   1   4 849.657 23.8046   2
   3   1   4 854.329 23.8008   2
   3  -1  -4 850.852 23.9170   2
  -3  -1   4 911.635 26.3401   1
   3  -1  -4 862.270 23.9147   2
   3  -1  -4 904.004 26.0301   1
  -4   1   4 585.217 15.5699   2
   4  -1   4 577.202 15.4865   2
   4   1  -4 560.821 15.9014   2
   4   1  -4 580.631 18.4817   1
   4   1  -4 561.312 15.8757   2
   4  -1   4 562.343 15.9602   1
  -4   1   4 573.167 15.5620   2
   4  -1   4 552.254 15.4802   2
  -4   1   4 574.054 17.9706   1
  -4  -1  -4 585.212 17.2834   1
  -4  -1   4 569.282 18.3387   1
   4   1   4 544.631 15.6576   2
   4  -1  -4 559.517 15.8124   2
   4  -1  -4 549.291 15.8100   2
  -4  -1   4 550.837 15.6971   2
  -4  -1   4 570.616 15.7119   2
   4  -1  -4 566.510 18.0204   1
   4   1   4 569.917 17.2009   1
  -5   1   4 132.606 6.57439   1
   5  -1   4 140.866 4.03935   2
   5  -1   4 135.202 4.03166   2
   5   1  -4 146.556 7.44606   1
   5   1  -4 137.969 4.63772   2
   5   1  -4 130.062 4.54879   2
  -5  -1  -4 131.679 5.66704   1
   5  -1  -4 145.358 4.51446   2
   5   1   4 137.974 4.29065   2
   5  -1  -4 138.610 4.51162   2
  -5  -1   4 141.778 4.19300   2
   5  -1  -4 145.551 6.89676   1
  -5  -1   4 140.290 4.19469   2
   5   1   4 142.187 4.29251   2
   5   1   4 130.566 5.71128   1
  -5  -1   4 134.036 7.06943   1
   6   1  -4 1.14619 0.97180   2
   6  -1   4 2.92611 0.55920   2
  -6   1   4 3.14284 2.54131   1
   6   1  -4 2.32660 1.07232   2
   6   1  -4 2.82378 2.80052   1
   6  -1   4 3.36051 0.56197   2
   6   1   4 3.10875 0.80948   2
   6   1   4 2.74544 1.68048   1
  -6  -1   4 -0.6070 2.99816   1
   6   1   4 3.49590 0.76989   2
   6  -1  -4 2.56841 1.03875   2
   7   1  -4 132.206 4.81002   2
   7   1  -4 134.840 4.85036   2
   7  -1   4 134.110 4.08055   2
   7  -1   4 134.215 4.05964   2
   7  -1  -4 133.375 4.69160   2
   7  -1  -4 132.864 4.70115   2
   7   1   4 132.076 4.82019   2
   7   1   4 132.819 4.36716   2
   8  -1   4 101.943 3.28554   2
   8   1  -4 101.814 5.30138   2
   8  -1   4 99.3841 3.24890   2
   8   1  -4 100.759 4.21077   2
   8   1   4 101.102 3.66973   2
   8  -1  -4 98.2136 4.03758   2
   8   1   4 99.5448 3.67681   2
   8  -1  -4 90.6771 4.00966   2
   9  -1   4 19.2608 1.46537   2
   9  -1   4 17.8340 1.53486   2
   9   1  -4 12.4035 1.78885   2
   9  -1  -4 13.6122 1.62902   2
   9   1   4 14.1408 1.92358   2
   0   2   4 510.754 15.4456   2
   0  -2  -4 578.644 17.2235   1
   0  -2   4 583.086 17.1038   1
   0  -2   4 541.438 15.3727   2
   0  -2  -4 570.072 15.4124   2
   0   2   4 538.758 15.3905   2
   0  -2   4 593.407 15.4091   2
   0   2  -4 563.943 15.3606   2
   0  -2  -4 532.112 15.3882   2
   0   2   4 580.644 17.2654   1
   0   2  -4 548.155 16.9833   1
   0   2  -4 543.517 15.3525   2
   1  -2   4 577.032 16.5368   2
  -1  -2  -4 623.994 16.6218   2
  -1   2   4 622.482 16.6382   2
   1   2  -4 603.563 16.6651   2
  -1   2   4 634.734 18.5783   1
   1  -2   4 589.053 16.5455   2
  -1   2   4 633.064 18.5066   1
   1  -2   4 577.020 17.9056   1
  -1  -2  -4 632.581 18.5034   1
   1   2  -4 564.122 16.7077   2
   1   2  -4 644.410 18.7173   1
  -1  -2  -4 605.424 16.6156   2
  -1  -2   4 626.204 18.6558   1
   1   2   4 621.454 18.4725   1
   1   2   4 596.183 16.6304   2
  -1   2  -4 586.011 16.4772   2
  -1   2  -4 512.776 17.6811   1
   1  -2  -4 582.758 16.6294   2
  -1   2  -4 596.621 16.4797   2
   1  -2  -4 596.750 16.6486   2
  -1  -2   4 617.295 16.6745   2
   1   2   4 612.518 16.6539   2
  -2   2   4 1981.76 53.7330   1
  -2  -2  -4 2058.78 53.7435   1
   2   2  -4 1874.62 51.7832   2
   2   2  -4 1800.99 51.7749   2
  -2  -2  -4 1877.62 51.6307   2
  -2  -2  -4 1850.91 51.6305   2
   2  -2   4 1952.78 52.7462   1
   2   2  -4 2016.76 54.1903   1
  -2   2   4 1867.65 51.6635   2
  -2  -2   4 2014.34 54.1666   1
   2   2   4 1828.10 51.7020   2
  -2   2  -4 1975.86 52.7465   1
   2  -2  -4 1844.19 51.7134   2
  -2  -2   4 1859.06 51.7647   2
   2   2   4 2016.34 53.7041   1
  -2  -2   4 1836.73 51.7471   2
   2  -2  -4 1780.16 51.7076   2
   2   2   4 1853.06 51.6983   2
   3   2  -4 24.1352 1.55761   2
   3  -2   4 23.0321 1.01323   2
   3  -2   4 22.5905 0.98927   2
   3  -2   4 23.7556 1.78942   1
   3   2  -4 20.9970 1.53175   2
  -3  -2  -4 21.9500 1.11618   2
  -3  -2  -4 25.1731 2.79372   1
   3   2  -4 26.4802 3.30516   1
  -3   2   4 21.2929 2.74836   1
  -3   2   4 22.5516 2.79827   1
  -3  -2  -4 23.8483 1.12324   2
  -3   2   4 26.5449 1.24358   2
   3  -2   4 23.9437 1.73520   1
  -3   2   4 23.5790 1.21049   2
   3  -2  -4 23.1132 1.37213   2
   3   2   4 22.1304 1.34894   2
   3   2   4 22.8353 1.32615   2
  -3  -2   4 26.0559 3.23382   1
  -3  -2   4 25.4463 1.44520   2
   3   2   4 29.3865 2.97221   1
  -4   2   4 1004.43 28.7308   1
  -4  -2  -4 823.912 26.0102   2
  -4   2   4 975.367 26.2126   2
   4   2  -4 990.364 26.6990   2
   4  -2   4 915.899 26.1463   2
  -4   2   4 972.640 28.7040   1
   4  -2   4 913.894 26.1446   2
   4   2  -4 987.414 29.5350   1
  -4  -2  -4 996.252 28.5665   1
   4   2  -4 965.849 26.6461   2
  -4   2   4 980.637 26.2167   2
   4   2   4 965.788 26.4743   2
   4   2   4 941.570 26.4797   2
  -4  -2   4 983.692 26.5149   2
   4  -2  -4 926.413 26.5035   2
  -4  -2   4 989.100 29.5189   1
  -4  -2   4 1018.96 26.5238   2
   4   2   4 1011.64 28.5843   1
   5  -2   4 413.441 11.4418   2
   5   2  -4 408.292 12.1005   2
  -5   2   4 419.191 14.1484   1
  -5   2   4 422.430 14.1307   1
  -5  -2  -4 413.186 13.8681   1
   5   2  -4 414.700 12.0735   2
   5  -2   4 430.077 11.4451   2
   5   2  -4 410.222 15.1720   1
  -5  -2   4 415.918 11.7719   2
  -5  -2   4 428.756 11.7888   2
   5   2   4 417.988 13.9096   1
  -5  -2   4 403.456 14.9577   1
   5  -2  -4 420.815 11.9312   2
   5   2   4 425.905 11.8856   2
   6   2  -4 289.386 8.83800   2
  -6  -2  -4 304.139 14.3999   1
   6   2  -4 288.286 8.77506   2
   6  -2   4 295.599 8.02005   2
  -6   2   4 277.642 10.8885   1
   6  -2   4 294.150 8.01419   2
   6   2  -4 274.786 12.1876   1
   6   2   4 287.396 8.53185   2
  -6  -2   4 290.465 8.19804   2
   6   2   4 281.402 10.6036   1
   6  -2  -4 291.563 8.60913   2
   6   2   4 288.392 8.50850   2
  -6  -2   4 293.677 8.14921   2
   7   2  -4 94.9913 4.10782   2
   7   2  -4 104.481 4.22914   2
   7  -2   4 104.475 3.10376   2
   7  -2   4 107.817 3.10150   2
   7   2   4 99.6648 3.78671   2
   7  -2  -4 106.218 3.92013   2
   7   2   4 99.8914 3.73637   2
   8  -2   4 22.6813 1.15272   2
   8  -2   4 22.3920 1.19837   2
   8   2  -4 20.2989 2.56472   2
   8  -2  -4 21.8562 2.20438   2
   8   2   4 23.2914 2.21551   2
   8   2   4 19.3032 2.09444   2
   9  -2   4 7.14783 0.59914   2
   9   2  -4 4.55692 1.58426   2
   9  -2  -4 7.14607 1.38987   2
   9   2   4 5.59740 1.29720   2
   0   3   4 977.289 25.9935   2
   0  -3   4 930.868 25.9546   2
   0   3   4 986.196 28.1686   1
   0  -3  -4 978.345 25.9986   2
   0  -3  -4 907.954 25.9859   2
   0   3  -4 978.050 25.9335   2
   0  -3  -4 970.870 28.0996   1
   0   3   4 869.291 26.2055   2
   0  -3   4 1013.09 27.9878   1
   0  -3   4 936.571 25.9496   2
   0   3  -4 843.575 25.8811   2
   0   3  -4 980.940 27.9578   1
   1  -3   4 138.432 4.38364   2
  -1  -3  -4 142.100 4.48288   2
   1   3  -4 139.447 4.61403   2
  -1  -3  -4 151.260 4.52788   2
  -1   3   4 147.990 6.39623   1
   1  -3   4 146.193 5.87509   1
   1  -3   4 142.542 4.38973   2
  -1   3   4 147.360 4.48024   2
  -1  -3  -4 152.474 6.47274   1
   1   3  -4 152.834 6.56391   1
   1   3  -4 153.603 4.57123   2
  -1   3   4 148.070 4.48628   2
  -1   3  -4 133.869 5.71436   1
  -1  -3   4 148.426 4.58619   2
  -1   3  -4 139.774 4.29728   2
   1   3   4 148.009 4.53718   2
   1   3   4 152.520 6.53372   1
   1  -3  -4 149.312 4.52329   2
  -1  -3   4 152.314 6.55457   1
   1  -3  -4 148.189 4.53272   2
   1   3   4 142.878 4.52684   2
   1  -3  -4 151.325 6.35380   1
  -1  -3   4 158.979 4.59343   2
  -2  -3  -4 77.3056 4.46553   1
  -2   3   4 74.9744 4.23105   1
   2   3  -4 65.5710 2.61633   2
  -2   3   4 67.9593 2.45857   2
  -2   3   4 76.6336 2.48138   2
   2  -3   4 68.1266 3.46880   1
  -2  -3  -4 69.6198 2.47788   2
   2  -3   4 69.3047 2.28735   2
   2  -3   4 64.1004 2.27373   2
   2   3  -4 70.2366 2.65403   2
   2   3  -4 58.8901 4.34859   1
  -2   3  -4 68.6976 3.43091   1
  -2  -3   4 68.0182 2.61195   2
   2   3   4 72.4009 4.50421   1
  -2  -3   4 77.4523 4.71216   1
  -2  -3   4 70.4768 2.59798   2
   2   3   4 70.9605 2.55307   2
   2  -3  -4 66.1420 2.48932   2
   2   3   4 70.4210 2.60917   2
   2  -3  -4 69.1665 2.53524   2
   3  -3   4 115.360 3.39350   2
  -3   3   4 112.790 5.53674   1
  -3  -3  -4 114.733 3.59362   2
   3   3  -4 112.360 3.89999   2
   3   3  -4 114.069 3.86549   2
  -3   3   4 107.918 5.52370   1
  -3   3   4 116.758 3.52372   2
  -3   3   4 118.330 3.53302   2
   3  -3   4 114.159 3.39203   2
   3  -3   4 118.101 4.30671   1
   3   3  -4 112.470 6.21033   1
  -3  -3  -4 113.111 5.73089   1
  -3  -3  -4 113.057 3.59509   2
   3  -3  -4 113.741 3.70740   2
   3   3   4 115.136 3.77927   2
  -3  -3   4 115.820 3.80297   2
   3   3   4 116.411 5.87208   1
  -3  -3   4 114.568 3.79546   2
   3  -3  -4 113.384 3.71141   2
   3   3   4 110.872 3.72069   2
  -3   3  -4 115.458 4.26630   1
  -3  -3   4 120.175 6.42410   1
  -4   3   4 208.924 5.60704   2
  -4   3   4 193.313 7.99669   1
  -4  -3  -4 202.359 5.75404   2
   4   3  -4 186.025 6.19483   2
   4   3  -4 200.169 6.21440   2
  -4  -3  -4 201.354 8.43417   1
  -4   3   4 208.661 5.60100   2
   4  -3   4 198.735 5.59639   2
  -4   3   4 199.863 8.10057   1
  -4  -3  -4 202.006 5.75750   2
   4   3  -4 199.767 9.23499   1
  -4  -3   4 198.202 9.00861   1
   4  -3  -4 192.383 5.99766   2
   4   3   4 192.009 6.06482   2
   4   3   4 201.582 6.06502   2
   4  -3  -4 188.944 5.99169   2
  -4  -3   4 201.275 6.06949   2
   4   3   4 209.665 8.55504   1
  -4  -3   4 199.967 6.09588   2
  -5  -3  -4 195.089 8.73973   1
  -5   3   4 191.338 8.28013   1
  -5   3   4 202.571 8.35417   1
   5  -3   4 207.005 5.66872   2
   5   3  -4 204.357 6.47426   2
   5   3  -4 210.485 9.93523   1
   5   3  -4 209.059 6.52359   2
   5  -3  -4 204.617 6.22460   2
   5   3   4 204.958 6.27007   2
  -5  -3   4 208.399 6.20631   2
  -5  -3   4 200.848 9.58821   1
   5  -3  -4 205.080 6.23424   2
   5   3   4 197.730 6.28441   2
   5   3   4 202.913 8.79750   1
  -5  -3   4 205.704 6.18633   2
  -6   3   4 203.076 9.24495   1
   6  -3   4 222.701 5.81500   2
   6   3  -4 207.421 11.2879   1
   6   3  -4 215.352 6.89555   2
   6   3  -4 212.716 6.82519   2
   6  -3  -4 207.727 6.49730   2
   6  -3  -4 205.267 6.50498   2
   6   3   4 202.054 12.7310   1
   6   3   4 207.201 6.60279   2
   7   3  -4 131.892 5.04093   2
   7   3  -4 124.523 4.91932   2
   7  -3  -4 141.138 4.64219   2
   7  -3  -4 127.898 4.55410   2
   7   3   4 133.727 4.73812   2
   7   3   4 130.736 4.68410   2
   8   3  -4 118.117 4.98509   2
   8  -3  -4 119.214 4.50858   2
   8  -3  -4 121.576 4.47527   2
   8   3   4 121.357 4.61989   2
   8   3   4 119.661 5.08306   2
   9   3  -4 106.088 5.02254   2
   9  -3  -4 116.088 4.49522   2
   9   3   4 115.459 4.62830   2
   0   4   4 7.60668 1.84205   1
   0  -4  -4 6.12211 0.85776   2
   0   4   4 5.26959 0.82766   2
   0  -4   4 4.69983 0.80571   2
   0  -4  -4 7.70298 0.89883   2
   0  -4  -4 6.28093 1.79248   1
   0   4  -4 5.41571 0.76742   2
   0  -4   4 4.94881 1.60419   1
   0  -4   4 5.37497 0.79269   2
   1   4  -4 273.619 8.89389   2
  -1   4   4 304.994 10.9767   1
   1   4  -4 300.008 8.64450   2
  -1  -4  -4 300.007 8.62431   2
  -1  -4  -4 300.475 8.64911   2
  -1  -4  -4 318.577 11.1754   1
   1  -4   4 293.426 8.50848   2
   1   4  -4 301.851 11.0753   1
   1  -4   4 309.546 10.5701   1
  -1   4   4 285.193 8.55829   2
  -1   4   4 308.880 8.60375   2
   1  -4   4 311.383 8.54897   2
  -1  -4   4 290.938 8.63642   2
  -1   4  -4 300.147 8.41267   2
  -1   4  -4 269.754 8.64682   2
   1   4   4 300.048 11.0581   1
   1   4   4 303.771 8.68178   2
   1  -4  -4 304.587 10.8545   1
  -1  -4   4 303.782 8.68353   2
   1  -4  -4 285.486 8.60347   2
  -1  -4   4 302.106 11.0516   1
   1  -4  -4 298.530 8.62541   2
   1   4   4 304.166 8.66181   2
   2  -4   4 887.694 25.9950   2
   2   4  -4 962.446 26.3012   2
   2   4  -4 962.958 26.2802   2
   2  -4   4 905.689 25.9966   2
  -2   4   4 996.009 26.1091   2
  -2  -4  -4 951.577 26.2331   2
   2  -4   4 977.824 27.6474   1
  -2  -4  -4 970.669 28.9158   1
  -2  -4  -4 943.351 26.1789   2
   2   4  -4 944.166 29.0762   1
   2  -4  -4 909.828 26.1613   2
  -2  -4   4 991.249 26.2820   2
  -2  -4   4 980.679 29.1996   1
  -2   4  -4 934.013 27.5919   1
  -2  -4   4 958.809 26.2844   2
   2   4   4 931.619 26.2365   2
   2   4   4 960.071 26.2397   2
   2  -4  -4 951.202 26.1832   2
  -2   4  -4 917.340 25.7214   2
   2   4   4 994.945 28.9992   1
   3  -4   4 171.578 5.03867   2
   3   4  -4 171.779 5.51510   2
  -3   4   4 173.229 5.10706   2
   3   4  -4 178.452 8.46128   1
  -3  -4  -4 164.267 5.25978   2
   3  -4   4 173.223 6.20927   1
  -3   4   4 174.902 7.41076   1
  -3   4   4 174.504 7.49599   1
   3  -4   4 169.467 5.03888   2
  -3  -4  -4 174.731 5.28688   2
  -3   4   4 180.737 5.11627   2
   3   4  -4 168.970 5.51669   2
  -3  -4  -4 172.049 7.84806   1
   3   4   4 164.000 8.79252   1
  -3  -4   4 179.481 5.47055   2
   3   4   4 172.948 5.42226   2
   3   4   4 175.018 5.46838   2
   3  -4  -4 172.301 5.32839   2
  -3   4  -4 176.977 6.16770   1
  -3  -4   4 175.261 5.48260   2
   3  -4  -4 172.764 5.34077   2
   4   4  -4 375.738 14.2615   1
   4   4  -4 376.130 10.8805   2
   4  -4   4 366.512 10.2459   2
  -4   4   4 366.831 12.8863   1
  -4   4   4 372.307 10.1388   2
  -4  -4  -4 371.869 10.4978   2
  -4  -4  -4 359.344 13.4825   1
  -4   4   4 365.563 12.8761   1
   4   4  -4 366.274 10.8849   2
   4  -4   4 366.270 10.2476   2
  -4  -4   4 383.669 10.7590   2
   4   4   4 368.125 10.7771   2
   4   4   4 356.800 13.5363   1
   4  -4  -4 374.644 10.6395   2
   4   4   4 373.097 10.7360   2
  -4  -4   4 362.830 14.0936   1
   4  -4  -4 375.344 10.6295   2
   5   4  -4 217.080 7.01372   2
   5  -4   4 222.744 6.09453   2
   5   4  -4 212.441 10.7611   1
   5  -4   4 220.579 6.09323   2
   5   4  -4 211.737 6.90531   2
  -5  -4  -4 223.719 6.64155   2
  -5   4   4 209.448 8.85460   1
  -5  -4  -4 216.056 6.24720   2
  -5   4   4 217.329 8.83568   1
  -5  -4  -4 213.855 9.78329   1
  -5  -4   4 216.550 6.66452   2
   5   4   4 224.821 6.79284   2
   5   4   4 218.575 9.86345   1
  -5  -4   4 213.040 10.5080   1
   5   4   4 225.224 6.85115   2
  -5  -4   4 223.456 6.70067   2
   5  -4  -4 214.488 6.61503   2
   5  -4  -4 197.023 6.91007   2
   6   4  -4 228.143 7.34861   2
   6  -4   4 227.639 6.26656   2
   6   4  -4 225.476 7.41119   2
  -6   4   4 205.745 9.14811   1
   6  -4   4 233.819 6.26895   2
   6  -4  -4 232.716 6.98612   2
   6   4   4 228.980 7.13974   2
   6   4   4 224.163 7.19616   2
  -6  -4   4 221.713 6.86828   2
   6  -4  -4 228.650 6.97490   2
   7   4  -4 127.717 5.00946   2
   7   4  -4 125.466 4.99423   2
  -7  -4   4 115.028 3.92265   2
   7  -4  -4 127.475 4.46173   2
   7  -4  -4 128.279 4.43805   2
   7   4   4 122.379 4.70543   2
   8   4  -4 75.1082 4.02694   2
   8  -4  -4 73.1214 3.51864   2
   8  -4  -4 74.9036 3.34341   2
   8   4   4 68.2027 3.66462   2
   9   4  -4 84.6146 4.74325   2
   9   4   4 81.1075 4.22207   2
   9  -4  -4 87.1794 3.82438   2
   0   5  -4 412.172 11.4796   2
   0  -5  -4 398.256 11.5641   2
   0   5  -4 411.084 14.0090   1
   0  -5  -4 412.751 14.2874   1
   0  -5   4 399.789 11.5361   2
   0  -5  -4 399.093 11.5556   2
   0   5   4 406.551 14.3620   1
   0  -5   4 399.144 11.5115   2
   0   5  -4 384.047 11.4320   2
   0   5   4 415.479 11.5569   2
   0  -5   4 415.277 14.0168   1
  -1  -5  -4 977.000 27.5817   2
   1  -5   4 944.033 27.4596   2
  -1   5   4 1012.60 27.5140   2
   1  -5   4 956.840 33.3718   1
   1   5  -4 1031.82 27.6043   2
  -1  -5  -4 1043.78 27.6132   2
   1   5  -4 1015.34 30.5269   1
  -1   5   4 963.573 30.1790   1
  -1  -5  -4 1033.63 30.5988   1
   1  -5   4 960.243 27.4542   2
  -1   5   4 985.861 27.5098   2
   1  -5  -4 1043.50 30.3671   1
   1  -5  -4 999.902 27.5846   2
   1   5   4 981.014 27.6046   2
  -1   5  -4 989.114 27.3587   2
   1  -5  -4 997.651 27.5641   2
  -1  -5   4 1005.93 27.6022   2
   1   5   4 1029.71 30.6251   1
  -1   5  -4 1018.62 27.3609   2
  -1  -5   4 991.713 30.4406   1
   1   5   4 1035.90 27.6223   2
  -1  -5   4 984.219 27.6041   2
   2  -5   4 236.981 8.83944   1
  -2   5   4 244.072 6.99964   2
   2   5  -4 221.617 7.19099   2
   2   5  -4 241.500 7.24937   2
   2   5  -4 239.895 10.2456   1
  -2   5   4 227.740 6.96398   2
  -2  -5  -4 245.594 7.17624   2
  -2  -5  -4 234.696 7.13586   2
  -2  -5  -4 231.906 9.94118   1
   2  -5   4 221.365 6.90309   2
   2  -5   4 233.202 6.94943   2
   2   5   4 232.565 7.20262   2
  -2  -5   4 239.827 7.23812   2
  -2   5  -4 249.714 6.63343   2
  -2   5  -4 234.554 8.74944   1
   2  -5  -4 247.613 9.64874   1
   2   5   4 239.425 7.20501   2
   2  -5  -4 242.141 7.13407   2
   2   5   4 230.197 9.90777   1
  -2  -5   4 246.751 10.2092   1
  -2  -5   4 245.741 7.23245   2
  -2   5  -4 249.237 6.63804   2
   2  -5  -4 241.689 7.12937   2
   3  -5   4 480.528 14.8267   1
  -3  -5  -4 479.978 16.7991   1
  -3  -5  -4 483.339 13.5364   2
  -3   5   4 469.867 16.0498   1
   3   5  -4 459.743 17.0791   1
  -3   5   4 480.658 13.2850   2
   3   5  -4 476.346 13.7122   2
  -3   5   4 476.308 16.0504   1
  -3   5   4 475.231 13.2806   2
   3   5  -4 458.187 13.7038   2
   3  -5   4 479.521 13.2847   2
   3  -5   4 465.586 13.2835   2
  -3  -5   4 467.035 14.0234   2
   3   5   4 492.554 16.9653   1
  -3   5  -4 488.722 14.7948   1
   3   5   4 475.165 13.6733   2
  -3  -5   4 502.508 17.3768   1
   3  -5  -4 467.220 13.5150   2
  -3  -5   4 499.476 13.7087   2
   3  -5  -4 472.365 13.5181   2
   3   5   4 461.281 13.6132   2
   4   5  -4 104.754 4.01060   2
  -4   5   4 106.728 6.02263   1
  -4   5   4 101.109 5.97272   1
  -4   5   4 110.666 3.02730   2
  -4  -5  -4 102.813 3.60143   2
  -4  -5  -4 102.454 3.58657   2
   4   5  -4 108.098 4.06110   2
   4  -5   4 102.221 3.23150   2
   4   5  -4 99.0159 7.50251   1
   4  -5   4 104.698 3.22768   2
  -4  -5  -4 98.7820 6.74417   1
  -4   5   4 98.7605 2.96309   2
   4  -5  -4 95.5255 3.60324   2
   4   5   4 99.3964 3.86372   2
   4   5   4 100.193 3.82075   2
  -4  -5   4 100.111 3.79081   2
  -4  -5   4 98.4911 3.84181   2
  -4   5  -4 104.040 3.88228   1
  -4  -5   4 97.0569 7.22942   1
   4  -5  -4 99.6381 3.60581   2
   5   5  -4 203.762 6.77531   2
  -5  -5  -4 183.251 10.0858   1
   5  -5   4 207.094 5.86114   2
  -5   5   4 203.706 8.96658   1
   5   5  -4 195.226 11.0741   1
  -5   5   4 211.124 8.98680   1
   5  -5   4 208.581 5.85954   2
   5   5  -4 200.131 6.70834   2
  -5  -5  -4 204.511 6.15178   2
   5   5   4 203.310 10.2788   1
  -5  -5   4 206.685 6.49152   2
   5  -5  -4 211.082 6.37833   2
  -5  -5   4 205.523 11.0063   1
   5   5   4 211.427 6.66706   2
   5   5   4 207.962 6.58569   2
   5  -5  -4 191.590 6.72847   2
   6  -5   4 136.571 3.89460   2
   6   5  -4 138.594 5.17975   2
   6  -5   4 134.775 3.89270   2
  -6  -5  -4 132.641 3.85469   2
   6   5  -4 136.083 5.10991   2
   6  -5  -4 133.262 4.62384   2
   6   5   4 125.588 5.37569   2
   6   5   4 124.836 4.84433   2
   7   5  -4 95.5241 4.45034   2
   7   5   4 88.6335 4.10766   2
   7  -5  -4 94.7946 3.75676   2
   7   5   4 91.9144 4.18178   2
   7  -5  -4 95.4112 3.70484   2
   8   5  -4 10.1852 2.01126   2
   8   5   4 12.3993 1.83230   2
   8  -5  -4 12.7623 1.48700   2
   0   6   4 732.228 22.7520   2
   0  -6   4 830.520 25.5191   1
   0   6  -4 858.373 22.4564   2
   0   6   4 823.017 25.8421   1
   0  -6   4 798.423 22.4994   2
   0  -6  -4 811.097 22.5550   2
   0  -6   4 812.411 22.4912   2
   0   6  -4 817.615 25.4497   1
   0   6  -4 778.520 22.3986   2
   0   6   4 808.970 22.5075   2
   0  -6  -4 838.771 22.5607   2
   0  -6  -4 798.295 25.6337   1
   1   6  -4 1228.47 36.3469   1
  -1  -6  -4 1259.97 36.5283   1
  -1   6   4 1210.21 36.1164   1
  -1   6   4 1215.00 32.8534   2
  -1   6   4 1201.12 32.8393   2
   1   6  -4 1250.24 32.9428   2
   1  -6   4 1186.34 32.8097   2
  -1  -6  -4 1195.49 32.9529   2
   1  -6   4 1018.16 36.2849   1
   1  -6   4 1180.61 32.8381   2
  -1  -6  -4 1140.65 33.7511   2
   1  -6  -4 1235.50 32.9378   2
   1   6   4 1207.61 32.9505   2
  -1  -6   4 1185.38 32.9322   2
  -1   6  -4 1185.82 32.6659   2
  -1   6  -4 1184.66 32.6770   2
   1  -6  -4 1206.34 36.0010   1
  -1  -6   4 1179.72 32.9556   2
   1   6   4 1200.88 32.9673   2
   1  -6  -4 1167.46 32.9073   2
  -1  -6   4 1210.89 36.2874   1
   1   6   4 1232.50 36.5005   1
   2   6  -4 1182.38 32.0218   2
  -2   6   4 1173.66 31.2988   2
  -2  -6  -4 1107.45 35.5454   1
  -2   6   4 1135.59 31.2780   2
  -2  -6  -4 1181.30 31.4912   2
   2   6  -4 1163.03 31.5688   2
   2  -6   4 1094.09 31.2760   2
   2   6  -4 1151.21 35.1816   1
  -2   6   4 1031.86 37.7248   1
   2  -6   4 1104.20 31.2626   2
   2  -6   4 1162.49 33.7156   1
   2   6   4 1174.96 35.2629   1
   2  -6  -4 1154.95 34.4916   1
   2  -6  -4 1104.97 31.4223   2
   2  -6  -4 1143.94 31.4276   2
   2   6   4 1191.57 31.5605   2
  -2   6  -4 1095.27 33.5349   1
  -2   6  -4 1119.07 30.9631   2
  -2  -6   4 1155.74 31.5575   2
  -2  -6   4 1148.01 31.8911   2
  -2  -6   4 1132.86 35.1911   1
   2   6   4 1153.68 31.5556   2
  -3  -6  -4 897.093 28.6882   1
  -3   6   4 880.341 27.6818   1
   3   6  -4 907.854 25.0012   2
   3  -6   4 875.503 26.4036   1
   3  -6   4 849.180 24.5184   2
   3   6  -4 812.051 30.6203   1
  -3  -6  -4 912.519 24.8090   2
  -3   6   4 896.598 24.4680   2
  -3   6   4 908.255 24.4820   2
  -3  -6  -4 895.259 24.7960   2
   3   6  -4 889.577 24.9449   2
   3   6   4 884.181 24.9353   2
   3  -6  -4 879.622 24.7560   2
   3   6   4 875.936 28.6757   1
   3  -6  -4 892.995 24.7513   2
  -3   6  -4 882.212 26.4120   1
   3   6   4 922.324 24.9263   2
  -3  -6   4 922.806 24.9239   2
  -3  -6   4 905.047 24.9311   2
  -3  -6   4 914.200 29.0309   1
  -4  -6  -4 83.8215 3.31864   2
  -4   6   4 88.1353 2.57470   2
  -4   6   4 87.1083 6.12320   1
   4   6  -4 81.5622 3.67283   2
   4   6  -4 83.2664 7.98160   1
   4   6  -4 87.3619 3.73902   2
  -4   6   4 82.3514 6.00230   1
  -4  -6  -4 88.5619 3.42283   2
   4  -6   4 89.0001 2.95544   2
  -4  -6  -4 77.2706 6.99306   1
   4  -6   4 81.9620 2.94727   2
  -4   6   4 83.2493 2.54847   2
   4  -6  -4 88.0727 3.34304   2
  -4  -6   4 89.4500 3.53127   2
   4   6   4 89.5654 3.64734   2
   4   6   4 85.0490 3.64990   2
   4  -6  -4 86.3559 3.31927   2
  -4  -6   4 82.5395 7.35444   1
   4   6   4 85.7843 7.26679   1
  -4  -6   4 86.1697 3.61425   2
  -4   6  -4 85.0512 4.13395   1
   5   6  -4 318.361 9.81620   2
   5  -6   4 323.250 8.94559   2
   5   6  -4 309.163 14.9288   1
  -5   6   4 310.722 12.1986   1
   5  -6   4 313.266 8.93878   2
   5   6  -4 321.211 9.85032   2
   5  -6  -4 308.346 9.36436   2
  -5  -6   4 302.840 14.5026   1
   5   6   4 297.659 14.0950   1
   5   6   4 319.959 9.74865   2
   5  -6  -4 313.967 9.47748   2
   5   6   4 321.632 9.67267   2
   6   6  -4 78.8003 4.06513   2
   6   6  -4 77.3632 4.09937   2
  -6  -6  -4 79.2517 2.98759   2
   6  -6   4 81.3354 2.62924   2
   6  -6  -4 75.0374 3.30399   2
   6   6   4 80.5733 3.84464   2
   6   6   4 77.8850 3.89392   2
   6  -6  -4 77.0750 3.35959   2
  -6  -6   4 77.0891 3.51828   2
   7   6  -4 54.8089 3.73160   2
   7  -6   4 56.1795 1.92621   2
   7  -6   4 55.9927 1.89119   2
   7  -6  -4 59.0239 3.01631   2
   7  -6  -4 53.3657 2.88877   2
   7   6   4 53.9164 3.54279   2
   8   6  -4 80.2956 4.70826   2
   8  -6  -4 81.7966 3.61784   2
   8   6   4 77.2487 4.37947   2
   0   7   4 410.682 11.9360   2
   0  -7  -4 422.457 11.9316   2
   0  -7   4 414.250 11.8608   2
   0   7  -4 401.556 15.0266   1
   0  -7  -4 404.373 11.9012   2
   0   7  -4 400.935 11.7289   2
   0   7   4 408.327 15.4690   1
   0  -7   4 392.186 14.9881   1
   0   7   4 416.598 11.8658   2
   0  -7   4 408.190 11.8767   2
   0  -7  -4 399.055 15.3717   1
  -1   7   4 681.671 18.6544   2
  -1   7   4 670.076 18.6371   2
   1   7  -4 637.022 22.2428   1
  -1   7   4 661.805 22.2798   1
   1  -7   4 658.133 21.7313   1
   1  -7   4 671.788 18.6311   2
  -1  -7  -4 647.367 22.4597   1
  -1  -7  -4 676.038 18.7852   2
   1  -7   4 644.382 18.6341   2
  -1  -7  -4 653.380 18.7598   2
   1   7  -4 685.977 18.7394   2
  -1  -7   4 635.241 22.2299   1
   1   7   4 652.061 18.7639   2
   1   7   4 694.282 18.7995   2
  -1   7  -4 673.515 18.4637   2
   1  -7  -4 695.735 22.3230   1
   1   7   4 625.399 22.4713   1
  -1  -7   4 663.909 18.7918   2
   1  -7  -4 681.192 18.7479   2
   1  -7  -4 646.538 18.7104   2
  -1  -7   4 648.563 18.7274   2
  -1   7  -4 669.746 18.4561   2
   2   7  -4 362.889 10.8962   2
  -2  -7  -4 365.921 14.6816   1
  -2   7   4 376.971 10.6159   2
  -2  -7  -4 381.588 10.9033   2
   2  -7   4 367.225 10.6447   2
   2   7  -4 378.806 10.9247   2
  -2  -7  -4 363.579 10.8493   2
  -2   7   4 373.120 10.6024   2
   2  -7   4 371.497 10.6277   2
   2   7  -4 345.994 14.6509   1
   2  -7   4 352.611 13.2845   1
  -2  -7   4 364.075 14.7947   1
  -2   7  -4 348.444 13.1570   1
   2  -7  -4 367.914 14.0761   1
  -2   7  -4 372.640 10.2425   2
   2  -7  -4 362.510 10.7801   2
   2   7   4 363.747 10.9173   2
   2  -7  -4 372.582 10.7929   2
  -2  -7   4 373.799 10.9063   2
  -2   7  -4 372.930 10.2560   2
  -2  -7   4 359.092 10.8926   2
   2   7   4 339.668 16.4064   1
  -3  -7  -4 126.456 4.67577   2
  -3   7   4 120.108 7.49751   1
   3   7  -4 133.650 4.92918   2
  -3   7   4 127.902 4.22578   2
  -3  -7  -4 134.495 8.37150   1
   3   7  -4 128.180 9.14238   1
   3  -7   4 130.202 4.34999   2
   3   7  -4 130.353 4.84079   2
  -3  -7  -4 127.187 4.63801   2
   3  -7   4 133.323 4.33575   2
   3  -7   4 133.190 6.78332   1
  -3  -7   4 129.741 8.81613   1
   3   7   4 139.543 9.04477   1
   3   7   4 132.124 4.84171   2
   3   7   4 133.914 4.90910   2
  -3  -7   4 130.184 4.84011   2
   3  -7  -4 133.706 4.58515   2
   3  -7  -4 127.364 7.50801   1
  -3  -7   4 135.094 4.81688   2
  -3   7  -4 127.134 6.52683   1
   3  -7  -4 131.473 4.60193   2
   4  -7   4 123.728 4.03672   2
  -4   7   4 119.181 3.52128   2
   4   7  -4 127.886 4.84006   2
   4   7  -4 122.581 9.72340   1
  -4   7   4 104.333 7.35116   1
   4  -7   4 116.734 7.18885   1
  -4   7   4 128.003 3.54461   2
  -4  -7  -4 109.164 8.64879   1
   4  -7   4 123.916 4.08113   2
   4   7  -4 124.611 4.79992   2
   4   7   4 120.404 4.71107   2
  -4   7  -4 118.663 5.77623   1
  -4  -7   4 120.307 9.50379   1
   4  -7  -4 122.794 4.35982   2
   4   7   4 129.923 4.78939   2
  -4  -7   4 121.875 4.76083   2
   4  -7  -4 127.310 4.40842   2
   4   7   4 110.221 9.07403   1
   5   7  -4 322.606 16.1435   1
   5  -7   4 335.846 9.52314   2
   5  -7   4 327.328 9.57300   2
   5   7  -4 336.467 10.9172   2
   5   7  -4 333.506 10.4614   2
   5   7   4 326.672 10.3300   2
   5   7   4 337.398 10.3372   2
   5  -7  -4 324.127 9.90017   2
   6   7  -4 79.9651 6.54961   2
   6  -7   4 88.6723 3.04178   2
   6  -7   4 88.1947 3.07531   2
   6   7   4 91.5246 5.52459   2
   6  -7  -4 90.9231 3.74371   2
   6   7   4 88.9198 4.41062   2
   6  -7  -4 87.2839 3.67753   2
   7   7  -4 19.6807 2.37961   2
   7  -7   4 23.6980 1.46887   2
   7  -7   4 19.3939 1.36145   2
   7  -7  -4 23.3198 2.33882   2
   7   7   4 19.2901 2.24454   2
   8   7  -4 40.7066 4.20525   2
   8  -7  -4 44.9701 3.01280   2
   8   7   4 46.4178 4.04470   2
   0   8  -4 110.227 4.01366   2
   0   8   4 111.207 4.20094   2
   0   8  -4 93.8920 7.11360   1
   0  -8  -4 113.267 4.51780   2
   0  -8  -4 105.324 4.13552   2
   0   8   4 111.280 7.95997   1
   0   8   4 113.490 4.16444   2
   0  -8  -4 109.246 7.58485   1
   0  -8   4 107.890 4.09640   2
   0  -8   4 108.733 4.14484   2
   0  -8   4 97.0037 7.33000   1
   1   8  -4 46.7514 2.70044   2
   1   8  -4 44.3643 6.07241   1
  -1   8   4 43.3652 2.52502   2
  -1  -8  -4 43.0298 2.80321   2
   1  -8   4 45.8470 2.57863   2
   1  -8   4 45.8817 2.46961   2
   1  -8   4 58.5732 5.97599   1
  -1   8   4 46.4146 6.28004   1
  -1  -8  -4 51.3941 6.51758   1
  -1  -8  -4 42.8267 2.69639   2
   1   8  -4 38.9560 3.31279   2
  -1   8   4 51.3436 2.53591   2
  -1  -8   4 48.3568 2.81958   2
   1   8   4 48.3290 7.00569   1
   1  -8  -4 48.8871 2.74829   2
  -1   8  -4 44.7337 2.26527   2
  -1  -8   4 48.5275 5.86329   1
  -1  -8   4 47.1843 2.79602   2
   1   8   4 49.9581 2.92761   2
   1  -8  -4 37.0790 5.70589   1
  -1   8  -4 43.2322 2.28953   2
   1  -8  -4 45.1847 2.72247   2
   1   8   4 49.0547 2.85396   2
  -2   8   4 394.250 11.3053   2
   2  -8   4 392.821 11.3502   2
  -2  -8  -4 387.306 11.5667   2
   2   8  -4 392.690 11.6388   2
  -2   8   4 362.441 15.3039   1
   2   8  -4 388.906 11.6089   2
  -2  -8  -4 397.796 11.6273   2
   2  -8   4 377.749 11.3621   2
   2   8  -4 383.237 16.1418   1
  -2  -8  -4 401.706 16.0821   1
   2  -8   4 373.896 14.4437   1
   2  -8  -4 391.833 11.5135   2
  -2   8  -4 389.379 10.9142   2
  -2   8  -4 381.013 14.3984   1
   2  -8  -4 391.399 11.5355   2
   2  -8  -4 370.477 15.0346   1
  -2  -8   4 379.000 16.1264   1
   2   8   4 394.119 11.7009   2
  -2  -8   4 385.466 11.6082   2
   2   8   4 410.345 11.6910   2
  -2  -8   4 384.286 11.6237   2
   2   8   4 385.912 16.4158   1
  -2   8  -4 387.942 10.9719   2
   3   8  -4 133.400 5.17263   2
   3  -8   4 141.677 4.67933   2
  -3   8   4 129.674 8.75575   1
   3   8  -4 133.547 10.1816   1
   3  -8   4 140.304 4.73394   2
   3  -8   4 146.609 7.71704   1
  -3  -8  -4 132.888 9.45666   1
  -3  -8  -4 139.061 5.10897   2
  -3  -8  -4 137.428 5.50677   2
   3   8  -4 144.122 5.28357   2
   3   8   4 129.647 10.0147   1
  -3  -8   4 139.434 5.17567   2
   3  -8  -4 133.852 8.46648   1
   3   8   4 135.094 5.26704   2
  -3   8  -4 136.257 7.38008   1
  -3  -8   4 132.929 5.14098   2
  -3  -8   4 132.134 9.34917   1
   3  -8  -4 138.056 4.92091   2
   3  -8  -4 140.220 4.97442   2
   3   8   4 140.215 5.23569   2
   4   8  -4 392.784 11.6166   2
   4  -8   4 381.032 10.9050   2
   4   8  -4 366.258 11.5023   2
   4  -8   4 371.582 13.2977   1
  -4   8   4 372.731 10.2559   2
   4   8  -4 352.716 17.1585   1
   4  -8   4 382.712 10.8754   2
  -4  -8  -4 350.093 16.4837   1
   4  -8  -4 377.879 11.1433   2
  -4  -8   4 379.749 11.4054   2
   4   8   4 362.284 16.8383   1
  -4  -8   4 354.598 16.8812   1
   4  -8  -4 382.363 11.1821   2
  -4   8  -4 366.206 13.0480   1
   4   8   4 385.336 11.5564   2
   5   8  -4 109.300 4.94512   2
   5   8  -4 110.333 5.06726   2
   5  -8   4 104.482 3.74442   2
  -5  -8  -4 98.4030 4.22032   2
   5  -8   4 109.726 3.72784   2
  -5  -8   4 93.9649 4.34841   2
   5  -8  -4 102.374 4.16757   2
   5   8   4 100.025 4.66779   2
   5  -8  -4 106.395 4.18739   2
   5   8   4 105.941 4.88762   2
   6   8  -4 132.923 5.75317   2
   6  -8   4 129.197 4.29625   2
   6  -8   4 131.188 4.32949   2
   6  -8  -4 132.090 4.90256   2
   6  -8  -4 120.086 4.87819   2
   6   8   4 136.227 5.65799   2
   7   8  -4 18.7876 2.65288   2
   7  -8   4 18.6130 1.59270   2
   7  -8  -4 19.2149 2.45844   2
   7   8   4 14.8103 2.30552   2
   0   9   4 152.330 10.5348   1
   0   9  -4 167.019 6.01578   2
   0   9   4 171.209 5.86084   2
   0  -9  -4 166.596 10.0247   1
   0  -9  -4 172.945 5.91594   2
   0  -9   4 167.942 5.87523   2
   0  -9   4 168.993 5.78569   2
   0  -9   4 166.741 10.1758   1
   0  -9  -4 163.590 5.81338   2
   0   9   4 173.378 5.81867   2
   0   9  -4 145.603 9.70622   1
   1   9  -4 159.808 5.69608   2
   1  -9   4 160.862 5.55073   2
  -1   9   4 154.852 6.91119   2
  -1   9   4 144.815 5.35754   2
   1  -9   4 164.036 5.62337   2
  -1  -9  -4 161.659 5.71882   2
   1  -9   4 147.974 9.37864   1
  -1  -9  -4 159.757 5.77773   2
   1   9  -4 157.182 10.2185   1
  -1   9   4 145.033 9.94715   1
  -1   9  -4 167.017 5.30438   2
   1  -9  -4 164.392 5.71694   2
   1  -9  -4 165.291 10.1054   1
   1   9   4 159.272 10.9831   1
  -1  -9   4 164.230 5.75611   2
  -1  -9   4 171.564 5.86436   2
   1   9   4 157.460 5.74271   2
   1   9   4 166.609 5.77119   2
  -1  -9   4 166.198 10.5487   1
   1  -9  -4 167.201 5.73137   2
   2   9  -4 69.8734 3.63957   2
  -2   9   4 76.0895 3.24954   2
  -2  -9  -4 62.9690 8.64200   1
   2  -9   4 73.1595 3.34898   2
   2   9  -4 80.2419 8.71866   1
   2  -9   4 65.4994 6.88174   1
   2   9  -4 74.6507 3.75467   2
  -2  -9  -4 70.8502 3.54538   2
  -2  -9  -4 77.5896 3.81630   2
   2  -9   4 69.6269 3.21357   2
  -2  -9   4 68.6348 8.82875   1
  -2  -9   4 74.6207 3.78647   2
   2   9   4 77.5871 3.77137   2
  -2  -9   4 70.9388 3.60925   2
   2  -9  -4 76.4334 8.76346   1
   2   9   4 68.0274 3.70069   2
   2   9   4 76.0293 9.04338   1
   2  -9  -4 75.3926 3.56250   2
   2  -9  -4 74.0985 3.55683   2
  -3  -9  -4 156.963 5.60398   2
   3   9  -4 151.463 5.80659   2
   3   9  -4 132.092 10.8835   1
  -3  -9  -4 145.318 11.2591   1
   3  -9   4 147.687 5.14998   2
   3  -9   4 151.357 5.25264   2
   3   9  -4 153.469 5.71474   2
   3  -9  -4 147.913 5.42225   2
  -3  -9   4 152.157 5.84316   2
   3   9   4 133.481 11.7618   1
  -3  -9   4 143.687 11.1145   1
   3   9   4 156.132 5.87622   2
   3  -9  -4 155.861 5.46960   2
   3   9   4 150.209 5.75147   2
  -3  -9   4 159.481 5.67897   2
   4  -9   4 2.70506 1.12916   2
   4   9  -4 4.24594 5.55613   1
  -4  -9  -4 1.03092 1.38825   2
   4  -9   4 0.83124 0.97453   2
   4   9  -4 0.37722 1.61121   2
   4   9  -4 2.10239 1.83491   2
  -4  -9   4 4.27693 1.64995   2
   4  -9  -4 4.46794 1.33092   2
  -4  -9   4 -0.1937 5.57293   1
   4   9   4 7.98795 7.30561   1
   4   9   4 1.72527 1.83404   2
   4   9   4 1.57408 1.71718   2
   4  -9  -4 3.59032 1.42104   2
   5  -9   4 18.8185 1.96288   2
   5  -9   4 20.6313 2.03931   2
   5   9  -4 15.6365 2.27431   2
   5  -9  -4 16.1878 1.76498   2
   5   9   4 16.2260 3.17264   2
   5  -9  -4 14.3964 1.69783   2
   6   9  -4 123.924 5.79313   2
   6  -9   4 124.909 4.32523   2
   6  -9   4 114.193 4.26327   2
   6  -9  -4 120.337 4.84845   2
   6   9   4 123.551 5.68932   2
   7   9  -4 40.7587 4.48902   2
   7  -9   4 38.8785 2.29792   2
   7   9   4 37.3799 4.10204   2
   7  -9  -4 42.9582 3.15515   2
   0 -10  -4 81.9181 4.12770   2
   0 -10   4 87.6384 4.04994   2
   0 -10   4 86.8881 4.02794   2
   0 -10  -4 76.2894 3.86597   2
   0  10   4 78.2836 3.98815   2
   1 -10   4 13.5063 1.68071   2
  -1 -10  -4 12.8392 1.95743   2
  -1 -10  -4 16.4117 1.88777   2
   1 -10   4 15.4627 1.82682   2
  -1 -10  -4 17.4008 5.36418   1
  -1 -10   4 13.7651 1.94265   2
   1 -10  -4 14.2768 1.87157   2
   1  10   4 12.0249 1.82954   2
  -1  10  -4 11.0286 1.42431   2
  -1 -10   4 12.5781 1.87593   2
   2  10  -4 21.6622 2.79636   2
  -2 -10  -4 28.2732 6.18929   1
  -2 -10  -4 25.0245 2.75365   2
   2 -10   4 24.2131 2.59309   2
   2 -10   4 21.3129 2.51616   2
  -2  10   4 18.2070 2.34381   2
  -2 -10  -4 15.0292 3.23647   2
   2 -10  -4 25.2780 2.79648   2
   2  10   4 6.79939 5.57073   1
  -2 -10   4 22.9150 2.83752   2
   2  10   4 25.6461 2.95832   2
   2 -10  -4 24.2611 2.76583   2
   2  10   4 25.9253 3.20998   2
  -2  10  -4 21.6857 1.86539   2
  -2 -10   4 22.0808 2.34850   2
   3  10  -4 0.55036 1.74891   2
  -3 -10  -4 2.95224 1.58064   2
  -3 -10  -4 6.84047 6.12949   1
   3 -10   4 3.57610 1.26767   2
   3 -10   4 3.37631 1.39691   2
   3  10   4 6.21016 2.02299   2
   3  10   4 0.28298 6.06851   1
  -3 -10   4 1.42561 1.68567   2
   3 -10  -4 2.15847 1.49703   2
   3  10   4 1.34321 1.73132   2
   3 -10  -4 2.84916 1.52493   2
   4  10  -4 33.7524 3.74997   2
   4 -10   4 35.0065 2.64612   2
   4 -10   4 37.7601 2.64154   2
   4  10   4 39.1999 3.56581   2
   4 -10  -4 36.1234 2.94509   2
  -4 -10   4 34.4160 3.39337   2
   5 -10   4 34.0697 3.00358   2
   5  10  -4 32.9361 3.95027   2
   5 -10   4 33.9808 2.59199   2
   5  10   4 28.1595 3.78603   2
   5 -10  -4 31.8457 2.97346   2
   6 -10   4 8.12637 1.35665   2
   6  10  -4 8.77614 2.60443   2
   6 -10  -4 6.31998 1.70422   2
   6  10   4 3.84621 2.34207   2
   0  11  -4 -1.5042 1.41683   2
   0 -11  -4 0.56673 1.60841   2
   0 -11   4 0.61817 1.57765   2
   0 -11   4 0.40631 1.68396   2
   0  11   4 0.48458 2.07997   2
   0 -11  -4 1.51175 1.88583   2
  -1 -11  -4 131.912 5.39406   2
  -1 -11  -4 122.041 5.68271   2
   1 -11   4 121.373 5.19471   2
  -1 -11   4 126.235 5.58517   2
   1  11   4 115.188 5.19625   2
   1 -11  -4 125.786 5.24576   2
  -1 -11   4 124.167 5.40284   2
   1 -11  -4 120.243 5.51973   2
   2  11  -4 33.9112 3.47219   2
   2 -11   4 36.9842 2.98672   2
  -2 -11  -4 38.7969 3.38144   2
   2 -11   4 36.9678 3.01079   2
  -2 -11   4 34.3987 3.44102   2
  -2 -11   4 31.9854 3.24137   2
   2 -11  -4 37.6476 3.48913   2
   2  11   4 41.8298 3.54708   2
   3  11  -4 48.6298 3.96505   2
   3 -11   4 51.7444 3.26489   2
  -3 -11  -4 47.5720 3.74808   2
   3 -11  -4 50.9129 3.45500   2
  -3 -11   4 48.3656 3.78825   2
   3  11   4 53.1433 4.06384   2
   4  11  -4 90.1185 5.10746   2
   4 -11   4 86.6379 4.10616   2
   4  11   4 91.7316 5.13116   2
   4 -11  -4 89.5120 4.42146   2
   5 -11   4 121.510 4.79792   2
   5  11  -4 119.679 6.47539   2
   5 -11  -4 118.754 5.22145   2
   5  11   4 121.199 6.20354   2
   6  11  -4 39.5569 5.08908   2
   6 -11   4 32.8774 2.82383   2
   6 -11  -4 30.8213 3.42208   2
   6  11   4 35.8973 4.68520   2
   0 -12   4 55.4209 3.93053   2
   0 -12  -4 57.7096 3.94724   2
  -1 -12  -4 54.9323 3.92601   2
   1 -12   4 56.4782 3.81325   2
   1 -12  -4 57.4734 3.92384   2
   1  12   4 42.4252 3.71645   2
  -1 -12   4 54.8710 4.15265   2
  -2 -12  -4 20.4790 2.51170   2
   2 -12   4 26.0971 3.04322   2
   2  12   4 20.4005 2.64591   2
  -2 -12   4 29.0544 2.82965   2
   2 -12  -4 27.7899 3.21393   2
   3 -12   4 49.0962 3.54019   2
   3  12   4 51.5492 4.37676   2
  -3 -12   4 49.5357 4.11677   2
   3 -12  -4 47.4631 3.84611   2
   4 -12   4 3.48432 1.56040   2
   4 -12  -4 3.90176 1.96809   2
   4  12   4 7.06280 2.79787   2
   5 -12   4 4.68590 1.74803   2
   5 -12  -4 5.85173 1.90039   2
   5  12   4 6.75689 2.76610   2
   0 -13  -4 267.189 9.53795   2
   0 -13   4 265.573 9.32996   2
   1 -13   4 141.933 6.11725   2
  -1 -13  -4 138.603 6.37800   2
  -1 -13   4 138.663 6.28297   2
   1 -13  -4 136.396 6.12151   2
   2 -13   4 114.022 5.36386   2
   2 -13  -4 115.984 5.63232   2
   3 -13   4 134.776 5.81009   2
   3 -13  -4 132.391 6.00410   2
   0 -14   4 36.4500 4.41288   2
   0 -14  -4 29.7774 3.25205   2
   1 -14   4 9.49419 2.34503   2
   1 -14  -4 6.50089 2.52851   2
  -1 -14   4 10.8800 2.68474   2
   0   0  -5 0.75024 0.59814   2
   0   0  -5 0.51102 1.09829   1
   0   0   5 5.79137 1.39087   1
   0   0   5 1.98431 0.61787   2
   0   0  -5 0.17291 0.55888   2
  -1   0   5 5.73739 1.50526   1
   1   0  -5 4.03415 0.76143   2
  -1   0   5 5.99093 0.75677   2
   1   0   5 5.49607 1.47044   1
   1   0   5 6.07460 0.71504   2
   1   0   5 4.62379 0.63567   2
  -1   0  -5 5.33370 0.61319   2
  -1   0   5 4.12379 0.74727   2
   1   0  -5 5.17497 1.58932   1
   1   0   5 3.87661 1.33536   1
  -2   0   5 202.561 6.06740   2
   2   0  -5 205.167 6.12773   2
   2   0  -5 200.202 6.10713   2
   2   0   5 197.691 7.42348   1
  -2   0   5 203.548 8.11175   1
   2   0  -5 209.965 8.21763   1
  -2   0  -5 207.867 5.82596   2
   2   0   5 207.197 5.94977   2
   2   0   5 207.574 7.49590   1
  -2   0  -5 213.128 5.82615   2
  -2   0   5 210.407 6.07913   2
   2   0   5 200.551 5.95153   2
   3   0  -5 51.6878 2.18629   2
   3   0   5 51.5176 1.88429   2
  -3   0   5 47.1439 2.38472   2
   3   0  -5 48.6072 2.16695   2
   3   0   5 53.1925 3.31482   1
   3   0   5 50.7913 1.88737   2
   3   0   5 53.4064 3.27753   1
  -3   0   5 52.1337 2.06031   2
   3   0  -5 54.5032 4.34545   1
   4   0   5 5.40933 1.37174   1
  -4   0   5 2.40556 1.89087   1
   4   0  -5 3.52320 2.15462   1
   4   0   5 0.15854 1.19034   1
  -4   0   5 2.21683 0.67919   2
   4   0  -5 2.06243 0.89005   2
  -4   0   5 0.87272 0.66289   2
   4   0  -5 2.75680 0.81549   2
   4   0   5 1.49059 0.56313   2
   4   0   5 2.37934 0.58354   2
  -5   0   5 0.18843 2.08422   1
   5   0  -5 1.48262 0.93824   2
   5   0   5 0.02687 0.63007   2
   5   0   5 0.38298 1.23772   1
   5   0  -5 2.08951 2.25322   1
   5   0   5 0.35337 1.26933   1
   5   0  -5 -0.5293 0.95419   2
   5   0   5 -0.0426 0.61191   2
  -5   0   5 -0.1984 0.63629   2
  -5   0   5 -0.6242 0.62787   2
   6   0   5 231.508 6.72992   2
   6   0  -5 230.147 7.24827   2
   6   0  -5 218.589 10.6247   1
   6   0  -5 232.905 7.20079   2
   6   0   5 231.677 6.74427   2
   7   0  -5 35.8616 2.63802   2
   7   0   5 35.3557 1.87060   2
   7   0  -5 32.0837 2.53368   2
   7   0   5 38.8211 1.91641   2
   8   0   5 25.4132 1.76478   2
   8   0   5 25.6859 1.83035   2
   8   0  -5 27.6239 2.58707   2
   9   0   5 2.52216 0.96012   2
   9   0  -5 3.71170 1.57763   2
   0  -1   5 151.978 4.60395   2
   0   1   5 153.861 6.30033   1
   0  -1   5 152.910 4.60911   2
   0  -1  -5 151.643 4.59565   2
   0   1  -5 150.603 4.55927   2
   0   1  -5 149.684 4.57113   2
   0   1  -5 147.765 6.26025   1
   0   1   5 150.811 4.60770   2
   0   1   5 160.032 6.48521   1
   0  -1   5 160.662 6.33448   1
   0   1   5 155.041 4.63560   2
   0  -1  -5 141.920 4.56294   2
  -1   1   5 156.122 4.61273   2
  -1  -1  -5 151.253 4.49851   2
   1  -1   5 161.071 6.16040   1
   1   1  -5 153.581 6.54321   1
   1  -1   5 147.795 4.49265   2
  -1   1   5 138.448 4.54922   2
   1   1  -5 138.318 4.64483   2
   1   1  -5 150.096 4.60127   2
  -1   1   5 152.507 6.38739   1
   1  -1  -5 152.609 4.60281   2
  -1  -1   5 154.293 6.51567   1
  -1   1  -5 149.404 4.43521   2
   1   1   5 145.755 4.52678   2
   1   1   5 148.805 6.25191   1
   1  -1  -5 155.450 4.61098   2
   1   1   5 147.406 4.54629   2
  -1  -1   5 153.242 4.61101   2
  -1   1  -5 149.261 4.42359   2
   1   1   5 153.887 6.24927   1
   2  -1   5 942.329 27.3993   2
   2   1  -5 994.813 27.6139   2
   2  -1   5 963.325 27.4046   2
  -2   1   5 1072.96 29.9367   1
  -2  -1  -5 1021.52 27.3983   2
   2   1  -5 1070.16 30.1579   1
  -2  -1  -5 961.802 27.3800   2
   2  -1   5 1051.14 29.0213   1
   2   1  -5 1003.49 27.6077   2
   2  -1   5 1015.02 28.9313   1
  -2   1   5 1040.18 27.5570   2
  -2   1   5 852.382 27.4625   2
   2  -1  -5 987.196 27.5806   2
   2  -1  -5 1039.48 29.8925   1
  -2   1  -5 982.248 27.2519   2
   2   1   5 966.104 27.4868   2
  -2  -1   5 1064.70 30.0752   1
  -2  -1   5 993.035 27.5741   2
   2   1   5 998.176 27.4921   2
  -2  -1   5 1044.64 27.5927   2
   2   1   5 1052.97 29.4363   1
  -2   1  -5 1000.08 27.2549   2
  -3   1   5 172.816 4.97237   2
  -3  -1  -5 164.842 4.64218   2
   3   1  -5 162.652 5.12750   2
   3  -1   5 166.549 6.10372   1
   3   1  -5 165.230 5.11538   2
  -3   1   5 165.972 4.94930   2
   3  -1   5 156.897 4.77119   2
   3  -1   5 165.295 6.04349   1
   3   1  -5 164.705 7.60255   1
  -3  -1  -5 164.712 4.64359   2
  -3   1   5 171.204 7.26528   1
   3   1   5 162.115 4.90893   2
   3  -1  -5 162.809 5.07267   2
  -3  -1   5 165.360 5.02010   2
   3   1   5 160.755 4.89134   2
   3  -1  -5 164.622 7.34232   1
   3   1   5 158.668 6.74010   1
  -3  -1   5 147.167 8.30066   1
   4   1  -5 288.797 8.44366   2
   4   1  -5 290.586 8.40300   2
   4  -1   5 286.358 7.97436   2
  -4   1   5 288.290 8.09624   2
  -4   1   5 293.324 10.8046   1
   4  -1   5 295.654 8.99472   1
  -4   1   5 278.774 8.09163   2
   4   1  -5 277.751 11.1633   1
   4  -1   5 281.118 7.97751   2
   4  -1   5 271.024 8.89578   1
  -4  -1   5 275.701 8.20197   2
   4  -1  -5 285.493 8.32422   2
  -4  -1   5 290.899 11.1587   1
   4  -1  -5 283.806 10.8750   1
   4   1   5 267.203 8.13129   2
   4  -1  -5 285.736 8.35171   2
   4   1   5 278.547 8.13630   2
   4   1   5 281.340 9.83927   1
  -4  -1   5 277.708 8.19863   2
   5  -1   5 455.348 12.6453   2
  -5   1   5 452.947 15.7972   1
   5   1  -5 457.355 13.1721   2
   5   1  -5 453.368 13.1206   2
   5  -1   5 458.395 12.6387   2
  -5   1   5 463.473 12.5920   2
   5   1  -5 465.644 16.4097   1
  -5  -1   5 462.651 12.8170   2
   5   1   5 452.601 14.5328   1
   5  -1  -5 457.167 13.0537   2
   5   1   5 441.792 12.8262   2
   5   1   5 465.660 12.8352   2
  -5  -1   5 444.968 16.1252   1
   5  -1  -5 456.658 15.9378   1
   5  -1  -5 456.375 13.0787   2
  -5  -1   5 448.240 12.8040   2
   6  -1   5 38.1287 1.60092   2
   6  -1   5 36.4329 1.61908   2
   6   1  -5 35.4487 2.46805   2
   6   1  -5 40.0534 2.38492   2
   6   1  -5 31.4539 4.48938   1
   6   1   5 34.8536 3.64812   1
  -6  -1   5 35.5500 1.55450   2
   6   1   5 33.7255 1.92701   2
   6   1   5 34.5374 1.90601   2
   6   1   5 31.0476 3.57809   1
   6  -1  -5 34.6892 2.34457   2
   6  -1  -5 36.5966 2.29164   2
   7  -1   5 289.209 7.96646   2
   7  -1   5 264.721 8.57093   2
   7   1  -5 275.683 8.74464   2
   7   1  -5 269.457 8.66717   2
   7  -1  -5 262.072 8.73209   2
   7   1   5 290.098 8.28473   2
   7  -1  -5 282.813 8.63335   2
   7   1   5 289.904 8.26595   2
   8  -1   5 2.07306 0.72273   2
   8   1  -5 4.89723 1.49176   2
   8  -1   5 2.43723 0.75747   2
   8   1   5 1.77622 0.95453   2
   8  -1  -5 4.11091 1.32916   2
   8   1   5 3.34693 1.02016   2
   9   1  -5 236.459 8.10952   2
   9  -1   5 245.292 7.03253   2
   9  -1   5 236.677 7.00832   2
   9   1   5 232.883 7.43290   2
   9  -1  -5 245.426 8.00835   2
   0  -2  -5 11.1291 1.20602   2
   0   2  -5 11.3469 1.10973   2
   0  -2   5 10.5611 1.19757   2
   0   2   5 10.6316 1.25492   2
   0  -2  -5 9.04015 1.20147   2
   0  -2   5 11.9274 1.89108   1
   0   2   5 8.82276 1.81902   1
   0   2  -5 13.2638 1.96704   1
   0   2   5 7.35757 1.74233   1
   0   2   5 11.1761 1.16756   2
   0  -2   5 10.1749 1.15234   2
   0   2  -5 11.9382 1.13737   2
  -1   2   5 672.962 20.2400   1
  -1  -2  -5 653.436 17.9721   2
   1  -2   5 616.715 17.9103   2
  -1  -2  -5 674.334 17.9855   2
   1  -2   5 635.049 17.9228   2
   1   2  -5 647.639 18.0307   2
  -1   2   5 678.964 18.0274   2
  -1  -2  -5 674.620 20.1538   1
  -1   2   5 697.854 20.4200   1
   1   2  -5 677.822 20.3839   1
  -1   2  -5 612.900 17.8323   2
   1  -2  -5 631.558 18.0166   2
   1   2   5 632.645 17.9926   2
  -1  -2   5 637.826 18.0259   2
   1  -2  -5 620.452 18.0013   2
   1   2   5 633.438 18.0094   2
  -1  -2   5 663.814 20.3111   1
  -1  -2   5 636.837 18.0323   2
   1   2   5 666.130 20.1723   1
  -1   2  -5 648.290 17.8507   2
  -2  -2  -5 900.319 25.3728   2
  -2  -2  -5 978.358 27.7641   1
  -2   2   5 965.589 27.9094   1
  -2   2   5 962.451 27.9280   1
   2  -2   5 882.570 25.3180   2
   2   2  -5 907.164 25.5554   2
  -2   2   5 922.518 25.4967   2
   2  -2   5 917.017 26.8211   1
   2   2  -5 930.649 25.5585   2
   2   2  -5 963.371 28.2025   1
  -2   2  -5 913.447 25.1203   2
   2   2   5 897.840 25.4505   2
  -2   2  -5 913.726 25.1209   2
   2  -2  -5 920.594 25.5011   2
  -2  -2   5 954.635 25.5459   2
   2  -2  -5 886.023 25.4943   2
  -2  -2   5 909.796 25.5265   2
   2   2   5 894.075 25.4632   2
  -2  -2   5 940.932 28.1096   1
  -2   2  -5 958.826 26.8761   1
   2   2   5 955.717 27.6975   1
   3  -2   5 116.387 3.40067   2
   3   2  -5 105.849 6.19197   1
   3  -2   5 114.763 4.57504   1
   3  -2   5 111.812 3.38635   2
  -3   2   5 117.324 3.56873   2
  -3  -2  -5 112.642 5.56552   1
   3   2  -5 110.080 3.80435   2
  -3   2   5 117.008 5.83175   1
  -3   2   5 116.067 3.56631   2
  -3  -2  -5 112.142 3.41502   2
   3   2  -5 114.084 3.81343   2
  -3  -2  -5 111.131 3.41571   2
   3  -2   5 95.8190 6.11885   1
   3   2   5 112.605 3.61774   2
  -3  -2   5 110.113 3.69810   2
  -3  -2   5 116.201 3.75224   2
   3   2   5 107.909 3.62596   2
   3  -2  -5 106.661 3.67446   2
  -3  -2   5 101.322 7.03179   1
   3  -2  -5 110.072 3.70540   2
   4  -2   5 52.9639 1.81725   2
   4   2  -5 51.6772 2.49860   2
   4  -2   5 54.8529 2.55317   1
   4   2  -5 51.2907 5.01433   1
  -4  -2  -5 53.8156 4.15660   1
   4  -2   5 53.3372 1.82754   2
   4  -2   5 49.2896 2.50493   1
  -4   2   5 48.7717 1.97343   2
  -4   2   5 54.1668 4.44072   1
   4   2  -5 45.8627 2.45225   2
  -4   2   5 52.7498 1.99740   2
  -4  -2  -5 53.2870 1.59014   2
  -4   2   5 52.5492 4.30635   1
  -4  -2   5 49.6280 2.26231   2
   4  -2  -5 48.7641 2.31605   2
   4   2   5 48.6426 2.19223   2
   4   2   5 47.9153 4.12022   1
   4   2   5 49.1147 2.16102   2
  -4  -2   5 50.8989 2.27539   2
  -4  -2   5 44.5220 4.72506   1
  -5   2   5 534.189 14.8060   2
   5  -2   5 527.297 14.9558   2
   5   2  -5 539.938 15.6021   2
   5   2  -5 561.751 15.6013   2
  -5   2   5 561.476 14.8197   2
   5  -2   5 550.930 14.9594   2
  -5   2   5 533.266 18.0189   1
  -5  -2  -5 560.101 17.6447   1
  -5   2   5 532.879 18.0699   1
   5   2  -5 531.175 19.0067   1
  -5  -2   5 538.757 18.8933   1
  -5  -2   5 555.286 15.2928   2
   5  -2  -5 543.394 15.4385   2
   5   2   5 549.941 15.3425   2
   5   2   5 541.244 17.5061   1
  -5  -2   5 545.489 15.2879   2
  -6   2   5 14.7048 3.20600   1
   6   2  -5 11.7894 1.43261   2
   6   2  -5 7.44086 6.36672   1
   6  -2   5 13.7035 1.00653   2
   6  -2   5 14.8077 1.03449   2
   6   2  -5 9.56780 1.42910   2
  -6  -2   5 10.5998 1.22160   2
   6   2   5 11.5916 1.19382   2
   6   2   5 13.7471 1.64331   2
   6  -2  -5 9.76486 1.26654   2
   6   2   5 9.30946 3.06512   1
   7  -2   5 97.4619 2.97275   2
   7   2  -5 95.2191 4.08122   2
   7   2  -5 94.7202 4.13962   2
   7  -2  -5 95.7365 3.85703   2
   7   2   5 94.3309 3.63355   2
   7   2   5 95.7510 3.61633   2
   7   2   5 86.2167 6.34712   1
   8   2  -5 6.57220 1.58440   2
   8  -2   5 8.96821 0.90211   2
   8  -2   5 9.10949 1.03619   2
   8   2   5 8.30919 1.34853   2
   8   2   5 7.85272 1.23864   2
   8  -2  -5 8.02513 1.39476   2
   9   2  -5 46.6321 3.51035   2
   9   2   5 35.9310 2.75969   2
   9  -2  -5 39.3255 3.10577   2
   0   3  -5 6066.41 166.195   1
   0  -3   5 6058.15 166.182   1
   0   3   5 6071.23 166.436   1
   0  -3  -5 6079.46 166.430   1
  -1   3   5 102.457 5.54178   1
   1  -3   5 97.6149 3.34129   2
   1   3  -5 106.487 5.66656   1
  -1   3   5 108.634 3.47285   2
  -1  -3  -5 108.521 3.46365   2
   1   3  -5 108.254 3.51407   2
  -1   3   5 96.7957 3.42018   2
   1  -3   5 105.497 3.37588   2
  -1  -3  -5 102.388 3.42976   2
  -1  -3  -5 105.245 5.50260   1
   1  -3  -5 97.0786 3.44600   2
  -1  -3   5 112.996 3.55333   2
   1   3   5 103.445 3.50229   2
   1   3   5 101.599 3.47130   2
   1   3   5 110.657 5.72553   1
  -1   3  -5 105.415 3.25394   2
   1  -3  -5 108.681 3.51972   2
  -1  -3   5 101.066 3.49059   2
  -1  -3   5 102.016 5.52363   1
  -2  -3  -5 4459.90 118.018   1
   2  -3   5 4211.79 116.821   1
  -2   3   5 4492.17 118.005   1
  -2   3   5 4163.91 115.272   2
   2   3  -5 4149.66 115.399   2
   2   3  -5 4039.72 115.402   2
  -2   3   5 4416.38 117.999   1
  -2  -3  -5 4241.93 115.276   2
  -2  -3   5 4469.73 118.418   1
   2   3   5 4116.53 115.335   2
   2  -3  -5 4150.31 115.337   2
  -2  -3   5 4171.45 115.382   2
   2   3   5 4536.00 118.099   1
  -2   3  -5 4390.26 116.911   1
   2   3   5 3933.21 115.328   2
  -3  -3  -5 167.203 4.92465   2
   3  -3   5 160.766 4.77579   2
   3  -3   5 164.974 4.78888   2
  -3  -3  -5 168.234 4.92792   2
  -3   3   5 166.607 7.35419   1
   3   3  -5 159.199 5.22143   2
  -3   3   5 171.594 4.94602   2
   3  -3   5 164.270 6.03270   1
  -3  -3  -5 165.016 7.39240   1
   3   3  -5 159.235 7.89702   1
  -3   3   5 157.749 4.90612   2
   3   3  -5 160.063 5.19723   2
   3   3   5 156.005 7.38665   1
  -3   3  -5 160.068 5.93043   1
   3   3   5 160.748 5.09983   2
   3   3   5 156.175 5.05104   2
   3  -3  -5 158.620 5.08313   2
  -3  -3   5 162.610 5.15245   2
   3  -3  -5 159.277 5.08591   2
  -3  -3   5 171.574 5.18067   2
   4   3  -5 1108.55 33.3995   1
  -4   3   5 1088.91 32.3071   1
  -4   3   5 1085.71 29.3258   2
   4  -3   5 1099.00 29.7021   1
  -4   3   5 1085.11 29.3239   2
   4  -3   5 1082.76 29.8824   1
   4   3  -5 1082.71 29.8245   2
  -4  -3  -5 1064.66 32.2655   1
  -4  -3  -5 1092.41 29.3141   2
   4  -3   5 1025.11 29.2427   2
   4   3  -5 1109.09 29.8022   2
  -4  -3  -5 1079.73 29.3119   2
  -4   3   5 1080.97 32.2419   1
  -4  -3   5 1039.29 33.0751   1
   4  -3  -5 1034.75 29.6141   2
   4  -3  -5 1058.12 29.6118   2
   4   3   5 1084.75 32.3260   1
   4   3   5 1053.67 29.6275   2
   4   3   5 1070.34 29.6116   2
  -4  -3   5 1068.68 29.6387   2
  -5   3   5 14.6111 2.75705   1
   5   3  -5 20.2030 2.09551   2
  -5   3   5 10.8487 2.63864   1
   5   3  -5 17.2853 3.68619   1
   5  -3   5 16.4591 1.02906   2
  -5  -3  -5 13.8238 2.70793   1
   5   3  -5 16.6490 2.06290   2
   5   3   5 13.9800 2.74875   1
  -5  -3   5 23.1063 1.81252   2
   5   3   5 19.0204 1.78756   2
  -5  -3   5 10.7048 3.15759   1
   5  -3  -5 15.8627 1.73742   2
   5   3   5 16.0996 1.73079   2
   5  -3  -5 17.4823 1.76064   2
  -5  -3   5 15.2602 1.77013   2
   6   3  -5 363.567 10.8289   2
   6   3  -5 348.377 10.7168   2
   6  -3   5 364.313 9.80514   2
   6   3   5 346.782 10.4708   2
   6  -3  -5 354.612 10.4730   2
  -6  -3   5 347.128 10.4697   2
   7  -3   5 1.40675 0.43594   2
   7   3  -5 1.61869 1.43126   2
   7   3  -5 1.44933 1.39129   2
   7   3   5 1.32462 1.08912   2
   7  -3  -5 2.13093 1.10049   2
   7   3   5 1.95221 1.10677   2
   7  -3  -5 1.37119 1.19638   2
   8   3  -5 284.820 9.61175   2
   8   3   5 303.855 9.26497   2
   8  -3  -5 303.077 9.27100   2
   9   3  -5 13.6356 2.16903   2
   9   3   5 14.0389 1.76439   2
   9  -3  -5 10.6970 1.63768   2
   0  -4   5 203.628 6.35764   2
   0   4  -5 216.602 6.31389   2
   0  -4  -5 205.335 8.72937   1
   0   4  -5 212.647 8.66154   1
   0  -4   5 209.608 6.39328   2
   0  -4  -5 212.543 6.42384   2
   0  -4  -5 211.464 6.40815   2
   0   4   5 220.546 6.45455   2
   0  -4   5 221.919 8.63918   1
   0   4   5 216.994 8.99599   1
   0   4   5 214.576 6.41861   2
  -1   4   5 1728.32 47.1928   2
   1  -4   5 1635.21 47.1128   2
   1   4  -5 1818.91 50.2484   1
   1   4  -5 1771.89 47.2441   2
  -1  -4  -5 1784.42 47.2329   2
  -1  -4  -5 1627.39 47.2423   2
   1  -4   5 1684.01 47.1189   2
   1  -4   5 1463.10 52.3184   1
  -1   4   5 1845.92 50.1813   1
  -1   4   5 1677.84 47.3856   2
  -1  -4  -5 1783.84 50.1145   1
   1   4   5 1735.71 47.2643   2
   1  -4  -5 1763.29 47.2426   2
   1  -4  -5 1868.90 50.1703   1
  -1  -4   5 1800.76 50.1745   1
   1  -4  -5 1683.05 47.2267   2
  -1   4  -5 1725.10 47.0218   2
  -1  -4   5 1669.39 47.2374   2
  -1  -4   5 1726.77 47.2460   2
   1   4   5 1791.48 50.1733   1
   1   4   5 1763.62 47.2565   2
   2  -4   5 69.9845 2.53138   2
  -2   4   5 76.2507 2.68498   2
  -2  -4  -5 71.9629 2.73499   2
   2  -4   5 73.0817 4.23272   1
  -2   4   5 72.8755 5.02056   1
  -2  -4  -5 71.1181 2.72353   2
  -2  -4  -5 75.9066 7.02348   1
   2   4  -5 71.8034 2.89134   2
  -2   4   5 66.7403 4.78051   1
   2   4  -5 69.1523 2.86345   2
   2   4  -5 72.3718 5.38896   1
   2  -4   5 69.8546 2.52341   2
  -2   4  -5 69.9900 2.17511   2
  -2  -4   5 69.2264 2.86212   2
   2  -4  -5 70.4816 2.81004   2
  -2  -4   5 74.4111 2.88361   2
  -2   4  -5 69.7155 4.07055   1
  -2   4  -5 71.6082 2.18310   2
   2   4   5 68.8766 2.76809   2
  -2  -4   5 70.3631 5.26011   1
   2  -4  -5 68.3592 2.73357   2
   2   4   5 85.4980 5.51078   1
   2   4   5 70.7681 2.81768   2
  -3  -4  -5 1187.60 34.9772   1
  -3  -4  -5 1194.35 31.7411   2
  -3   4   5 1148.20 31.6351   2
  -3   4   5 1187.70 34.6177   1
   3   4  -5 1172.62 31.9956   2
  -3   4   5 1009.06 34.1496   1
   3  -4   5 1062.85 31.5299   2
   3  -4   5 1126.26 31.5515   2
   3   4  -5 1197.17 31.9783   2
  -3  -4  -5 1135.30 31.7242   2
  -3   4   5 1148.74 31.6356   2
   3  -4   5 1168.13 33.0105   1
   3   4  -5 1191.89 35.5692   1
  -3  -4   5 1227.73 31.9473   2
  -3  -4   5 1154.91 31.9009   2
   3  -4  -5 1163.41 31.8286   2
   3  -4  -5 1118.54 31.8155   2
  -3   4  -5 1191.94 33.0473   1
  -3  -4   5 1154.67 35.4855   1
   3   4   5 1194.72 34.9981   1
   3   4   5 1148.55 31.8827   2
   3   4   5 1160.52 31.8639   2
   4  -4   5 28.9782 1.42383   2
  -4  -4  -5 27.7431 1.72000   2
   4  -4   5 30.1597 2.14211   1
   4   4  -5 30.9505 2.37981   2
   4   4  -5 27.1633 4.23837   1
  -4  -4  -5 31.0146 1.70880   2
  -4   4   5 29.7382 1.46984   2
  -4   4   5 32.1413 1.51139   2
   4   4  -5 28.1991 2.20593   2
  -4  -4  -5 26.6786 4.61834   1
   4  -4   5 29.5522 1.41565   2
  -4   4   5 35.9575 4.31433   1
  -4   4   5 34.2727 4.08256   1
  -4  -4   5 20.7314 3.53598   1
  -4  -4   5 30.6052 2.15780   2
  -4  -4   5 28.2040 1.86901   2
   4   4   5 31.0139 2.14892   2
   4   4   5 32.6632 4.75214   1
   4   4   5 31.5187 2.07066   2
   4  -4  -5 29.8219 1.95334   2
   4  -4  -5 29.8320 1.92766   2
  -5   4   5 637.352 20.9187   1
   5   4  -5 676.612 18.5416   2
   5   4  -5 619.643 22.4502   1
   5  -4   5 647.620 17.6873   2
   5   4  -5 641.587 18.4250   2
  -5  -4  -5 658.046 17.7291   2
   5  -4   5 642.273 17.6844   2
  -5   4   5 647.300 20.9811   1
  -5  -4  -5 652.836 17.7591   2
  -5  -4  -5 634.978 21.6113   1
   5   4   5 654.206 18.3079   2
   5  -4  -5 647.971 18.1962   2
   5   4   5 628.021 21.5612   1
   5  -4  -5 653.032 18.1868   2
  -5  -4   5 642.195 18.1881   2
  -5  -4   5 646.184 22.5077   1
   5   4   5 623.912 18.2096   2
   6   4  -5 38.8841 2.84109   2
   6  -4   5 39.5409 1.50607   2
   6   4  -5 40.6372 2.97835   2
   6  -4   5 41.5431 1.51955   2
   6   4   5 40.0897 2.55555   2
  -6  -4   5 38.8719 2.42457   2
   6   4   5 39.8440 2.95478   2
   6  -4  -5 40.2456 2.54549   2
   6  -4  -5 38.8733 3.56494   2
   7  -4   5 184.472 4.97079   2
   7   4  -5 183.504 6.52966   2
   7   4   5 175.320 6.12864   2
   7  -4  -5 175.902 5.96509   2
   7  -4  -5 169.426 5.96616   2
   8   4  -5 5.41950 1.88618   2
   8   4   5 7.04545 1.55950   2
   8  -4  -5 6.96047 1.43316   2
   0   5   5 294.332 11.7452   1
   0   5  -5 301.003 8.83903   2
   0   5  -5 320.787 8.88043   2
   0  -5  -5 301.127 8.96898   2
   0  -5   5 304.606 8.93240   2
   0   5  -5 306.013 11.6091   1
   0  -5  -5 316.172 8.99621   2
   0   5   5 313.076 8.98625   2
   0   5   5 312.097 8.98852   2
   0  -5   5 300.735 8.93270   2
   0  -5   5 292.407 11.3877   1
   0  -5  -5 297.293 11.6319   1
  -1  -5  -5 22.9457 1.72134   2
  -1   5   5 24.7030 1.68949   2
   1   5  -5 31.0266 4.12600   1
  -1   5   5 25.7695 4.03993   1
   1   5  -5 27.0503 1.80413   2
  -1  -5  -5 28.2345 4.19757   1
  -1   5   5 25.8317 1.70871   2
   1  -5   5 20.8942 1.62233   2
   1  -5   5 24.7160 1.59182   2
   1  -5  -5 27.8701 3.84221   1
   1   5   5 22.1192 1.78842   2
  -1  -5   5 21.9361 3.77529   1
   1   5   5 29.4512 4.35831   1
   1  -5  -5 22.9221 1.77488   2
  -1  -5   5 22.2381 1.82032   2
   1  -5  -5 24.2936 1.75969   2
  -1   5  -5 24.6189 1.42079   2
  -1  -5   5 23.3974 1.74175   2
  -1   5  -5 25.2005 1.41289   2
   1   5   5 24.5317 1.78993   2
   2  -5   5 316.861 9.35169   2
   2   5  -5 313.503 12.7215   1
  -2   5   5 332.576 9.43415   2
  -2  -5  -5 323.405 12.7315   1
   2   5  -5 329.124 9.64817   2
  -2  -5  -5 335.045 9.55579   2
   2  -5   5 319.401 9.33745   2
   2  -5   5 320.275 11.3855   1
   2   5  -5 325.317 9.63362   2
  -2  -5  -5 309.917 9.48305   2
  -2   5   5 313.904 12.3605   1
  -2   5  -5 333.197 9.02954   2
   2   5   5 322.186 12.6831   1
  -2  -5   5 333.112 12.8702   1
  -2  -5   5 326.090 9.63019   2
   2  -5  -5 335.439 9.56223   2
   2   5   5 334.981 9.61334   2
   2   5   5 328.258 9.64038   2
  -2   5  -5 308.913 11.3326   1
  -2   5  -5 340.690 9.03153   2
   2  -5  -5 324.123 9.53628   2
  -3   5   5 224.401 7.01255   2
  -3  -5  -5 246.815 10.6884   1
  -3   5   5 252.271 10.1549   1
  -3   5   5 225.937 9.85212   1
   3  -5   5 234.140 6.99102   2
   3  -5   5 231.547 8.64778   1
  -3  -5  -5 239.909 7.23969   2
   3  -5   5 233.789 6.98674   2
   3   5  -5 239.529 7.49318   2
  -3   5   5 238.711 7.05061   2
   3   5  -5 242.702 7.46333   2
   3   5  -5 235.471 11.0514   1
   3   5   5 237.866 7.43437   2
   3   5   5 241.303 10.7986   1
  -3   5  -5 239.505 8.66640   1
  -3  -5   5 239.459 10.9386   1
   3  -5  -5 240.154 7.28846   2
   3  -5  -5 237.841 7.28762   2
   3   5   5 248.815 7.42521   2
  -3  -5   5 245.571 7.41669   2
  -3  -5   5 244.040 7.43231   2
  -4   5   5 273.132 7.74321   2
   4   5  -5 273.318 12.6431   1
  -4   5   5 273.500 11.1495   1
  -4  -5  -5 255.841 8.03343   2
  -4   5   5 267.349 7.86380   2
   4   5  -5 276.957 8.50821   2
   4  -5   5 273.051 7.81175   2
   4   5  -5 273.762 8.46511   2
   4  -5   5 271.805 7.81625   2
  -4  -5  -5 264.032 8.06235   2
  -4   5   5 267.811 10.9984   1
  -4  -5  -5 284.436 11.9367   1
  -4  -5   5 267.673 12.2717   1
  -4  -5   5 283.528 8.40156   2
  -4  -5   5 269.990 8.30649   2
   4   5   5 272.748 8.31457   2
  -4   5  -5 276.002 8.77150   1
   4   5   5 278.957 12.0175   1
   4   5   5 277.442 8.39699   2
   4  -5  -5 265.278 8.19508   2
   4  -5  -5 267.743 8.17720   2
   5   5  -5 57.3785 7.59997   1
   5  -5   5 56.1571 2.06784   2
   5   5  -5 55.9633 3.10422   2
  -5   5   5 51.7090 5.65142   1
   5  -5   5 58.0769 2.09543   2
  -5  -5  -5 56.6544 2.50494   2
   5   5  -5 57.3585 3.26016   2
   5   5   5 49.6394 7.00297   1
   5   5   5 53.8498 3.05911   2
   5  -5  -5 51.4451 2.68854   2
   5   5   5 52.9256 2.93903   2
  -5  -5   5 66.9725 7.56477   1
  -5  -5   5 51.0859 2.84635   2
   5  -5  -5 51.7724 2.69042   2
   6   5  -5 49.2010 3.24956   2
   6   5  -5 45.7639 3.27986   2
   6  -5   5 47.2205 1.81013   2
   6  -5   5 46.7940 1.79758   2
   6   5   5 46.3627 2.93797   2
   6  -5  -5 51.9249 2.79129   2
   6   5   5 53.4481 3.44168   2
   6  -5  -5 47.6412 2.64692   2
   7  -5   5 18.9532 0.92254   2
   7   5  -5 13.8926 1.98702   2
   7  -5   5 17.1344 0.94049   2
   7  -5  -5 17.2699 2.20898   2
   7  -5  -5 20.7284 2.37193   2
   7   5   5 20.1611 1.99520   2
   8   5  -5 34.4592 3.51573   2
   8  -5  -5 43.6500 2.76802   2
   8   5   5 36.0644 3.26918   2
   0   6  -5 133.458 7.20504   1
   0  -6  -5 142.334 4.65662   2
   0  -6   5 134.950 4.55953   2
   0  -6   5 134.067 4.62607   2
   0   6   5 140.930 4.65230   2
   0  -6   5 132.196 7.28299   1
   0   6   5 134.137 7.79414   1
   0  -6  -5 129.069 4.59833   2
   0  -6  -5 131.257 7.47696   1
   0   6  -5 144.936 4.52440   2
   0   6   5 137.429 4.61800   2
  -1  -6  -5 4.46706 1.14689   2
  -1   6   5 4.07995 1.03150   2
  -1   6   5 4.71663 1.02917   2
   1  -6   5 1.06476 2.14960   1
   1   6  -5 4.67555 2.46535   1
  -1  -6  -5 5.40619 2.60889   1
  -1  -6  -5 5.27206 1.12480   2
   1  -6   5 3.91485 0.90680   2
  -1   6   5 4.57279 2.49169   1
   1   6  -5 6.29199 1.11787   2
   1  -6  -5 4.39275 1.06568   2
  -1  -6   5 4.42060 1.13766   2
  -1  -6   5 5.08186 1.11079   2
  -1  -6   5 1.97941 2.31419   1
  -1   6  -5 6.07334 0.87024   2
  -1   6  -5 5.25682 0.81792   2
   1  -6  -5 3.51733 2.28138   1
   1   6   5 4.24815 1.16447   2
   1  -6  -5 6.22277 1.14566   2
   1   6   5 3.44321 2.63016   1
   1   6   5 5.39798 1.17293   2
   2   6  -5 92.6230 3.60327   2
  -2  -6  -5 86.7347 6.62532   1
  -2   6   5 91.3203 3.29565   2
   2   6  -5 86.5486 6.69377   1
   2  -6   5 91.3148 3.20829   2
   2  -6   5 85.5888 5.43001   1
  -2  -6  -5 87.3233 3.50064   2
  -2   6   5 83.1618 3.49271   2
   2  -6   5 86.5225 3.23926   2
  -2   6   5 87.0557 6.39276   1
   2   6  -5 85.4096 3.56905   2
  -2  -6   5 85.7934 3.55387   2
   2   6   5 91.1510 3.55054   2
   2  -6  -5 92.1351 3.48793   2
  -2  -6   5 86.7604 3.56102   2
  -2  -6   5 81.1049 6.44729   1
   2  -6  -5 88.8414 6.10941   1
  -2   6  -5 88.3078 5.42533   1
   2  -6  -5 86.4461 3.41844   2
   2   6   5 89.2226 9.94086   1
   2   6   5 85.7125 3.59079   2
  -2   6  -5 89.0021 2.79340   2
   3  -6   5 46.2621 2.20165   2
  -3   6   5 48.7983 5.31694   1
  -3  -6  -5 47.3504 2.66006   2
   3   6  -5 47.1021 2.85323   2
  -3   6   5 54.1022 5.10757   1
  -3   6   5 46.5117 2.21780   2
  -3   6   5 47.7832 2.24347   2
   3   6  -5 50.1893 2.89437   2
   3  -6   5 47.6279 4.26849   1
  -3  -6  -5 54.6634 2.51540   2
  -3  -6  -5 35.8714 5.59755   1
   3  -6  -5 47.5426 2.54127   2
   3   6   5 46.4885 2.76775   2
  -3  -6   5 46.6174 6.15052   1
  -3  -6   5 44.5436 2.73473   2
   3   6   5 47.2319 2.79486   2
  -3   6  -5 43.5545 4.05888   1
   3  -6  -5 46.6175 2.51878   2
  -3  -6   5 43.9680 2.74042   2
   3   6   5 43.8873 6.19140   1
   4   6  -5 415.892 12.0905   2
  -4  -6  -5 394.783 15.9139   1
  -4  -6  -5 401.521 11.6663   2
   4  -6   5 401.828 11.3627   2
  -4  -6  -5 434.714 12.9064   2
   4   6  -5 395.926 16.7773   1
  -4   6   5 378.947 14.7494   1
   4  -6   5 391.519 11.3657   2
  -4   6   5 393.720 14.9610   1
  -4   6   5 397.639 11.2071   2
   4  -6   5 386.442 13.7365   1
   4   6   5 415.726 11.9473   2
  -4   6  -5 397.013 12.6911   1
   4  -6  -5 406.330 11.7441   2
   4  -6  -5 401.843 11.7458   2
  -4  -6   5 403.231 11.9104   2
   4   6   5 388.774 16.0492   1
  -4  -6   5 415.386 11.9346   2
   4   6   5 393.360 11.9226   2
  -4  -6   5 391.473 16.4713   1
   5   6  -5 42.4362 3.19864   2
  -5  -6  -5 46.8103 2.48624   2
   5   6  -5 48.0706 3.24661   2
   5   6  -5 40.0873 6.01701   1
   5  -6   5 46.1581 1.98295   2
   5  -6   5 43.8733 2.00214   2
   5  -6  -5 44.4836 2.59453   2
   5   6   5 47.2434 3.01949   2
   5  -6  -5 46.0106 2.66013   2
   5   6   5 47.2381 2.99669   2
  -5  -6   5 49.3793 8.28875   1
   6  -6   5 331.000 9.42509   2
   6  -6   5 334.072 9.42510   2
   6   6  -5 322.143 10.5462   2
  -6  -6  -5 322.133 9.52031   2
   6   6  -5 320.847 11.6391   2
  -6  -6   5 338.616 10.8848   2
   6   6   5 334.896 10.3819   2
   6  -6  -5 341.837 10.1246   2
   6   6   5 340.003 10.4755   2
   6  -6  -5 343.124 10.1026   2
   7   6  -5 10.0680 2.07178   2
   7  -6   5 9.90804 1.00126   2
   7  -6   5 10.4651 1.13886   2
   7  -6  -5 12.0409 1.55939   2
   7   6   5 8.53301 1.74711   2
   8   6  -5 194.642 7.60759   2
   8  -6  -5 200.998 6.73559   2
   8   6   5 192.275 7.31260   2
   0  -7  -5 352.277 14.2294   1
   0   7   5 359.170 10.4630   2
   0  -7  -5 358.836 10.5574   2
   0   7   5 354.871 10.4524   2
   0  -7   5 352.954 10.4100   2
   0   7   5 338.038 14.0880   1
   0  -7   5 336.939 10.4039   2
   0   7  -5 361.564 10.3295   2
   0  -7  -5 352.163 10.4829   2
   0  -7   5 353.647 13.8481   1
   0   7  -5 343.352 13.8453   1
   1   7  -5 15.5582 3.43001   1
   1  -7   5 10.3675 2.73170   1
  -1   7   5 6.77375 3.10710   1
  -1  -7  -5 9.01489 1.35566   2
   1  -7   5 7.46766 1.13066   2
  -1  -7  -5 15.2618 3.62572   1
  -1   7   5 8.13116 1.24631   2
  -1   7   5 12.5844 1.41222   2
  -1  -7  -5 10.3566 1.41506   2
   1  -7   5 10.4201 1.31474   2
   1   7  -5 12.3523 1.42688   2
   1  -7  -5 11.8563 1.39577   2
   1   7   5 11.7481 3.46206   1
   1   7   5 13.4871 1.51906   2
   1   7   5 11.4099 1.45650   2
  -1   7  -5 12.5330 1.14950   2
  -1  -7   5 12.6692 1.49611   2
   1  -7  -5 8.69092 1.32986   2
  -1   7  -5 9.45127 1.05228   2
  -1  -7   5 18.6006 3.53728   1
   1  -7  -5 12.2296 2.97115   1
  -1  -7   5 9.79776 1.37443   2
  -2  -7  -5 270.302 12.3776   1
   2   7  -5 281.543 8.63401   2
   2  -7   5 277.445 11.2573   1
   2  -7   5 275.458 8.33005   2
  -2  -7  -5 281.182 8.58396   2
  -2   7   5 292.310 8.36812   2
  -2   7   5 286.673 8.37742   2
  -2   7   5 262.140 11.9336   1
   2   7  -5 268.116 12.6295   1
   2   7  -5 282.845 8.65040   2
  -2  -7  -5 287.533 8.60811   2
   2  -7   5 267.301 8.34004   2
  -2   7  -5 257.583 10.9591   1
  -2  -7   5 285.682 8.68652   2
   2  -7  -5 276.844 8.55965   2
  -2   7  -5 287.607 7.94090   2
   2  -7  -5 273.588 8.50109   2
   2  -7  -5 278.289 12.0608   1
  -2  -7   5 282.585 12.7843   1
  -2  -7   5 290.520 8.70540   2
   2   7   5 270.760 9.02584   2
   2   7   5 282.147 12.8879   1
   2   7   5 280.463 8.69192   2
   3  -7   5 0.28813 0.80455   2
  -3  -7  -5 -0.3024 1.24605   2
  -3  -7  -5 -0.9774 1.09815   2
   3  -7   5 -0.6013 0.82747   2
  -3   7   5 -0.3003 0.88845   2
   3   7  -5 0.46425 1.30506   2
   3   7  -5 1.93112 3.71879   1
   3   7  -5 -0.7036 1.25415   2
  -3  -7  -5 -3.1018 3.24499   1
  -3   7   5 4.66693 2.85507   1
   3  -7   5 0.64323 2.17791   1
  -3   7   5 -0.8737 0.82695   2
  -3  -7   5 -0.3142 1.25553   2
  -3  -7   5 0.11026 3.36013   1
   3   7   5 2.82373 3.69338   1
  -3   7  -5 0.27682 2.08162   1
  -3  -7   5 1.29558 1.25965   2
   3   7   5 0.51570 1.26735   2
   3  -7  -5 -1.0034 1.02702   2
   3  -7  -5 0.91011 1.12089   2
   3   7   5 -0.2120 1.25417   2
   4   7  -5 29.5989 2.85792   2
   4  -7   5 32.2509 1.95485   2
   4  -7   5 30.6139 4.27153   1
  -4   7   5 29.9604 1.62955   2
   4   7  -5 33.0937 2.87386   2
  -4  -7  -5 26.8786 4.87924   1
   4   7  -5 34.7701 5.82343   1
  -4  -7  -5 28.6293 2.66214   2
   4  -7   5 32.8402 1.91496   2
   4   7   5 31.4441 2.83252   2
   4   7   5 32.3910 2.78978   2
  -4   7  -5 26.5653 3.83319   1
  -4  -7   5 28.9496 5.14585   1
  -4  -7   5 35.8604 2.71492   2
   4  -7  -5 29.0722 2.37983   2
   4  -7  -5 29.2961 2.36597   2
   4   7   5 18.1970 4.73802   1
   5   7  -5 82.8359 4.26163   2
   5  -7   5 84.4412 3.07017   2
   5   7  -5 76.6772 10.6164   1
   5   7  -5 85.9384 4.73443   2
   5  -7   5 77.7419 4.00236   2
  -5  -7  -5 82.9579 3.60903   2
   5  -7  -5 79.3899 3.62239   2
  -5  -7   5 93.7748 3.89465   2
   5   7   5 85.2772 4.11161   2
   5   7   5 83.6495 4.15038   2
   5  -7  -5 86.2944 3.73085   2
   6  -7   5 7.60453 0.90982   2
   6  -7   5 7.15038 0.92030   2
   6   7  -5 4.42205 1.87333   2
   6  -7  -5 7.24335 1.42139   2
   6  -7  -5 9.78072 1.52944   2
   6   7   5 8.28250 1.82330   2
   7   7  -5 93.3052 4.94924   2
   7  -7   5 99.6493 3.18284   2
   7  -7  -5 92.7059 4.15189   2
   7   7   5 99.7529 4.92231   2
   8   7  -5 28.8534 3.07059   2
   8   7   5 30.0766 3.88332   2
   8  -7  -5 28.7929 2.88290   2
   0   8   5 0.07090 1.17122   2
   0   8  -5 -0.6943 1.01510   2
   0  -8  -5 0.34907 1.23782   2
   0   8  -5 2.47047 2.89435   1
   0  -8   5 -1.1092 1.12490   2
   0  -8  -5 -0.1020 1.17302   2
   0  -8   5 3.07841 3.15654   1
   0  -8  -5 2.67702 3.29777   1
   0   8   5 -1.2055 1.18479   2
   0  -8   5 -0.2354 1.06644   2
   0   8   5 -1.9508 3.30270   1
   1   8  -5 585.924 16.5190   2
   1  -8   5 579.028 16.4257   2
   1   8  -5 539.292 20.6403   1
  -1   8   5 560.689 20.9268   1
  -1   8   5 600.661 16.4586   2
  -1  -8  -5 588.811 16.6036   2
   1  -8   5 566.464 16.4577   2
  -1   8   5 595.715 16.4755   2
   1  -8   5 585.387 20.3801   1
  -1  -8  -5 571.322 16.5769   2
   1  -8  -5 559.380 20.5459   1
  -1  -8   5 564.359 16.5662   2
   1  -8  -5 572.975 16.5624   2
   1  -8  -5 582.591 16.5501   2
  -1  -8   5 541.548 20.5891   1
  -1   8  -5 560.914 16.1584   2
   1   8   5 579.398 21.5008   1
   1   8   5 568.098 16.5633   2
   1   8   5 597.261 16.6219   2
  -1   8  -5 562.125 16.1698   2
   2   8  -5 83.6271 3.87844   2
   2   8  -5 86.9155 3.94024   2
  -2  -8  -5 84.5683 8.42422   1
   2  -8   5 86.7338 6.87515   1
   2  -8   5 89.3326 3.65784   2
   2   8  -5 89.3067 8.49366   1
  -2   8   5 85.5843 3.51544   2
  -2  -8  -5 91.0056 3.81534   2
   2  -8   5 89.9010 3.56219   2
  -2   8   5 74.8092 7.56912   1
  -2   8   5 97.5961 4.93369   2
  -2  -8  -5 88.9586 3.98276   2
   2   8   5 94.5067 4.03907   2
   2   8   5 88.7446 3.91501   2
   2  -8  -5 92.4326 3.81383   2
  -2  -8   5 92.0353 4.04815   2
  -2  -8   5 79.9413 8.40591   1
   2   8   5 82.7501 8.52095   1
  -2   8  -5 103.931 3.92817   2
  -2  -8   5 88.8924 3.92504   2
  -2   8  -5 78.6150 6.49307   1
   2  -8  -5 90.1621 7.47266   1
   2  -8  -5 90.0884 3.82251   2
   3  -8   5 524.629 18.3555   1
   3  -8   5 542.796 15.4560   2
  -3  -8  -5 541.101 20.9890   1
   3   8  -5 556.568 15.9065   2
   3  -8   5 522.833 15.3845   2
   3   8  -5 548.453 15.8687   2
   3   8  -5 536.367 21.4600   1
   3   8   5 549.535 15.8982   2
   3   8   5 565.384 15.9374   2
   3  -8  -5 506.260 23.3890   1
   3   8   5 525.737 20.9051   1
   3  -8  -5 553.928 15.7168   2
   3  -8  -5 528.665 15.6278   2
  -3   8  -5 521.595 18.3302   1
  -3  -8   5 547.307 15.8612   2
  -3  -8   5 559.029 15.8676   2
  -3  -8   5 536.334 21.2244   1
  -4   8   5 92.7079 3.09327   2
   4   8  -5 83.8359 9.82452   1
   4  -8   5 91.2709 3.49053   2
   4  -8   5 94.7687 6.50648   1
   4   8  -5 92.1244 4.46487   2
   4   8  -5 92.1575 4.32710   2
   4   8   5 97.3983 4.39702   2
   4  -8  -5 86.7810 3.86117   2
  -4  -8   5 89.0586 4.16284   2
   4  -8  -5 90.8734 3.98553   2
  -4  -8   5 74.8113 9.59480   1
   4   8   5 93.7102 5.28425   2
   4   8   5 73.1814 10.4219   1
   5  -8   5 36.9574 2.10964   2
   5   8  -5 35.2687 3.53872   2
   5   8  -5 36.1116 3.31618   2
   5  -8   5 35.0570 2.17472   2
   5  -8  -5 31.5228 2.65185   2
  -5  -8   5 31.2032 2.97939   2
   5   8   5 31.8457 3.59764   2
   5  -8  -5 37.1067 2.72639   2
   6  -8   5 9.82230 1.13148   2
   6   8  -5 12.3111 2.28107   2
   6  -8   5 11.3799 1.17400   2
   6  -8  -5 8.85614 1.53594   2
   6   8   5 11.7423 2.04678   2
   7   8  -5 36.1092 4.18333   2
   7  -8   5 39.6207 2.02795   2
   7   8   5 40.5824 3.95039   2
   7  -8  -5 42.5508 3.05575   2
   0  -9   5 465.067 18.8355   1
   0  -9  -5 474.246 19.1087   1
   0   9   5 491.717 14.2926   2
   0  -9  -5 484.471 14.3605   2
   0  -9   5 507.265 14.3951   2
   0  -9  -5 508.089 14.4250   2
   0   9   5 455.990 19.1837   1
   0   9   5 490.102 14.3322   2
   0  -9   5 484.660 14.2825   2
   1  -9   5 25.7221 2.57271   2
   1  -9   5 26.9406 2.43187   2
  -1  -9  -5 26.6177 2.59288   2
   1  -9   5 30.2156 4.77002   1
  -1  -9  -5 25.5119 5.09841   1
  -1  -9  -5 27.3429 2.82602   2
   1   9  -5 20.3405 4.71887   1
  -1   9   5 27.5099 2.43973   2
  -1  -9   5 28.7444 2.78631   2
   1  -9  -5 29.4040 5.08440   1
   1   9   5 25.3536 2.74246   2
  -1   9  -5 24.3620 2.08742   2
   1  -9  -5 29.9115 2.89322   2
   1   9   5 27.1100 2.75505   2
  -1  -9   5 26.2953 2.77021   2
   1  -9  -5 26.9170 2.58739   2
   1   9   5 26.2602 6.22765   1
  -1  -9   5 30.7149 5.28071   1
   2   9  -5 95.1285 4.44069   2
   2   9  -5 100.622 4.32694   2
  -2   9   5 100.393 3.93921   2
   2   9  -5 78.4163 9.25098   1
  -2  -9  -5 108.483 4.42458   2
   2  -9   5 99.6293 4.01599   2
   2  -9   5 105.818 4.15690   2
  -2  -9  -5 95.7447 4.45762   2
  -2  -9  -5 114.408 10.1852   1
  -2   9  -5 101.832 3.49938   2
   2   9   5 78.1738 10.0602   1
   2  -9  -5 99.8956 4.20695   2
  -2  -9   5 104.958 4.37105   2
  -2  -9   5 89.3578 9.47034   1
  -2  -9   5 100.267 4.42249   2
   2   9   5 96.1308 4.45595   2
   2  -9  -5 97.4222 4.23834   2
   2   9   5 105.599 4.47154   2
  -3  -9  -5 16.8928 5.70142   1
   3   9  -5 20.7600 2.13872   2
   3  -9   5 17.4185 2.04094   2
  -3  -9  -5 15.6607 1.88427   2
   3   9  -5 14.6067 5.67405   1
   3   9  -5 15.9222 2.08427   2
  -3  -9   5 15.6425 2.50315   2
   3   9   5 18.4073 2.13308   2
  -3  -9   5 16.3191 1.97896   2
   3   9   5 14.4280 5.53320   1
  -3  -9   5 18.2631 5.50347   1
   3  -9  -5 16.7650 1.81078   2
   3  -9  -5 15.8780 1.80480   2
   3   9   5 19.7755 2.21874   2
   4   9  -5 126.145 5.27718   2
   4   9  -5 121.078 5.42702   2
   4   9  -5 102.052 12.1523   1
   4  -9   5 122.797 4.49516   2
  -4  -9  -5 113.966 4.80464   2
  -4   9   5 118.783 3.84806   2
   4  -9   5 113.969 4.43217   2
   4   9   5 126.138 5.30091   2
  -4  -9   5 121.771 12.2965   1
   4  -9  -5 125.175 4.90494   2
   4  -9  -5 125.112 4.82150   2
  -4  -9   5 126.538 5.23062   2
   4   9   5 115.593 5.35222   2
   5  -9   5 43.4595 2.54814   2
   5  -9   5 41.4770 2.50204   2
   5   9  -5 41.9484 3.90305   2
   5   9   5 41.7023 3.73855   2
   5  -9  -5 41.2117 3.05316   2
   6  -9   5 140.822 4.87147   2
   6   9  -5 144.498 6.36741   2
   6  -9   5 141.539 4.84158   2
   6   9   5 138.650 6.12223   2
   6  -9  -5 134.474 5.44643   2
   7  -9   5 62.1776 2.75661   2
   7   9  -5 57.2216 5.03078   2
   7  -9  -5 55.5076 3.69382   2
   7   9   5 57.2254 4.66220   2
   0  10   5 -1.0222 1.44919   2
   0 -10   5 -1.2920 1.48240   2
   0 -10   5 1.00910 1.45352   2
   0 -10  -5 -0.3769 1.43184   2
   0 -10  -5 0.49381 1.71446   2
   1  10  -5 602.400 19.1382   2
   1 -10   5 629.459 18.2136   2
  -1 -10  -5 677.277 27.2614   1
  -1  10   5 625.356 18.0995   2
   1 -10   5 652.072 18.3049   2
  -1 -10  -5 622.902 18.4135   2
  -1 -10  -5 632.840 18.3758   2
  -1  10  -5 582.562 17.7824   2
   1 -10  -5 637.344 18.3815   2
  -1 -10   5 632.932 18.4022   2
  -1 -10   5 625.503 18.3792   2
   1 -10  -5 627.153 18.4204   2
   1  10   5 626.710 18.3299   2
  -2  10   5 23.4216 2.43360   2
   2  10  -5 21.3793 2.22442   2
   2 -10   5 18.7060 3.11277   2
  -2 -10  -5 17.2664 5.99424   1
  -2 -10  -5 22.3876 2.26815   2
   2 -10   5 18.6951 2.53554   2
   2  10   5 8.90758 7.91000   1
   2 -10  -5 16.0602 1.96068   2
  -2 -10   5 18.8461 2.22107   2
   2 -10  -5 19.9405 2.15698   2
  -2 -10   5 18.7098 2.13836   2
  -2  10  -5 21.3778 1.83419   2
   2  10   5 22.3128 2.31707   2
   2  10   5 22.0148 2.59350   2
  -3 -10  -5 551.053 26.4148   1
  -3 -10  -5 545.063 16.2973   2
   3 -10   5 562.219 16.0210   2
   3  10  -5 574.759 16.4782   2
   3 -10  -5 536.506 16.1996   2
   3  10   5 465.976 22.8628   1
   3 -10  -5 556.162 16.2630   2
   3  10   5 569.787 16.5375   2
   3  10   5 523.332 16.4332   2
  -3 -10   5 580.986 16.4560   2
   4 -10   5 8.52072 1.43757   2
   4  10  -5 9.50479 2.14865   2
   4 -10  -5 9.71343 1.74257   2
  -4 -10   5 7.00469 1.92741   2
   4  10   5 9.16293 2.14197   2
   5 -10   5 157.390 5.60037   2
   5  10  -5 157.893 7.26546   2
   5 -10  -5 158.988 6.09216   2
   5  10   5 156.289 6.75212   2
   6 -10   5 3.68680 1.28440   2
   6  10  -5 4.23833 2.48678   2
   6 -10  -5 1.00146 1.55846   2
   6  10   5 1.32850 2.22836   2
   0  11  -5 171.050 6.64731   2
   0 -11  -5 177.460 6.89850   2
   0 -11  -5 174.931 6.63454   2
   0 -11   5 180.166 6.58169   2
   0 -11   5 175.255 6.70703   2
   0  11   5 183.696 6.53897   2
   1  11  -5 27.3214 3.19152   2
  -1 -11  -5 27.4948 3.14461   2
   1 -11   5 30.1104 3.08879   2
   1 -11   5 27.4911 3.65023   2
   1 -11  -5 30.7291 3.24401   2
  -1 -11   5 26.7445 3.50225   2
   1 -11  -5 21.7407 2.64414   2
   1  11   5 29.4048 3.28809   2
  -1 -11   5 26.7361 3.26863   2
   2  11  -5 178.342 6.63286   2
   2 -11   5 172.767 6.38201   2
  -2 -11  -5 177.895 6.75976   2
   2  11   5 178.486 6.82444   2
   2 -11  -5 177.620 6.61265   2
  -2 -11   5 170.306 6.67811   2
  -3 -11  -5 9.22258 2.06317   2
   3 -11   5 11.8243 1.79016   2
   3  11  -5 16.9649 2.46519   2
  -3 -11   5 11.0242 2.23738   2
   3 -11  -5 16.9936 2.18762   2
   3  11   5 14.1471 2.40794   2
   4  11  -5 105.962 5.57823   2
   4 -11   5 94.7287 4.40929   2
   4 -11  -5 104.747 4.90425   2
   5 -11   5 15.9908 1.85098   2
   5  11  -5 25.0407 3.12954   2
   5  11   5 22.2548 2.97777   2
   5 -11  -5 18.8321 2.26284   2
   0 -12   5 31.6130 3.46276   2
   0 -12  -5 30.2905 3.65837   2
   1 -12   5 28.6060 3.21190   2
  -1 -12  -5 33.8157 3.83001   2
   1 -12  -5 26.7054 3.62025   2
   2 -12   5 34.5830 3.43129   2
  -2 -12  -5 37.2476 3.77736   2
   2 -12  -5 44.9117 3.85843   2
  -2 -12   5 43.6299 4.02971   2
   2  12   5 37.6075 3.97976   2
   3 -12   5 23.8907 3.06141   2
   3  12   5 23.1335 2.93304   2
  -3 -12   5 20.9897 2.77674   2
   3 -12  -5 29.2477 3.48953   2
   4 -12   5 -0.8764 1.47396   2
   4  12   5 -0.7172 2.49487   2
   4 -12  -5 0.10031 1.86450   2
   0 -13   5 13.9230 2.49461   2
   0 -13  -5 18.6067 2.70349   2
   1 -13   5 10.0918 2.19845   2
  -1 -13  -5 15.4004 2.72730   2
   1 -13  -5 11.3998 2.40996   2
  -1 -13   5 11.8492 2.48926   2
   2 -13   5 14.4093 2.42412   2
   2 -13  -5 12.0292 2.49173   2
  -2 -13   5 13.7936 2.74774   2
   3 -13   5 70.5072 4.55057   2
   3 -13  -5 69.6072 4.78121   2
   0 -14   5 1.04372 2.37886   2
   0 -14  -5 1.18580 2.49098   2
   0   0  -6 2750.40 73.6124   1
   0   0  -6 2492.70 71.1729   2
   0   0   6 2568.12 71.2073   2
   0   0  -6 2628.81 71.1852   2
   0   0   6 2832.14 73.7046   1
   0   0   6 2484.05 71.1921   2
   1   0   6 120.104 3.87200   2
   1   0  -6 124.380 3.97414   2
   1   0   6 128.389 5.85007   1
  -1   0  -6 127.768 3.84321   2
   1   0   6 123.750 5.68221   1
   1   0   6 121.885 3.90193   2
   1   0  -6 119.210 3.95690   2
   1   0  -6 120.047 6.00329   1
  -1   0   6 117.864 3.96153   2
  -1   0   6 126.131 3.97310   2
  -1   0   6 123.530 5.98454   1
  -2   0   6 1229.06 35.4837   1
  -2   0   6 1226.10 32.7888   2
   2   0  -6 1246.83 35.6250   1
   2   0   6 1240.34 34.7845   1
  -2   0  -6 1180.28 32.5339   2
   2   0   6 1154.85 32.6646   2
  -2   0   6 1157.33 32.7537   2
   2   0   6 1161.57 32.6572   2
   2   0   6 1198.41 34.6777   1
   2   0  -6 1181.14 32.8178   2
  -2   0  -6 1179.40 32.5368   2
   3   0   6 969.763 27.7966   1
  -3   0  -6 908.432 25.5018   2
  -3   0  -6 907.597 25.5050   2
   3   0  -6 963.482 29.0630   1
  -3   0   6 984.236 26.0074   2
   3   0  -6 916.101 26.0645   2
   3   0   6 964.058 27.7976   1
   3   0  -6 959.382 26.0806   2
  -3   0   6 964.610 29.0155   1
   3   0   6 902.537 25.8473   2
   3   0   6 931.335 25.8514   2
  -4   0   6 920.400 24.8534   2
   4   0   6 891.704 24.7310   2
   4   0  -6 897.600 25.0259   2
   4   0   6 906.498 26.4863   1
   4   0   6 908.344 26.4538   1
  -4   0   6 924.971 28.1661   1
   4   0   6 861.057 24.7118   2
  -4   0   6 902.833 24.8289   2
   4   0  -6 885.378 28.1328   1
   4   0  -6 898.906 25.0022   2
   5   0   6 1054.95 29.8349   1
  -5   0   6 1011.76 31.9873   1
   5   0  -6 1016.87 28.6921   2
   5   0   6 1023.19 28.3628   2
   5   0   6 1047.36 29.7409   1
   5   0   6 1040.02 28.3532   2
  -5   0   6 1049.39 28.3805   2
  -5   0   6 1033.66 28.3724   2
   5   0  -6 1022.06 32.1499   1
   5   0  -6 1034.48 28.7407   2
  -6   0   6 672.274 17.9359   2
   6   0   6 623.223 18.5243   1
   6   0   6 666.574 18.2157   2
   6   0   6 676.301 18.1988   2
   6   0  -6 653.491 18.6748   2
   6   0  -6 646.445 18.6237   2
   6   0   6 638.311 18.5121   1
   7   0   6 78.2699 2.91320   2
   7   0   6 76.9380 2.93623   2
   7   0  -6 73.9310 3.57977   2
   7   0  -6 77.0023 3.65102   2
   8   0   6 56.7836 2.51551   2
   8   0   6 54.5849 2.54681   2
   8   0  -6 53.7317 3.39392   2
   9   0   6 62.7315 2.85364   2
   9   0  -6 62.8392 3.89373   2
   0   1  -6 1448.41 40.2306   1
   0   1   6 1413.29 40.2941   1
   0  -1  -6 1394.49 37.8288   2
   0   1   6 1459.17 40.3158   1
   0   1  -6 1382.89 37.7971   2
   0   1  -6 1333.67 37.7907   2
   0   1   6 1343.96 37.8338   2
   0  -1   6 1329.83 37.8164   2
   0  -1   6 1373.78 37.8332   2
   0  -1  -6 1338.60 37.8130   2
   0  -1   6 1426.67 40.1522   1
  -1   1   6 949.024 25.7305   2
   1  -1   6 912.486 25.6426   2
  -1   1   6 936.289 28.1814   1
  -1  -1  -6 942.282 25.6387   2
   1   1  -6 902.300 25.7196   2
   1  -1   6 882.068 25.6271   2
   1  -1   6 955.104 27.7616   1
   1   1  -6 945.579 28.2679   1
   1   1   6 975.001 28.0627   1
  -1   1  -6 890.681 25.5851   2
   1  -1  -6 909.431 25.7176   2
   1  -1  -6 933.191 25.7233   2
  -1  -1   6 959.320 28.2600   1
  -1   1  -6 930.378 25.5850   2
  -1  -1   6 946.199 25.7362   2
   1   1   6 967.592 25.7098   2
   1   1   6 920.347 25.6870   2
  -1  -1   6 926.614 25.7264   2
   1   1   6 972.005 27.9909   1
   2  -1   6 602.319 18.4576   1
   2  -1   6 579.656 18.3284   1
   2   1  -6 604.646 16.7259   2
  -2  -1  -6 573.725 16.4813   2
  -2  -1  -6 619.347 16.5143   2
   2   1  -6 601.470 19.4542   1
   2   1  -6 590.666 16.7370   2
   2  -1   6 568.813 16.5256   2
  -2   1   6 594.221 19.2294   1
   2  -1   6 579.325 16.5399   2
  -2   1   6 601.347 16.6666   2
   2   1   6 613.299 18.8824   1
  -2   1  -6 602.101 16.3820   2
   2  -1  -6 599.783 19.3541   1
  -2  -1   6 603.704 16.7050   2
   2  -1  -6 617.633 16.7362   2
  -2  -1   6 601.474 19.3993   1
  -2  -1   6 617.236 16.7188   2
   2   1   6 574.872 16.6023   2
   2   1   6 610.394 16.6290   2
  -2   1  -6 585.965 16.3751   2
   2  -1  -6 595.494 16.7150   2
  -3  -1  -6 901.854 24.0631   2
   3   1  -6 895.405 24.5207   2
   3  -1   6 857.179 24.2002   2
  -3  -1  -6 871.456 24.0563   2
   3  -1   6 898.904 25.9541   1
  -3   1   6 876.976 27.1730   1
   3   1  -6 916.072 24.5187   2
   3   1  -6 920.496 27.7049   1
  -3   1   6 913.813 24.3773   2
   3  -1   6 836.384 24.1969   2
   3  -1   6 899.273 25.9161   1
   3   1   6 884.731 26.3750   1
   3  -1  -6 855.479 24.4446   2
   3   1   6 875.753 24.2980   2
   3  -1  -6 794.730 28.3484   1
  -3  -1   6 915.083 27.5752   1
  -3  -1   6 907.119 24.4295   2
   3   1   6 926.399 26.5967   1
  -3  -1   6 847.571 24.3862   2
   3   1   6 860.128 24.3078   2
   4   1  -6 52.5377 2.58806   2
   4   1  -6 53.5120 5.45848   1
   4  -1   6 54.4484 3.52738   1
   4  -1   6 52.6714 3.44981   1
  -4   1   6 52.5701 2.24629   2
   4  -1   6 52.7820 2.04888   2
  -4   1   6 55.8898 2.27055   2
   4  -1   6 52.5021 2.06293   2
  -4   1   6 60.4110 5.05709   1
   4   1  -6 51.9853 2.60781   2
  -4  -1   6 53.5111 2.36293   2
   4   1   6 53.0321 4.18549   1
   4   1   6 53.5903 2.23068   2
   4   1   6 53.8558 4.09048   1
   4  -1  -6 52.9922 2.53396   2
   4   1   6 53.6416 2.24296   2
  -4  -1   6 55.0674 2.37802   2
   4  -1  -6 55.9603 5.11452   1
  -4  -1   6 55.8364 5.18519   1
   5  -1   6 106.334 3.42082   2
   5   1  -6 105.170 3.97123   2
   5  -1   6 105.960 4.23231   1
   5   1  -6 99.5218 7.40092   1
  -5   1   6 106.708 3.47337   2
   5  -1   6 106.352 3.39825   2
   5  -1   6 105.569 4.26951   1
  -5   1   6 109.371 3.46151   2
   5   1  -6 106.879 4.05821   2
  -5   1   6 105.143 6.88045   1
   5  -1  -6 104.516 3.93828   2
   5   1   6 107.047 3.63314   2
  -5  -1   6 105.858 7.04774   1
  -5  -1   6 100.710 3.62543   2
   5   1   6 106.752 3.60909   2
   5  -1  -6 102.999 3.93069   2
   5   1   6 100.477 5.62436   1
   5  -1  -6 107.973 7.21070   1
   5   1   6 97.7354 5.54846   1
   6   1  -6 72.5348 3.45519   2
   6  -1   6 73.7413 2.70640   2
   6   1  -6 79.7592 3.58270   2
   6  -1   6 77.4254 2.69312   2
   6   1   6 74.1954 2.96703   2
  -6  -1   6 74.4009 2.78267   2
   6  -1  -6 75.3655 3.43071   2
   6  -1  -6 76.6668 3.39678   2
   6   1   6 76.6984 2.95577   2
   6   1   6 80.5949 5.07731   1
   6   1   6 60.9302 7.47338   1
   7  -1   6 105.351 3.48609   2
   7  -1   6 103.336 3.45774   2
   7   1  -6 100.722 4.33787   2
   7   1  -6 108.002 4.44618   2
   7   1   6 104.055 3.76799   2
   7   1   6 99.8853 3.76427   2
   7  -1  -6 107.348 4.32322   2
   8  -1   6 29.4022 1.79936   2
   8   1  -6 24.9955 2.87681   2
   8  -1   6 28.5560 1.75276   2
   8  -1  -6 33.1237 2.82660   2
   8   1   6 28.4241 2.14528   2
   8   1   6 28.9933 2.19850   2
   9  -1   6 74.5479 2.85742   2
   9   1  -6 70.1868 4.26902   2
   9  -1   6 76.5920 2.86468   2
   9  -1  -6 73.6143 4.13232   2
   9   1   6 77.2376 3.39138   2
   0   2  -6 1870.32 51.5315   1
   0   2   6 1760.07 49.0268   2
   0  -2   6 1856.33 51.4830   1
   0  -2   6 1729.29 49.0068   2
   0   2   6 1883.82 51.6700   1
   0   2   6 1754.12 49.0370   2
   0   2   6 1898.91 51.7640   1
   0  -2   6 1735.90 49.0049   2
   0   2  -6 1724.32 48.9672   2
   0  -2  -6 1793.82 49.0299   2
   1  -2   6 190.453 5.74026   2
  -1  -2  -6 189.252 5.75866   2
   1  -2   6 201.506 7.80087   1
   1   2  -6 199.843 5.84686   2
   1  -2   6 178.955 5.70304   2
  -1  -2  -6 196.719 5.77476   2
  -1   2   6 195.085 5.82336   2
  -1   2   6 198.952 8.30657   1
   1   2  -6 191.367 8.14197   1
   1   2  -6 195.311 5.87481   2
  -1   2   6 184.882 8.08506   1
   1   2   6 195.963 5.81813   2
   1   2   6 186.503 5.80825   2
  -1  -2   6 189.812 8.09942   1
   1   2   6 193.469 8.04380   1
   1   2   6 188.593 8.02390   1
  -1  -2   6 190.693 5.84359   2
   1  -2  -6 194.329 5.85071   2
  -1   2  -6 190.751 5.63248   2
   1  -2  -6 188.672 5.83112   2
  -1  -2   6 195.551 5.86289   2
   2  -2   6 395.874 11.4499   2
  -2   2   6 408.736 11.5878   2
   2  -2   6 402.792 13.2779   1
   2   2  -6 399.250 11.6662   2
   2   2  -6 408.847 14.4904   1
  -2   2   6 416.446 11.5995   2
   2   2  -6 404.850 11.6877   2
   2  -2   6 410.416 11.4682   2
  -2  -2  -6 410.143 11.4833   2
  -2  -2  -6 402.224 11.4752   2
  -2   2   6 412.343 14.2057   1
  -2   2   6 406.126 14.2130   1
  -2  -2   6 421.982 14.5440   1
  -2   2  -6 404.304 13.2266   1
  -2   2  -6 404.894 11.2468   2
   2   2   6 412.539 11.5972   2
  -2  -2   6 413.900 11.6731   2
   2  -2  -6 408.649 11.6554   2
  -2   2  -6 412.647 11.2538   2
   2  -2  -6 406.766 11.6375   2
   2   2   6 411.196 14.0052   1
   2   2   6 394.100 11.5793   2
  -3  -2  -6 327.597 9.03459   2
  -3   2   6 333.017 9.23389   2
   3   2  -6 319.077 9.43779   2
   3   2  -6 327.071 9.41577   2
   3   2  -6 317.515 12.4393   1
   3  -2   6 312.975 10.6607   1
  -3  -2  -6 315.510 11.5562   1
  -3   2   6 319.320 9.20125   2
  -3  -2  -6 317.874 9.02351   2
   3  -2   6 325.986 10.6671   1
   3  -2   6 290.512 9.26217   2
  -3   2   6 322.806 11.9633   1
   3   2   6 318.594 9.23659   2
  -3  -2   6 335.012 9.35842   2
   3   2   6 306.525 9.23137   2
   3  -2  -6 318.961 9.34780   2
   3   2   6 324.742 11.7023   1
  -3  -2   6 323.889 12.4427   1
  -3  -2   6 309.477 9.30733   2
   3  -2  -6 318.106 9.33917   2
  -4   2   6 474.430 16.5228   1
  -4   2   6 455.731 16.4141   1
  -4  -2  -6 482.591 13.0510   2
   4  -2   6 480.811 14.4502   1
  -4   2   6 487.052 13.3984   2
   4  -2   6 481.367 14.4403   1
   4   2  -6 471.559 13.7598   2
  -4   2   6 483.502 13.3935   2
   4   2  -6 476.181 17.1897   1
   4   2  -6 488.294 13.7444   2
  -4  -2  -6 480.736 15.9870   1
   4  -2   6 465.946 13.2488   2
   4  -2   6 466.924 13.2555   2
   4   2   6 479.135 13.5294   2
  -4  -2   6 480.753 17.0467   1
   4   2   6 459.619 13.4788   2
  -4  -2   6 493.891 13.6123   2
   4   2   6 469.730 15.9609   1
   4  -2  -6 458.982 13.6182   2
   4  -2  -6 492.509 13.6618   2
   5  -2   6 74.3302 2.44163   2
   5   2  -6 73.1808 3.26354   2
   5   2  -6 68.2215 3.19944   2
  -5   2   6 70.8378 5.73962   1
  -5   2   6 68.5403 2.47109   2
   5   2  -6 69.0493 6.80736   1
   5  -2   6 69.5535 2.44439   2
  -5   2   6 67.2373 5.89798   1
   5   2   6 70.7538 5.38116   1
  -5  -2   6 66.5804 2.90014   2
  -5  -2   6 69.8930 2.88000   2
  -5  -2   6 69.3420 6.46873   1
   5   2   6 70.0314 2.86845   2
   5   2   6 69.8568 2.85013   2
   5  -2  -6 68.6399 3.05970   2
   6   2  -6 352.891 10.4365   2
   6  -2   6 353.867 9.59130   2
   6   2  -6 331.422 10.3165   2
   6  -2   6 344.563 9.59336   2
  -6  -2   6 297.257 10.1220   2
   6   2   6 340.413 10.0310   2
   6   2   6 355.499 10.0243   2
   6  -2  -6 348.533 10.2483   2
   6   2   6 329.123 15.8984   1
   7  -2   6 122.690 3.74084   2
   7  -2   6 124.080 3.73158   2
   7   2  -6 107.624 4.73473   2
   7   2  -6 125.553 4.89924   2
   7   2   6 114.429 4.30257   2
   7  -2  -6 120.973 4.62951   2
   7   2   6 115.173 4.29351   2
   8  -2   6 24.1397 1.45806   2
   8   2  -6 26.3461 2.98356   2
   8  -2  -6 23.2317 2.64179   2
   8   2   6 27.1170 2.31510   2
   8   2   6 30.3759 3.69290   2
   9   2  -6 39.7105 3.72714   2
   9  -2   6 49.6797 1.76285   2
   9   2   6 41.6880 2.92003   2
   9  -2  -6 42.4556 3.45368   2
   0  -3  -6 3.40131 0.83833   2
   0  -3   6 4.00000 1.64777   1
   0   3  -6 5.03949 0.78833   2
   0  -3   6 3.94749 0.81125   2
   0   3   6 4.06638 0.85029   2
   0   3   6 8.48769 2.19588   1
   0   3  -6 3.03750 1.82820   1
   0   3   6 3.71397 0.88274   2
   0  -3   6 3.22350 0.81395   2
   0  -3  -6 3.78637 0.82352   2
  -1   3   6 40.9059 2.00575   2
  -1  -3  -6 38.9608 3.83422   1
  -1  -3  -6 35.5040 2.22443   2
  -1   3   6 41.5236 4.13223   1
   1  -3   6 38.0773 3.53330   1
   1  -3   6 40.2900 1.85967   2
  -1   3   6 41.2068 1.99058   2
  -1  -3  -6 38.8040 1.91499   2
   1   3  -6 42.2980 4.22468   1
  -1   3   6 39.9247 4.12246   1
   1   3  -6 34.0607 2.23586   2
   1  -3   6 37.0738 1.80754   2
   1   3  -6 42.7078 1.99749   2
   1   3   6 38.9605 1.98533   2
   1   3   6 37.8289 1.93393   2
   1  -3  -6 38.1439 1.96168   2
  -1   3  -6 40.4797 1.69160   2
  -1  -3   6 39.5040 1.99955   2
   1   3   6 36.1523 4.06200   1
  -1  -3   6 40.6049 2.01162   2
  -1   3  -6 40.1898 1.70111   2
   1  -3  -6 36.9500 1.94898   2
   2   3  -6 597.558 17.4503   2
   2   3  -6 620.536 20.5374   1
  -2   3   6 634.977 17.3588   2
  -2   3   6 607.161 17.3218   2
   2  -3   6 592.633 17.2075   2
  -2   3   6 590.113 20.0757   1
   2   3  -6 636.532 17.4774   2
  -2  -3  -6 613.992 17.2941   2
  -2  -3  -6 650.994 20.3220   1
   2  -3   6 616.859 19.1615   1
   2  -3   6 601.318 17.2169   2
  -2   3  -6 637.615 19.2489   1
  -2  -3   6 635.513 20.6031   1
   2   3   6 605.968 17.4008   2
   2   3   6 626.174 17.3999   2
   2  -3  -6 617.931 17.4202   2
   2   3   6 623.918 20.1962   1
  -2  -3   6 643.486 17.4849   2
   2  -3  -6 636.508 17.4331   2
  -2  -3   6 630.229 17.4664   2
  -2   3  -6 621.233 16.9818   2
  -2   3  -6 620.010 16.9780   2
   3   3  -6 162.500 5.47164   2
   3  -3   6 164.462 6.61606   1
   3   3  -6 165.811 8.68674   1
   3   3  -6 168.871 5.49788   2
  -3   3   6 169.572 5.20649   2
  -3   3   6 164.966 7.92474   1
  -3  -3  -6 173.165 5.14683   2
   3  -3   6 159.530 5.03037   2
  -3  -3  -6 168.449 5.13127   2
  -3   3   6 165.632 5.19107   2
  -3  -3  -6 179.088 8.00008   1
   3   3   6 161.602 5.34508   2
   3   3   6 164.190 7.99172   1
   3   3   6 164.214 5.30565   2
   3  -3  -6 164.280 5.35201   2
  -3  -3   6 169.538 5.41065   2
  -3  -3   6 173.625 8.51022   1
  -3  -3   6 181.385 5.45381   2
  -3   3  -6 170.355 6.55958   1
   3  -3  -6 168.785 5.39602   2
  -4  -3  -6 148.988 4.49322   2
   4  -3   6 149.044 5.62098   1
  -4   3   6 149.498 7.72708   1
   4  -3   6 153.142 4.50996   2
  -4   3   6 145.143 4.61778   2
  -4   3   6 147.103 7.71602   1
   4   3  -6 152.324 5.15702   2
  -4  -3  -6 146.689 7.54677   1
   4  -3   6 146.262 4.48660   2
   4   3  -6 152.782 5.19401   2
  -4   3   6 140.828 4.62048   2
   4  -3   6 154.953 5.69034   1
  -4  -3  -6 143.335 4.48338   2
   4   3  -6 144.304 8.63862   1
   4  -3  -6 149.406 4.92957   2
  -4  -3   6 153.841 5.00945   2
   4   3   6 151.683 7.64633   1
  -4  -3   6 141.017 8.32406   1
   4   3   6 149.095 4.91415   2
   4   3   6 150.428 4.88981   2
   4  -3  -6 144.702 4.93156   2
   5   3  -6 71.0852 3.37920   2
  -5  -3  -6 66.9923 6.00344   1
   5   3  -6 71.8365 7.39611   1
  -5   3   6 77.8205 2.41423   2
  -5   3   6 71.6404 6.18974   1
  -5   3   6 72.1552 2.37692   2
  -5   3   6 70.3595 6.09088   1
   5  -3   6 73.8001 2.45102   2
   5   3  -6 75.2518 3.41145   2
   5   3   6 61.0872 5.93051   1
   5  -3  -6 67.3933 3.07016   2
   5  -3  -6 70.8353 3.13545   2
   5   3   6 66.9220 2.97404   2
   5   3   6 68.0825 3.04699   2
  -5  -3   6 66.0259 3.01246   2
  -5  -3   6 67.7169 6.89738   1
   6   3  -6 105.793 4.32161   2
   6   3  -6 105.353 4.44162   2
   6  -3   6 109.979 3.26380   2
   6  -3  -6 106.218 4.83460   2
  -6  -3   6 101.691 3.82640   2
   6  -3  -6 104.378 4.05409   2
   6   3   6 86.3028 5.06423   2
   7   3  -6 44.4485 3.26423   2
   7  -3   6 43.5044 1.67238   2
   7   3   6 39.1077 2.68042   2
   7  -3  -6 36.6100 2.72551   2
   7  -3  -6 36.9882 2.91118   2
   7   3   6 41.3957 2.67607   2
   8   3  -6 67.1952 4.06125   2
   8  -3   6 72.2075 2.25390   2
   8  -3   6 73.3039 2.26712   2
   8   3   6 69.3566 3.54521   2
   8  -3  -6 72.1552 3.70477   2
   0   4  -6 7.74708 2.13317   1
   0   4  -6 7.88428 0.89177   2
   0   4   6 7.52949 1.00859   2
   0  -4  -6 8.43584 1.01333   2
   0   4  -6 9.29021 1.18899   2
   0  -4  -6 9.57397 2.32764   1
   0   4   6 7.07977 1.01560   2
   0  -4   6 6.39351 0.96704   2
   0  -4   6 6.76460 0.93506   2
   0  -4  -6 6.61384 0.97870   2
   0   4   6 6.86939 2.26925   1
   0  -4   6 5.45516 1.87081   1
  -1   4   6 237.655 10.0773   1
  -1  -4  -6 244.914 7.33349   2
   1  -4   6 246.000 7.19398   2
  -1  -4  -6 208.642 8.08490   2
  -1  -4  -6 253.177 10.2700   1
   1  -4   6 245.479 9.85693   1
  -1   4   6 251.435 7.28821   2
  -1   4   6 246.665 7.26417   2
   1   4  -6 260.195 10.3639   1
   1  -4   6 249.164 7.18895   2
   1   4  -6 204.627 8.26325   2
  -1  -4   6 246.657 10.0458   1
  -1  -4   6 229.937 7.28137   2
   1  -4  -6 240.820 7.28622   2
  -1  -4   6 247.924 7.31188   2
   1  -4  -6 241.699 7.31020   2
   1   4   6 248.090 7.31654   2
  -1   4  -6 252.987 7.05856   2
   1   4   6 242.589 7.32245   2
   1   4   6 235.689 10.0511   1
   2  -4   6 263.274 7.96875   2
   2  -4   6 267.361 7.97199   2
  -2   4   6 283.851 8.11899   2
   2   4  -6 281.606 8.26873   2
   2   4  -6 281.677 8.29589   2
  -2   4   6 265.626 10.9734   1
   2   4  -6 261.101 11.3202   1
  -2  -4  -6 278.877 8.12253   2
  -2  -4  -6 284.765 11.2336   1
   2  -4   6 262.711 9.97565   1
  -2  -4  -6 267.765 8.09426   2
  -2   4   6 279.052 10.9956   1
   2  -4  -6 274.557 8.18589   2
   2  -4  -6 273.615 8.19901   2
  -2   4  -6 278.866 7.68416   2
   2   4   6 284.382 11.3999   1
  -2  -4   6 268.171 11.2852   1
   2   4   6 270.006 8.17658   2
  -2   4  -6 276.001 7.67811   2
   2   4   6 282.896 8.26332   2
  -2   4  -6 270.176 10.0366   1
  -2  -4   6 275.181 8.25877   2
   3   4  -6 639.144 22.0217   1
  -3   4   6 666.220 21.3501   1
  -3  -4  -6 669.009 21.4972   1
   3   4  -6 653.734 18.3406   2
  -3   4   6 654.120 18.0114   2
   3   4  -6 692.073 18.3710   2
  -3  -4  -6 672.431 18.0673   2
   3  -4   6 636.630 17.9065   2
  -3  -4  -6 633.527 18.0260   2
  -3   4   6 648.573 18.0134   2
   3  -4   6 543.075 18.1114   2
   3  -4   6 659.474 19.7586   1
   3  -4  -6 632.150 18.1829   2
   3   4   6 627.971 21.3438   1
  -3   4  -6 669.529 19.7239   1
   3  -4  -6 646.755 18.1960   2
   3   4   6 628.007 18.1827   2
  -3  -4   6 660.393 18.2656   2
   3   4   6 642.574 18.2321   2
  -3  -4   6 640.715 21.9904   1
   4  -4   6 450.625 12.5126   2
  -4   4   6 449.718 12.5693   2
  -4   4   6 443.402 12.5644   2
   4  -4   6 421.494 14.2101   1
   4   4  -6 432.273 17.1611   1
  -4   4   6 431.466 15.8799   1
  -4  -4  -6 445.467 12.6173   2
   4   4  -6 455.287 13.1606   2
   4  -4   6 444.828 12.5153   2
  -4   4   6 439.132 15.9538   1
   4  -4   6 441.035 13.6161   1
  -4  -4  -6 455.788 16.2885   1
  -4  -4  -6 455.694 12.6259   2
   4   4  -6 451.780 13.0962   2
   4   4   6 453.075 12.9425   2
   4   4   6 451.743 12.9695   2
  -4  -4   6 446.888 12.9621   2
   4  -4  -6 453.841 12.9401   2
   4   4   6 432.619 16.2374   1
   4  -4  -6 452.382 12.9237   2
  -4  -4   6 455.975 12.9765   2
  -4  -4   6 452.656 17.1252   1
   5   4  -6 93.4578 3.98389   2
   5   4  -6 99.0512 4.11885   2
   5  -4   6 97.5225 3.08827   2
  -5   4   6 93.3953 2.81494   2
  -5   4   6 86.7730 6.89242   1
   5  -4   6 99.8665 3.07430   2
  -5  -4  -6 95.2326 3.02518   2
   5   4  -6 91.4783 8.65665   1
  -5   4   6 101.611 2.85108   2
  -5  -4   6 78.0900 7.78759   1
   5  -4  -6 91.6421 3.69856   2
   5   4   6 89.7347 3.76481   2
   5   4   6 92.5111 3.70794   2
  -5  -4   6 89.5980 3.70138   2
   5  -4  -6 83.1056 3.60593   2
   5   4   6 83.2330 7.28307   1
   6  -4   6 42.1876 1.76607   2
   6   4  -6 42.6093 3.16619   2
   6  -4   6 42.3436 1.75689   2
   6   4  -6 48.1272 3.22301   2
   6   4   6 42.8589 2.71217   2
  -6  -4   6 46.9222 2.63296   2
   6   4   6 41.2652 2.78337   2
   6  -4  -6 45.5156 2.71261   2
   6  -4  -6 42.6760 2.65206   2
   7  -4   6 132.018 3.89029   2
   7  -4   6 130.476 3.88658   2
   7   4  -6 135.037 5.45016   2
   7   4   6 131.581 5.02215   2
   7  -4  -6 133.212 5.02918   2
   7  -4  -6 124.172 4.90968   2
   8   4  -6 46.4984 3.78340   2
   8   4   6 54.1142 3.36062   2
   8  -4  -6 51.7524 3.25728   2
   0  -5   6 24.0335 3.87703   1
   0   5   6 20.7107 1.77847   2
   0   5   6 17.1043 2.16683   2
   0  -5   6 17.3238 1.72476   2
   0   5  -6 20.3835 3.06159   1
   0  -5  -6 20.4147 1.76253   2
   0  -5   6 19.5455 1.65843   2
   0   5  -6 24.0057 1.52108   2
   0   5  -6 19.4829 1.58689   2
   0  -5  -6 12.4322 2.68964   1
   0   5   6 19.3758 3.20042   1
   0  -5  -6 19.8816 1.73552   2
   1   5  -6 669.877 22.0627   1
  -1   5   6 684.101 18.6263   2
  -1  -5  -6 676.020 18.6560   2
   1  -5   6 652.156 18.5338   2
   1  -5   6 650.127 18.5571   2
   1  -5   6 630.218 21.7510   1
  -1   5   6 667.761 18.6171   2
  -1  -5  -6 674.334 18.6755   2
  -1   5   6 654.885 22.0055   1
  -1  -5  -6 646.163 21.9773   1
   1   5  -6 651.872 18.6227   2
  -1  -5   6 672.891 18.6853   2
   1   5   6 655.938 22.1268   1
   1  -5  -6 651.192 18.6658   2
   1   5   6 682.973 18.6932   2
  -1  -5   6 657.793 18.6851   2
   1   5   6 676.622 18.7103   2
  -1   5  -6 667.330 18.3893   2
  -1  -5   6 674.464 22.0931   1
   1  -5  -6 672.855 18.6762   2
   1  -5  -6 647.358 21.7690   1
  -2   5   6 156.145 7.90291   1
   2  -5   6 147.748 4.79241   2
   2  -5   6 143.332 4.80295   2
   2  -5   6 146.280 6.99133   1
   2   5  -6 149.644 5.12689   2
  -2   5   6 148.285 8.11997   1
   2   5  -6 145.437 8.31501   1
  -2  -5  -6 152.968 5.01577   2
   2   5  -6 157.541 5.16270   2
  -2  -5  -6 154.181 8.11138   1
  -2  -5  -6 153.753 5.04356   2
  -2   5   6 150.999 4.90740   2
   2  -5  -6 145.824 5.02033   2
  -2  -5   6 151.662 5.15522   2
   2  -5  -6 150.626 5.03863   2
  -2   5  -6 157.022 4.43877   2
   2   5   6 155.859 5.14745   2
  -2   5  -6 154.598 4.43113   2
  -2  -5   6 160.099 8.39017   1
  -2  -5   6 155.297 5.14573   2
  -2   5  -6 149.753 7.03955   1
   2   5   6 154.962 5.09878   2
   2   5   6 118.548 9.05693   1
   3  -5   6 589.543 18.4536   1
  -3  -5  -6 612.506 16.6101   2
   3   5  -6 585.195 16.8333   2
  -3   5   6 576.894 19.9073   1
  -3   5   6 573.175 16.4432   2
   3  -5   6 563.317 16.3792   2
  -3  -5  -6 590.518 20.3586   1
  -3   5   6 610.869 16.4939   2
   3  -5  -6 582.188 16.6609   2
   3   5   6 606.084 16.7658   2
   3   5   6 577.188 20.3977   1
   3  -5  -6 574.026 16.6709   2
  -3  -5   6 588.888 16.7634   2
  -3   5  -6 595.136 18.4355   1
  -3  -5   6 572.617 20.7692   1
   3   5   6 577.161 16.7440   2
  -3  -5   6 589.801 16.7582   2
   4   5  -6 189.156 6.13503   2
  -4  -5  -6 180.795 5.61122   2
   4   5  -6 170.582 10.4755   1
  -4   5   6 171.193 8.82712   1
  -4  -5  -6 174.494 9.50429   1
   4   5  -6 173.529 6.07183   2
   4  -5   6 181.207 5.40659   2
   4  -5   6 177.164 5.38279   2
  -4   5   6 175.516 5.39469   2
  -4   5   6 181.217 5.39273   2
  -4  -5  -6 160.476 5.59478   2
  -4   5   6 172.733 8.90047   1
   4  -5  -6 172.451 5.81540   2
   4   5   6 178.707 9.72145   1
   4  -5  -6 181.737 5.83183   2
   4   5   6 180.865 5.97196   2
  -4  -5   6 178.219 5.99967   2
  -4  -5   6 182.176 5.97967   2
   4   5   6 179.348 5.93605   2
  -4  -5   6 171.286 9.95110   1
  -4   5  -6 175.220 6.66891   1
   5   5  -6 281.450 8.88100   2
   5   5  -6 261.000 14.0189   1
   5  -5   6 283.908 8.00370   2
   5   5  -6 287.031 8.95806   2
   5  -5   6 285.435 8.00384   2
   5  -5  -6 280.939 8.56882   2
   5  -5  -6 277.002 8.53964   2
   5   5   6 276.639 8.64120   2
  -5  -5   6 242.627 13.1801   1
   5   5   6 278.403 8.69596   2
   6  -5   6 42.0389 2.05581   2
   6  -5   6 46.2720 1.86622   2
   6   5  -6 49.9758 3.79240   2
   6   5  -6 44.2124 3.51400   2
   6   5   6 44.2135 2.96064   2
   6  -5  -6 43.9108 2.75043   2
   6   5   6 46.5162 3.05924   2
   6  -5  -6 41.3116 2.79546   2
  -6  -5   6 44.3434 2.80614   2
   7  -5   6 111.338 3.40738   2
   7   5  -6 107.704 5.02139   2
   7  -5   6 117.798 3.43092   2
   7  -5  -6 112.701 4.54790   2
   7   5   6 108.334 4.76807   2
   8   5  -6 82.9398 4.72681   2
   8  -5  -6 85.8050 4.03886   2
   8   5   6 81.8601 4.30353   2
   0  -6  -6 405.247 12.3572   2
   0   6  -6 419.408 11.8871   2
   0  -6   6 398.122 15.1217   1
   0   6   6 401.100 15.6707   1
   0  -6  -6 397.439 15.4042   1
   0  -6  -6 408.870 12.0467   2
   0   6   6 422.310 12.0542   2
   0  -6   6 413.361 12.0263   2
   0  -6   6 417.484 12.0033   2
   0   6   6 428.686 12.0575   2
   0   6  -6 423.296 15.3658   1
   1   6  -6 589.780 20.6260   1
   1  -6   6 585.713 16.7579   2
  -1   6   6 590.584 20.5433   1
   1  -6   6 577.004 16.7173   2
  -1  -6  -6 592.606 16.8684   2
  -1  -6  -6 610.965 16.8857   2
   1   6  -6 614.904 16.8573   2
  -1   6   6 612.275 16.8209   2
  -1   6   6 591.485 16.7927   2
  -1  -6  -6 594.147 20.5959   1
   1  -6   6 566.697 19.7533   1
  -1   6  -6 595.600 16.5444   2
   1  -6  -6 593.872 20.4984   1
  -1  -6   6 570.670 20.4496   1
   1  -6  -6 572.010 16.8440   2
  -1   6  -6 593.764 16.5497   2
  -1  -6   6 593.388 16.8980   2
   1   6   6 620.021 20.9939   1
   1   6   6 606.735 16.9276   2
   1  -6  -6 590.101 16.8550   2
   1   6   6 559.207 17.7780   2
  -1  -6   6 597.880 16.8765   2
  -2   6   6 375.845 11.0524   2
   2  -6   6 366.911 13.6652   1
   2  -6   6 390.629 11.0574   2
  -2  -6  -6 383.423 11.2037   2
   2   6  -6 392.007 11.3257   2
  -2   6   6 372.654 14.7245   1
   2  -6   6 371.681 10.9902   2
  -2  -6  -6 372.100 14.9765   1
   2   6  -6 398.058 11.3301   2
   2   6   6 383.517 11.3126   2
  -2   6  -6 378.958 10.6145   2
  -2  -6   6 379.567 15.2606   1
   2   6   6 385.176 15.2857   1
   2  -6  -6 379.061 11.2258   2
  -2   6  -6 385.349 10.6208   2
  -2  -6   6 390.080 11.3337   2
   2   6   6 376.881 11.2680   2
  -2   6  -6 377.980 13.6819   1
   2  -6  -6 367.104 11.1937   2
  -2  -6   6 375.370 11.2808   2
  -3  -6  -6 712.703 21.2050   2
  -3  -6  -6 725.465 25.3847   1
  -3   6   6 748.282 24.8382   1
   3   6  -6 780.229 26.1918   1
  -3   6   6 736.302 21.0434   2
  -3   6   6 730.109 21.0573   2
   3  -6   6 755.271 21.0719   2
   3  -6   6 746.344 21.1246   2
   3  -6   6 729.611 23.2964   1
  -3  -6  -6 771.152 21.2925   2
   3   6  -6 785.307 21.5348   2
   3   6  -6 797.117 21.5264   2
   3   6   6 744.747 25.6385   1
   3  -6  -6 747.817 21.3329   2
  -3  -6   6 748.573 25.8473   1
  -3  -6   6 777.349 21.4657   2
   3   6   6 779.769 21.4386   2
  -3  -6   6 761.384 21.4335   2
   3  -6  -6 760.251 21.3218   2
  -3   6  -6 756.528 23.3672   1
   3   6   6 784.494 21.4813   2
   4   6  -6 450.940 13.5945   2
   4  -6   6 449.439 12.9852   2
   4  -6   6 451.118 14.7563   1
   4   6  -6 465.564 13.6539   2
  -4   6   6 458.187 13.0869   2
  -4   6   6 499.020 22.4561   1
  -4  -6  -6 459.954 13.2324   2
  -4  -6  -6 448.268 17.8487   1
   4  -6   6 467.224 12.9856   2
   4   6  -6 458.968 18.8063   1
  -4  -6   6 458.133 13.5852   2
   4   6   6 471.127 13.5382   2
   4   6   6 458.111 18.1656   1
   4   6   6 476.737 13.5653   2
   4  -6  -6 470.211 13.3904   2
  -4   6  -6 445.763 14.5275   1
  -4  -6   6 442.228 18.1067   1
   4  -6  -6 470.210 13.4229   2
  -4  -6   6 392.093 14.9808   2
  -5  -6  -6 210.940 6.54883   2
   5  -6   6 213.757 6.40323   2
   5   6  -6 210.735 7.24627   2
   5  -6   6 210.232 6.26635   2
   5   6  -6 214.713 7.29842   2
   5   6  -6 196.345 13.0391   1
   5  -6  -6 183.279 8.06831   2
   5  -6  -6 212.095 6.85973   2
   5   6   6 208.519 7.06407   2
   5   6   6 211.897 7.04585   2
   6   6  -6 79.4958 6.56274   2
   6  -6   6 92.1576 3.15246   2
   6  -6   6 96.4356 3.17269   2
   6   6   6 90.0234 4.35308   2
   6  -6  -6 92.5257 3.98767   2
   6  -6  -6 91.6922 3.99962   2
   6   6   6 91.0502 4.74474   2
   7   6  -6 97.3953 4.96025   2
   7  -6   6 92.7935 3.00408   2
   7  -6   6 92.0912 3.46840   2
   7   6   6 90.1646 4.52650   2
   7  -6  -6 88.7592 4.08893   2
   8   6  -6 38.8043 4.03047   2
   8   6   6 44.1412 3.80738   2
   8  -6  -6 39.0367 3.22580   2
   0  -7   6 329.875 13.6969   1
   0  -7  -6 322.429 13.9068   1
   0  -7  -6 331.844 10.1402   2
   0   7   6 343.789 14.4772   1
   0  -7   6 326.174 10.0602   2
   0   7  -6 329.464 13.7160   1
   0  -7   6 340.722 10.1474   2
   0   7  -6 345.159 9.97220   2
   0   7   6 341.619 10.1458   2
   0  -7  -6 340.939 10.1876   2
   0   7   6 350.431 10.1667   2
  -1   7   6 621.921 22.3703   1
  -1   7   6 633.649 18.1485   2
   1   7  -6 634.463 22.4160   1
  -1  -7  -6 663.465 18.3072   2
   1  -7   6 650.318 18.1447   2
   1  -7   6 638.124 18.1638   2
   1  -7   6 636.516 21.6457   1
  -1  -7  -6 579.392 23.4943   1
   1   7  -6 642.104 18.2060   2
  -1  -7  -6 632.194 18.2428   2
  -1   7   6 634.566 18.1583   2
   1   7   6 656.930 18.3291   2
   1  -7  -6 634.269 18.2650   2
  -1   7  -6 638.835 17.9085   2
   1   7   6 656.037 18.2948   2
   1   7   6 654.954 22.9270   1
  -1  -7   6 646.645 18.3015   2
  -1  -7   6 649.545 18.2764   2
  -1  -7   6 655.555 22.5479   1
   1  -7  -6 640.678 18.2566   2
  -1   7  -6 623.978 17.8822   2
   2   7  -6 135.555 9.36919   1
  -2  -7  -6 115.566 8.72092   1
   2  -7   6 116.926 7.16319   1
   2  -7   6 119.737 4.30071   2
  -2   7   6 123.069 4.40767   2
  -2  -7  -6 125.891 4.56828   2
   2   7  -6 122.528 4.66189   2
   2  -7   6 126.001 4.39667   2
   2   7  -6 125.709 4.68177   2
  -2  -7  -6 121.742 4.61475   2
  -2   7   6 110.566 8.37365   1
   2  -7  -6 125.345 4.57064   2
   2  -7  -6 124.219 4.62651   2
   2  -7  -6 127.956 8.10787   1
  -2  -7   6 124.057 4.67046   2
  -2   7  -6 111.746 4.31657   2
   2   7   6 127.468 4.73984   2
  -2  -7   6 124.218 4.69335   2
   2   7   6 130.784 4.73187   2
   2   7   6 122.257 9.23600   1
  -2   7  -6 122.364 7.39865   1
  -2  -7   6 115.982 8.67335   1
  -3  -7  -6 369.210 11.3254   2
  -3   7   6 351.503 15.1553   1
   3  -7   6 378.394 13.8838   1
   3   7  -6 364.431 16.5034   1
   3  -7   6 379.540 11.0756   2
  -3  -7  -6 403.552 11.7847   2
   3  -7   6 379.561 11.0856   2
   3   7  -6 380.905 11.5275   2
  -3  -7  -6 375.741 16.2407   1
  -3   7   6 391.084 11.0613   2
   3   7  -6 388.594 11.5875   2
   3   7   6 369.668 16.1830   1
  -3   7  -6 377.397 13.7743   1
   3  -7  -6 382.368 11.3682   2
   3   7   6 387.959 11.5574   2
  -3  -7   6 384.103 11.5154   2
   3   7   6 376.685 11.5038   2
  -3  -7   6 383.923 16.5331   1
   3  -7  -6 385.107 11.4123   2
  -3  -7   6 382.923 11.5325   2
   4   7  -6 134.688 5.38764   2
   4   7  -6 132.218 5.25067   2
  -4   7   6 131.910 4.91569   2
   4  -7   6 131.602 4.49654   2
  -4  -7  -6 132.828 4.86453   2
   4  -7   6 127.117 6.89588   1
   4   7  -6 133.821 10.7744   1
   4  -7   6 134.363 4.49127   2
  -4  -7   6 141.709 10.6373   1
   4  -7  -6 133.554 4.94810   2
  -4   7  -6 124.805 6.56988   1
   4   7   6 128.364 5.15998   2
   4  -7  -6 131.033 4.91312   2
   4   7   6 137.074 5.26788   2
   4   7   6 150.495 10.9207   1
  -4  -7   6 142.367 5.21926   2
   5  -7   6 125.413 4.11790   2
   5   7  -6 127.288 5.27138   2
   5  -7   6 121.441 4.09722   2
   5   7  -6 123.124 5.36753   2
  -5  -7  -6 107.735 4.43899   2
   5   7   6 118.035 5.00426   2
   5   7   6 114.875 6.06886   2
   5  -7  -6 123.957 4.72184   2
   5  -7  -6 123.045 4.67095   2
  -5  -7   6 116.051 4.86288   2
   6   7  -6 60.5536 3.98381   2
   6  -7   6 63.6151 2.60212   2
   6  -7   6 61.9483 2.57200   2
   6   7   6 61.8377 3.78796   2
   6  -7  -6 59.8759 3.35649   2
   7   7  -6 97.8677 5.16804   2
   7  -7   6 101.752 3.33212   2
   7  -7  -6 94.3603 4.35662   2
   7   7   6 97.4932 4.90154   2
   0   8   6 295.961 14.3763   1
   0  -8  -6 314.626 9.64141   2
   0   8   6 309.898 9.57813   2
   0  -8   6 306.248 9.55610   2
   0   8  -6 311.757 9.43207   2
   0   8   6 314.280 9.64890   2
   0  -8   6 316.752 9.62739   2
   0  -8  -6 320.540 9.69018   2
   0  -8  -6 324.316 14.2663   1
   0   8  -6 296.432 13.7062   1
   0  -8   6 314.392 13.9327   1
  -1   8   6 57.9027 7.41844   1
  -1   8   6 64.5295 3.35351   2
  -1  -8  -6 61.8757 7.36460   1
  -1  -8  -6 62.2578 3.42905   2
   1  -8   6 63.3177 3.12109   2
   1   8  -6 69.1199 4.60799   2
   1  -8   6 61.1218 3.17962   2
  -1   8   6 59.5196 3.15146   2
   1  -8   6 73.8998 7.05242   1
   1   8  -6 67.3525 7.89634   1
  -1  -8  -6 65.0026 3.31957   2
   1   8  -6 66.1935 3.32150   2
   1   8   6 68.0370 3.51612   2
   1  -8  -6 58.1396 6.97277   1
  -1   8  -6 58.9491 2.79224   2
   1  -8  -6 64.3688 3.39371   2
  -1  -8   6 62.1909 3.34477   2
   1  -8  -6 64.3190 3.66158   2
  -1  -8   6 64.7797 7.61488   1
   1   8   6 64.2748 3.39228   2
  -1  -8   6 71.1051 3.52476   2
   1   8   6 68.5441 9.65826   1
   2   8  -6 245.173 13.1795   1
   2  -8   6 253.446 7.87697   2
   2  -8   6 241.639 7.78207   2
   2   8  -6 260.762 8.21058   2
   2  -8   6 251.411 11.5185   1
  -2  -8  -6 247.218 13.0084   1
  -2  -8  -6 252.278 8.05367   2
   2   8  -6 242.821 8.09155   2
  -2   8   6 240.696 8.11449   2
  -2  -8  -6 251.220 8.14143   2
   2   8   6 253.877 8.19829   2
   2   8   6 269.810 8.28420   2
   2  -8  -6 256.368 8.10519   2
  -2   8  -6 236.910 15.2020   1
  -2   8  -6 245.574 7.88517   2
   2  -8  -6 252.379 8.05450   2
  -2  -8   6 249.862 8.15544   2
  -2  -8   6 250.987 8.15577   2
   2  -8  -6 248.735 12.0712   1
  -2  -8   6 273.993 20.1435   1
   2   8   6 255.261 13.6853   1
  -3  -8  -6 35.3993 5.92045   1
  -3  -8  -6 36.0546 3.88249   2
  -3   8   6 38.2224 2.38551   2
   3  -8   6 42.2232 7.13722   1
   3  -8   6 38.4443 2.39474   2
   3  -8   6 38.3997 2.49374   2
   3   8  -6 40.3838 6.43709   1
   3   8  -6 43.3532 3.26674   2
   3   8  -6 39.0040 3.14761   2
   3  -8  -6 36.6790 2.82418   2
   3   8   6 37.8004 3.18770   2
  -3  -8   6 39.0901 3.27638   2
   3   8   6 32.4735 5.98959   1
  -3  -8   6 38.8516 3.06503   2
  -3  -8   6 37.2908 6.13006   1
   3  -8  -6 32.9952 2.70944   2
   3   8   6 38.1953 3.06078   2
   4   8  -6 253.489 8.51221   2
   4   8  -6 245.785 8.56450   2
   4  -8   6 257.053 7.81235   2
   4  -8   6 247.179 7.79987   2
  -4   8   6 240.295 7.47707   2
   4   8  -6 235.512 15.1355   1
   4  -8  -6 255.785 8.20749   2
   4   8   6 267.594 8.54400   2
   4   8   6 266.778 8.57879   2
  -4  -8   6 259.358 8.38207   2
   5   8  -6 34.2982 3.40136   2
   5  -8   6 31.5465 2.19446   2
   5  -8   6 32.6167 2.19908   2
  -5  -8   6 25.6488 3.18013   2
   5   8   6 33.8378 3.21876   2
   5  -8  -6 37.5211 2.86921   2
   5  -8  -6 36.6765 2.98806   2
   6  -8   6 98.3639 3.59984   2
   6  -8   6 91.5926 3.57135   2
   6   8  -6 96.3921 5.21388   2
   6  -8  -6 96.7484 4.32848   2
   6   8   6 91.9676 4.92576   2
   7   8  -6 38.3311 4.34013   2
   7  -8   6 37.6276 2.74783   2
   7  -8   6 38.1947 2.10956   2
   7  -8  -6 40.9960 3.27797   2
   7   8   6 42.7154 4.04230   2
   0  -9  -6 71.3453 3.80696   2
   0  -9  -6 77.0556 3.85773   2
   0  -9  -6 73.1551 8.80710   1
   0   9   6 74.1739 3.64429   2
   0  -9   6 76.6634 3.83003   2
   0  -9   6 74.2245 3.77263   2
   0   9   6 70.8329 5.19333   2
   0   9   6 82.7758 9.71975   1
   1  -9   6 156.070 5.46342   2
  -1  -9  -6 134.255 11.2073   1
  -1  -9  -6 147.067 5.57912   2
   1  -9   6 148.445 5.46192   2
  -1   9   6 143.978 5.34384   2
   1   9  -6 140.250 6.30100   2
  -1  -9  -6 146.853 5.64009   2
   1   9   6 144.987 5.59962   2
   1  -9  -6 147.723 5.49733   2
   1   9   6 131.458 11.4321   1
   1   9   6 150.934 5.61018   2
  -1  -9   6 151.050 5.61958   2
  -1  -9   6 152.393 12.5689   1
   1  -9  -6 148.998 5.61722   2
  -1  -9   6 150.871 5.67442   2
   2  -9   6 114.652 4.66363   2
  -2  -9  -6 105.619 10.9869   1
   2  -9   6 122.042 4.59567   2
  -2   9   6 120.606 4.57118   2
   2   9  -6 117.154 4.91685   2
  -2  -9  -6 125.531 4.93536   2
   2  -9  -6 117.032 4.85174   2
  -2  -9   6 113.847 5.08430   2
   2   9   6 109.376 11.4271   1
   2   9   6 117.800 4.94157   2
  -2   9  -6 119.629 3.91522   2
   2  -9  -6 120.299 4.82255   2
  -2  -9   6 118.991 4.98360   2
   2   9   6 121.558 5.17162   2
  -3  -9  -6 58.1229 3.53242   2
  -3  -9  -6 40.4295 7.35466   1
   3  -9   6 55.9334 3.00781   2
   3  -9   6 53.3106 2.93709   2
   3   9  -6 58.1632 3.67963   2
  -3  -9   6 56.2020 3.61019   2
   3  -9  -6 52.8833 3.40790   2
   3   9   6 47.6740 3.79347   2
   3   9   6 52.7202 3.50902   2
  -3  -9   6 46.2198 7.17993   1
   3  -9  -6 46.5777 3.31971   2
   4  -9   6 11.6420 1.44709   2
  -4  -9  -6 17.4372 2.18408   2
   4   9  -6 14.4030 2.18148   2
   4  -9   6 13.8627 1.53082   2
   4  -9  -6 15.1800 2.31163   2
  -4  -9   6 8.58431 7.90157   1
  -4  -9   6 13.7760 2.08924   2
   4   9   6 13.8883 3.26308   2
   4   9   6 17.8407 2.31590   2
   4  -9  -6 14.1884 1.88285   2
   5   9  -6 16.0856 2.54549   2
   5  -9   6 12.6451 1.47615   2
   5  -9   6 13.5936 1.52279   2
   5   9   6 12.6658 2.31510   2
   5  -9  -6 12.9552 1.91476   2
   6   9  -6 23.0533 2.92128   2
   6  -9   6 34.7893 2.40212   2
   6   9   6 30.8259 3.96858   2
   6  -9  -6 28.8076 3.11206   2
   0  10   6 8.96130 1.75496   2
   0  10  -6 5.84382 1.52713   2
   0 -10  -6 1.80630 1.81450   2
   0 -10  -6 5.06160 1.67778   2
   0 -10   6 5.35838 1.68256   2
   1 -10   6 21.3856 2.14505   2
  -1 -10  -6 14.4662 2.25660   2
  -1 -10  -6 24.3390 3.03700   2
   1  10  -6 22.4433 2.27941   2
  -1  10   6 17.9064 1.97665   2
   1 -10   6 18.3905 2.02148   2
   1 -10  -6 23.0363 2.99097   2
  -1  10  -6 19.2606 2.27098   2
   1 -10  -6 19.4826 2.27437   2
   1  10   6 21.3712 2.86975   2
  -1 -10   6 24.0086 2.88957   2
  -1 -10   6 20.9867 2.33534   2
  -2  10   6 2.82575 1.56271   2
  -2 -10  -6 6.07607 8.33410   1
   2 -10   6 4.35516 1.55931   2
  -2 -10  -6 2.09124 1.68836   2
   2 -10   6 5.35254 1.56999   2
   2  10  -6 2.26016 1.81247   2
   2 -10  -6 6.35408 1.77931   2
   2  10   6 3.32858 1.85006   2
  -2 -10   6 6.91443 2.08494   2
  -2  10  -6 2.15863 0.96277   2
  -2 -10   6 5.34769 1.81120   2
   3  10  -6 10.7311 2.07865   2
   3 -10   6 9.98445 1.60529   2
  -3 -10  -6 10.4156 1.89575   2
   3 -10   6 11.5699 1.64892   2
   3  10   6 10.0575 2.48046   2
   3 -10  -6 10.4751 1.86696   2
  -3 -10   6 12.8982 2.14575   2
   3  10   6 13.2473 2.25987   2
   4  10  -6 0.78780 1.94581   2
   4 -10   6 -1.5332 1.27525   2
   4 -10  -6 -0.7552 1.48273   2
   4  10   6 0.33555 2.61243   2
  -4 -10   6 -2.1146 1.82433   2
   5  10  -6 94.5631 8.59475   2
   5 -10   6 121.964 4.68528   2
   5 -10  -6 114.743 5.19843   2
   5  10   6 128.585 6.01461   2
   6  10  -6 -0.7717 2.48890   2
   6 -10   6 5.40723 1.38959   2
   6 -10  -6 6.43930 1.81484   2
   6  10   6 3.56415 2.36882   2
   0  11   6 -0.8079 1.59952   2
   0 -11  -6 -2.2809 2.32387   2
   0 -11  -6 2.12871 1.78240   2
  -1 -11  -6 65.8803 4.17574   2
   1 -11   6 58.0756 3.73637   2
   1  11   6 53.9282 4.00364   2
   1 -11  -6 63.4050 4.10676   2
  -1 -11   6 67.1715 4.16520   2
  -2 -11  -6 43.3402 3.56125   2
   2  11  -6 37.0365 3.49716   2
   2 -11   6 41.3092 3.24547   2
   2 -11  -6 42.4445 3.67162   2
   2  11   6 36.5305 3.71979   2
  -2 -11   6 37.5935 3.90652   2
   3  11  -6 62.1371 4.50631   2
   3 -11   6 67.4383 3.77472   2
   3 -11  -6 65.0206 4.02666   2
   3  11   6 75.7954 4.79083   2
  -3 -11   6 58.8412 4.34594   2
   4  11  -6 10.7375 2.64548   2
   4 -11   6 13.5197 1.86462   2
   4 -11  -6 10.6750 2.05501   2
   4  11   6 14.2252 2.60918   2
   5 -11   6 122.119 5.01865   2
   5  11  -6 112.105 8.70881   2
   5 -11  -6 121.748 5.58121   2
   5  11   6 125.150 6.44525   2
   0 -12   6 33.2107 3.76430   2
   0 -12  -6 38.8439 4.06508   2
   1 -12   6 5.46507 1.94018   2
  -1 -12  -6 5.81324 2.23676   2
   1 -12  -6 6.14576 2.12182   2
  -1 -12   6 6.85878 2.19326   2
  -2 -12  -6 95.7735 7.24801   2
   2 -12   6 83.3386 4.55950   2
  -2 -12   6 75.7583 5.10025   2
   2  12   6 89.4654 6.14848   2
   2 -12  -6 77.5557 4.74256   2
   3 -12   6 18.4742 2.25911   2
   3 -12  -6 16.1420 2.39940   2
   3  12   6 15.2258 2.83722   2
  -3 -12   6 14.1217 4.21628   2
   4 -12   6 32.8774 3.40160   2
   4  12   6 38.7899 4.75076   2
   4 -12  -6 36.5790 3.87223   2
   0 -13   6 48.8357 4.32326   2
   0 -13  -6 47.6552 4.56790   2
  -1 -13  -6 132.707 7.34531   2
   1 -13   6 125.657 6.02011   2
  -1 -13   6 133.002 6.38725   2
   1 -13  -6 121.884 6.17949   2
   2 -13   6 203.084 7.66735   2
  -2 -13   6 202.089 8.25024   2
   2 -13  -6 193.912 7.79778   2
   3 -13   6 43.5731 4.07725   2
   0   0  -7 0.37677 0.73204   2
   0   0   7 0.03336 0.67849   2
   0   0   7 1.67036 0.77721   2
   0   0   7 -0.1305 1.48247   1
   0   0  -7 -0.2849 0.67384   2
   0   0  -7 0.74984 1.70922   1
   1   0  -7 236.185 6.94667   2
  -1   0  -7 242.857 6.83369   2
  -1   0   7 226.639 9.37535   1
  -1   0   7 241.402 6.96257   2
   1   0   7 231.494 9.32569   1
   1   0  -7 229.993 9.59713   1
   1   0   7 228.282 9.14928   1
   1   0  -7 225.445 6.92965   2
   1   0   7 229.298 6.86965   2
  -1   0   7 219.992 6.91176   2
   2   0  -7 190.942 6.02907   2
   2   0  -7 184.074 8.63410   1
  -2   0   7 198.472 6.01460   2
   2   0   7 190.039 5.86268   2
   2   0   7 195.133 8.07593   1
  -2   0  -7 197.007 5.71320   2
  -2   0  -7 194.888 5.69464   2
   2   0   7 197.605 5.87234   2
  -2   0   7 200.111 8.66464   1
  -2   0   7 189.839 6.01496   2
   3   0   7 202.840 8.23556   1
  -3   0   7 206.619 9.50376   1
   3   0   7 197.433 8.26126   1
  -3   0   7 207.997 6.33241   2
   3   0  -7 195.001 10.7111   1
   3   0  -7 203.963 6.43934   2
  -3   0  -7 209.607 5.78674   2
  -3   0   7 203.697 6.29554   2
   3   0   7 206.019 6.15727   2
   3   0   7 205.945 6.16715   2
  -3   0  -7 205.398 5.78772   2
  -4   0   7 43.7897 5.16600   1
   4   0   7 32.8039 2.13011   2
   4   0  -7 38.7779 2.37971   2
  -4   0   7 41.4743 2.16824   2
   4   0   7 41.5641 4.00264   1
  -4   0   7 37.3499 2.17079   2
   4   0  -7 47.1752 5.63534   1
   4   0   7 37.5900 3.89797   1
   4   0  -7 40.2776 2.32606   2
   4   0   7 41.4697 1.98737   2
   5   0  -7 22.0262 4.14371   1
   5   0   7 25.8949 1.78392   2
   5   0  -7 25.5680 2.39930   2
  -5   0   7 24.5760 4.21060   1
   5   0  -7 26.1357 2.29395   2
  -5   0   7 23.7744 1.87425   2
   5   0   7 23.8276 1.72603   2
   5   0   7 24.7390 3.69311   1
   5   0   7 28.3884 3.69553   1
  -6   0   7 12.8098 1.56065   2
   6   0   7 11.8286 1.54244   2
   6   0  -7 10.8138 1.56055   2
   6   0   7 12.4544 1.33703   2
   6   0  -7 13.1715 1.64320   2
   6   0   7 12.6943 2.15459   1
   7   0   7 0.81981 0.89552   2
   7   0  -7 1.17692 1.38908   2
   7   0  -7 0.34300 1.31554   2
   7   0   7 2.02355 0.92811   2
   8   0  -7 123.881 5.21354   2
   8   0   7 126.155 4.35866   2
   8   0   7 121.609 4.33575   2
   0   1  -7 196.667 6.18354   2
   0  -1  -7 208.803 6.03484   2
   0  -1  -7 190.132 5.99408   2
   0  -1   7 205.322 6.04347   2
   0  -1   7 199.714 8.39931   1
   0   1   7 199.115 6.03506   2
   0   1  -7 195.070 8.40087   1
   0   1   7 200.046 8.65088   1
   0   1  -7 197.574 5.97773   2
   0   1   7 196.338 8.38871   1
   0  -1   7 186.511 5.98296   2
  -1   1   7 1088.69 30.7073   2
  -1  -1  -7 1071.81 30.6045   2
   1  -1   7 1164.63 33.2377   1
  -1  -1  -7 1128.17 30.6349   2
   1  -1   7 1065.91 30.6406   2
   1  -1   7 1096.35 30.6547   2
   1   1  -7 1128.63 33.6830   1
   1   1  -7 1120.96 30.7388   2
  -1   1   7 1150.87 30.7533   2
  -1   1   7 1157.00 33.7163   1
   1  -1  -7 1092.08 30.7143   2
  -1  -1   7 1133.84 30.7437   2
  -1  -1   7 1145.22 33.6708   1
   1   1   7 1103.70 30.6960   2
   1  -1  -7 1086.30 30.7212   2
   1   1   7 1145.00 30.7165   2
   1   1   7 1098.67 33.3279   1
  -1  -1   7 1092.56 30.7254   2
  -1   1  -7 1132.78 30.5797   2
   1   1   7 1135.02 33.3304   1
   2  -1   7 1.92434 1.44633   1
   2   1  -7 1.94631 0.86374   2
   2   1  -7 2.49974 2.15207   1
   2   1  -7 1.06600 0.89827   2
   2  -1   7 0.51549 1.52481   1
  -2   1   7 2.76556 0.87560   2
  -2   1   7 2.76414 1.93072   1
  -2   1   7 0.42594 0.80071   2
  -2  -1  -7 1.67884 0.63648   2
  -2  -1  -7 0.65992 0.62485   2
   2  -1   7 1.37370 0.66561   2
  -2   1  -7 2.21357 0.57695   2
  -2  -1   7 1.22333 0.88300   2
   2   1   7 2.46344 0.81613   2
  -2  -1   7 3.33837 2.08550   1
   2   1   7 2.53072 1.69414   1
   2  -1  -7 1.14879 0.85036   2
   2   1   7 1.20183 0.74840   2
   2  -1  -7 2.32150 0.87338   2
  -2  -1   7 1.59101 1.06426   2
  -2   1  -7 1.40413 0.55040   2
   2  -1  -7 2.62348 2.14868   1
  -3  -1  -7 282.868 7.90867   2
   3   1  -7 275.248 8.40619   2
  -3   1   7 285.950 8.28790   2
  -3   1   7 280.102 11.2442   1
   3  -1   7 277.494 10.1347   1
   3  -1   7 271.244 10.0631   1
   3  -1   7 268.752 8.08493   2
  -3  -1  -7 278.246 7.90408   2
   3  -1   7 279.282 8.09867   2
   3   1  -7 281.246 8.40108   2
   3   1   7 264.572 8.15350   2
  -3  -1   7 285.209 8.32637   2
   3  -1  -7 285.841 8.38171   2
   3   1   7 274.996 8.19979   2
   3   1   7 279.271 10.5534   1
  -3  -1   7 288.871 11.4927   1
   3   1   7 285.200 10.6648   1
  -3  -1   7 280.291 8.31735   2
   3  -1  -7 279.595 11.6215   1
   3  -1  -7 272.373 8.36303   2
   4   1  -7 127.185 4.43998   2
   4  -1   7 123.161 3.98531   2
   4   1  -7 125.182 7.81310   1
   4  -1   7 118.697 5.71534   1
   4   1  -7 127.204 4.48844   2
  -4   1   7 122.372 4.14522   2
  -4   1   7 127.517 4.17145   2
   4  -1   7 121.496 5.83230   1
   4  -1   7 129.818 3.99472   2
  -4   1   7 119.492 7.28264   1
  -4  -1   7 111.525 4.85482   2
  -4  -1   7 122.638 4.25982   2
   4   1   7 121.748 4.10589   2
   4   1   7 120.699 6.52171   1
   4  -1  -7 123.377 7.76464   1
   4   1   7 123.818 4.12879   2
   4   1   7 120.815 6.39660   1
  -4  -1   7 127.450 7.73511   1
   4  -1  -7 121.899 4.38868   2
   5   1  -7 99.3977 3.99379   2
  -5   1   7 93.4854 7.32371   1
   5  -1   7 101.855 3.37134   2
  -5   1   7 96.9712 3.45472   2
   5   1  -7 101.926 4.01286   2
   5   1  -7 91.9828 7.78972   1
   5  -1   7 96.9485 4.72325   1
   5  -1   7 97.7347 4.88546   1
   5  -1   7 96.3063 3.36597   2
   5   1   7 99.1652 5.98437   1
   5   1   7 94.9606 3.55868   2
   5  -1  -7 95.1036 3.94594   2
   5   1   7 102.230 3.56551   2
  -5  -1   7 99.5847 7.61291   1
  -5  -1   7 100.492 3.63133   2
   5   1   7 97.0661 6.05040   1
   6   1  -7 171.534 6.00720   2
  -6   1   7 172.173 5.08423   2
   6  -1   7 173.977 5.30320   2
   6   1  -7 172.128 6.06110   2
   6  -1   7 170.173 5.37898   2
   6  -1  -7 165.929 6.03133   2
   6   1   7 172.159 5.50334   2
   6   1   7 172.263 7.73985   1
   7  -1   7 96.2551 3.43089   2
   7  -1   7 97.8026 3.42534   2
   7   1  -7 93.4553 4.36719   2
   7  -1  -7 97.6530 4.30015   2
   7   1   7 97.0387 3.71182   2
   7   1   7 99.2827 3.73033   2
   8   1  -7 210.864 7.60390   2
   8  -1   7 213.566 6.56689   2
   8  -1   7 222.363 6.59435   2
   8   1   7 224.875 7.26015   2
   8   1   7 207.376 6.86978   2
   8  -1  -7 220.449 7.51202   2
   0  -2  -7 445.918 12.8741   2
   0   2   7 454.276 12.9046   2
   0  -2   7 449.924 12.8894   2
   0   2   7 463.176 12.9363   2
   0   2   7 462.280 15.6517   1
   0   2  -7 457.049 15.5663   1
   0  -2  -7 453.131 12.8894   2
   0   2  -7 452.696 12.8291   2
   0   2   7 456.012 15.7862   1
   0  -2   7 450.795 12.8810   2
   0   2  -7 445.299 12.8256   2
   0  -2   7 451.544 15.4641   1
  -1  -2  -7 718.354 20.5388   2
  -1   2   7 759.232 23.6563   1
  -1   2   7 754.080 20.6442   2
   1   2  -7 726.010 23.5523   1
   1  -2   7 732.328 20.5556   2
   1   2  -7 737.453 20.6414   2
   1  -2   7 766.603 23.1684   1
  -1   2   7 725.162 20.6197   2
  -1   2   7 761.163 23.8173   1
  -1  -2  -7 761.497 20.5811   2
   1  -2   7 744.579 20.5626   2
   1   2   7 738.674 20.6310   2
   1   2   7 738.431 23.3449   1
   1   2   7 732.281 20.6044   2
   1  -2  -7 732.524 20.6462   2
  -1  -2   7 717.500 20.6249   2
  -1  -2   7 754.428 20.6599   2
  -1   2  -7 741.242 20.4430   2
   1  -2  -7 742.502 20.6417   2
  -1  -2   7 750.571 23.6204   1
  -1   2  -7 712.532 20.4305   2
   1   2   7 747.705 23.5240   1
  -2   2   7 263.548 7.59280   2
   2  -2   7 248.100 7.41632   2
   2   2  -7 256.490 7.63665   2
   2   2  -7 249.613 10.6504   1
   2  -2   7 252.151 9.56985   1
  -2   2   7 241.415 7.51291   2
   2   2  -7 248.898 7.64267   2
  -2   2   7 259.529 10.5765   1
   2  -2   7 255.641 7.43320   2
  -2  -2  -7 253.494 7.41724   2
  -2  -2  -7 260.634 7.43079   2
  -2   2  -7 246.787 9.41555   1
   2   2   7 254.955 10.1496   1
   2   2   7 250.276 7.55554   2
   2  -2  -7 255.135 7.63652   2
  -2  -2   7 261.347 7.65949   2
  -2  -2   7 257.659 10.6879   1
   2   2   7 257.947 7.55616   2
  -2  -2   7 235.191 8.43875   2
  -2   2  -7 252.378 7.18726   2
   2  -2  -7 246.646 7.58699   2
  -2   2  -7 253.745 7.19284   2
   3  -2   7 431.818 12.2575   2
   3  -2   7 425.327 14.2758   1
  -3  -2  -7 444.703 12.2095   2
   3   2  -7 445.981 12.6213   2
  -3   2   7 435.321 15.5591   1
  -3   2   7 441.122 12.4365   2
   3  -2   7 430.770 14.2410   1
   3   2  -7 436.607 12.6182   2
  -3   2   7 435.549 15.7934   1
  -3  -2  -7 441.028 12.1965   2
  -3  -2   7 447.113 12.5442   2
  -3  -2   7 441.404 16.0164   1
   3   2   7 425.511 12.4065   2
   3  -2  -7 426.669 12.5341   2
   3  -2  -7 429.532 12.5202   2
   3   2   7 437.618 15.2491   1
  -3  -2   7 440.341 12.5388   2
   3   2   7 424.824 12.4287   2
   3   2   7 405.609 14.9496   1
   4  -2   7 456.891 14.9162   1
   4  -2   7 453.597 14.9253   1
   4   2  -7 479.572 13.8648   2
  -4   2   7 470.000 17.0022   1
   4   2  -7 484.612 13.8615   2
   4  -2   7 483.907 13.3834   2
   4   2  -7 462.709 17.6675   1
  -4  -2  -7 467.060 13.1114   2
  -4   2   7 484.107 13.5369   2
  -4   2   7 471.032 13.5106   2
   4  -2  -7 479.278 13.7539   2
   4   2   7 488.693 13.6109   2
   4   2   7 475.220 16.3835   1
   4  -2  -7 480.850 13.7875   2
  -4  -2   7 488.326 17.6083   1
   4   2   7 487.986 13.6451   2
  -4  -2   7 481.054 13.7091   2
   4   2   7 480.046 16.3568   1
   5  -2   7 148.899 4.49779   2
   5   2  -7 149.071 5.21057   2
   5  -2   7 142.347 5.26188   1
   5  -2   7 152.264 5.36549   1
   5   2  -7 145.710 5.29095   2
   5  -2   7 138.257 4.49180   2
  -5   2   7 132.226 8.65221   1
  -5   2   7 138.667 8.62174   1
  -5   2   7 145.842 4.57181   2
   5   2  -7 149.269 9.45153   1
   5   2   7 145.286 4.88146   2
   5  -2  -7 141.223 5.07401   2
  -5  -2   7 142.274 8.94317   1
   5   2   7 146.055 4.83453   2
   5  -2  -7 140.477 5.04035   2
   5   2   7 136.893 7.53652   1
  -5  -2   7 138.160 4.85490   2
   5   2   7 147.015 7.65172   1
   6  -2   7 227.576 7.05131   2
   6   2  -7 241.800 7.81450   2
   6  -2   7 241.944 6.88674   2
   6   2  -7 236.711 7.75280   2
   6   2   7 213.020 7.75123   2
   6   2   7 243.178 7.30581   2
   6  -2  -7 230.926 7.54588   2
  -6  -2   7 233.052 7.20977   2
   7  -2   7 82.6708 2.88723   2
   7   2  -7 79.4878 4.03098   2
   7  -2   7 79.7461 2.87530   2
   7   2   7 80.3349 3.47652   2
   7  -2  -7 79.8507 3.86416   2
   7  -2  -7 70.8343 4.33416   2
   7   2   7 80.4476 3.47537   2
   8   2  -7 54.2371 3.79081   2
   8  -2  -7 52.7295 3.46623   2
   8   2   7 55.4556 3.04258   2
   0   3  -7 5.20285 2.12289   1
   0  -3   7 6.22051 2.02636   1
   0  -3   7 6.13205 0.96951   2
   0   3   7 6.66491 2.37271   1
   0   3   7 7.46511 2.19786   1
   0  -3  -7 7.75646 1.03472   2
   0  -3   7 10.1094 1.07378   2
   0  -3  -7 9.24994 1.08426   2
   0   3   7 7.79267 1.05771   2
   0   3   7 8.05683 1.03059   2
   0   3  -7 7.51062 0.89683   2
  -1   3   7 1279.54 38.2802   1
  -1  -3  -7 1335.46 35.0148   2
  -1   3   7 1159.55 35.2145   2
   1   3  -7 1266.19 35.0338   2
   1   3  -7 1261.51 38.2083   1
  -1   3   7 1315.69 38.3087   1
   1  -3   7 1217.21 34.9311   2
   1  -3   7 1246.06 34.9378   2
   1  -3   7 1316.53 37.7366   1
   1   3  -7 1216.73 35.2208   2
  -1  -3  -7 1262.59 34.9880   2
  -1  -3   7 1289.46 38.2650   1
   1   3   7 1330.13 38.3384   1
   1  -3  -7 1265.60 35.0559   2
  -1  -3   7 1307.24 35.0692   2
  -1   3  -7 1316.22 34.8352   2
   1   3   7 1256.21 35.0373   2
   1  -3  -7 1316.60 35.0702   2
   1   3   7 1289.22 35.0447   2
  -1   3  -7 1256.48 34.8152   2
  -1  -3   7 1255.72 35.0460   2
  -2  -3  -7 62.8605 2.56753   2
  -2  -3  -7 59.5938 5.13784   1
   2  -3   7 60.6781 2.48754   2
  -2   3   7 56.9886 5.15638   1
  -2   3   7 64.2169 2.71311   2
   2   3  -7 64.3152 2.85658   2
   2  -3   7 62.6365 4.43567   1
   2  -3   7 66.5527 2.53998   2
  -2   3   7 64.8419 5.30947   1
  -2   3   7 61.2569 2.63108   2
   2   3  -7 64.7580 2.82950   2
   2   3  -7 59.2265 5.39506   1
  -2   3  -7 60.3109 4.41846   1
  -2  -3   7 64.3151 2.93728   2
   2  -3  -7 62.1252 2.73145   2
  -2  -3   7 62.6226 5.44414   1
   2   3   7 61.2946 2.69364   2
   2   3   7 54.5977 5.17874   1
   2  -3  -7 63.7943 2.78469   2
  -2   3  -7 67.4092 2.19107   2
   2   3   7 63.6540 2.73457   2
  -2  -3   7 63.5040 2.80097   2
  -2   3  -7 65.8512 2.18676   2
  -3  -3  -7 1207.73 33.1985   2
  -3   3   7 1217.22 33.8208   2
   3  -3   7 1182.28 33.1735   2
  -3   3   7 1206.97 36.9228   1
  -3  -3  -7 1235.39 33.2091   2
   3   3  -7 1215.89 33.5550   2
  -3   3   7 1210.00 36.8323   1
   3   3  -7 1267.22 33.5657   2
   3  -3   7 1165.62 33.1653   2
  -3  -3  -7 1234.11 36.6125   1
   3  -3   7 1199.48 35.1705   1
  -3   3   7 1246.37 33.3319   2
  -3  -3   7 1258.48 37.5067   1
   3  -3  -7 1175.64 33.4260   2
   3   3   7 1208.81 33.3919   2
   3   3   7 1168.49 33.3959   2
  -3  -3   7 1204.22 33.4577   2
   3  -3  -7 1196.40 33.4600   2
   3   3   7 1215.31 36.6192   1
   4   3  -7 160.008 5.53073   2
  -4  -3  -7 156.912 4.82251   2
  -4  -3  -7 159.917 8.32756   1
  -4   3   7 162.316 5.07215   2
   4   3  -7 152.655 9.43782   1
   4  -3   7 162.256 4.92586   2
  -4   3   7 160.062 5.08699   2
  -4   3   7 164.630 8.60795   1
   4  -3   7 160.696 6.51176   1
   4  -3   7 156.177 4.89856   2
   4   3  -7 163.914 5.56815   2
  -4  -3  -7 161.390 4.83848   2
   4  -3   7 152.249 6.47425   1
  -4  -3   7 157.545 5.35014   2
   4   3   7 159.523 8.39933   1
  -4  -3   7 150.961 8.96703   1
   4  -3  -7 153.526 5.33762   2
   4   3   7 161.365 5.28179   2
  -4  -3   7 160.300 5.35796   2
   4  -3  -7 148.007 5.29835   2
   4   3   7 162.035 5.33771   2
   5   3  -7 476.701 13.8322   2
   5   3  -7 449.468 18.3438   1
   5  -3   7 471.336 13.1421   2
   5   3  -7 486.790 13.8979   2
   5  -3   7 476.485 13.1388   2
   5  -3  -7 479.122 13.6718   2
   5  -3  -7 463.940 13.6653   2
   5   3   7 461.641 13.5220   2
  -5  -3   7 466.417 13.5562   2
  -5  -3   7 445.419 18.1033   1
   5   3   7 482.348 13.6063   2
   5   3   7 448.604 17.0305   1
   6   3  -7 46.0114 3.14703   2
   6   3  -7 42.6896 3.22727   2
   6  -3   7 46.3356 1.93557   2
   6   3   7 41.5751 2.71011   2
   6  -3  -7 41.5386 2.81394   2
  -6  -3   7 41.3505 2.61545   2
   6   3   7 44.3248 2.69551   2
   6  -3  -7 43.3058 2.84618   2
   7  -3   7 116.449 3.71275   2
   7  -3   7 118.346 3.70320   2
   7   3  -7 113.005 5.04799   2
   7  -3  -7 111.309 4.68755   2
   7   3   7 115.175 4.52177   2
   7   3   7 119.326 4.55721   2
   8   3  -7 6.04346 1.87070   2
   8  -3   7 13.1462 1.21051   2
   8  -3   7 12.8385 1.19986   2
   8  -3  -7 12.5493 1.82737   2
   8   3   7 13.6003 1.67477   2
   0   4   7 311.332 9.22805   2
   0  -4  -7 300.866 9.46166   2
   0  -4   7 318.631 9.19322   2
   0   4   7 310.645 9.22372   2
   0   4   7 311.944 12.5075   1
   0   4  -7 317.686 9.10225   2
   0   4  -7 315.393 9.09708   2
   0  -4   7 314.962 12.0389   1
   0  -4  -7 309.181 9.20767   2
   0  -4   7 307.894 9.18544   2
   0   4  -7 304.955 12.0255   1
   1   4  -7 97.0003 3.59566   2
  -1   4   7 100.286 3.60473   2
   1  -4   7 99.0183 5.96651   1
   1   4  -7 100.615 6.72074   1
  -1  -4  -7 99.3533 3.59504   2
   1  -4   7 95.6875 3.49730   2
   1   4  -7 93.6004 3.65054   2
   1  -4   7 92.2243 3.47778   2
  -1   4   7 95.7531 6.53664   1
  -1  -4  -7 92.4939 6.59110   1
  -1   4   7 94.5680 3.66829   2
  -1   4   7 98.9467 6.42338   1
   1  -4  -7 99.1656 3.65369   2
   1   4   7 97.9238 3.63037   2
   1   4   7 94.7617 3.64557   2
  -1  -4   7 99.2526 3.67885   2
   1   4   7 104.108 6.78726   1
  -1   4  -7 100.222 3.31584   2
  -1   4  -7 97.1756 3.31382   2
   1  -4  -7 101.476 3.69420   2
  -1  -4   7 96.2684 6.29278   1
  -1  -4   7 96.7786 3.67393   2
   2  -4   7 556.131 16.1209   2
  -2   4   7 591.047 19.8841   1
  -2   4   7 581.053 19.6762   1
   2   4  -7 579.289 16.3810   2
   2  -4   7 562.019 18.5376   1
   2   4  -7 558.899 20.0250   1
  -2  -4  -7 588.655 16.2393   2
  -2   4   7 570.253 16.2343   2
  -2  -4  -7 579.923 16.2351   2
   2  -4   7 577.999 16.1409   2
  -2  -4  -7 583.835 19.7965   1
   2   4  -7 585.489 16.3932   2
  -2   4   7 570.595 16.2335   2
   2   4   7 575.092 16.3350   2
   2   4   7 571.492 16.3551   2
   2   4   7 584.907 19.8300   1
  -2   4  -7 585.043 15.8302   2
  -2  -4   7 580.407 16.3811   2
  -2  -4   7 565.310 19.9856   1
  -2   4  -7 569.728 15.8214   2
   2  -4  -7 575.766 16.3354   2
   2  -4  -7 570.886 16.3503   2
  -2   4  -7 563.082 18.5971   1
  -2  -4   7 556.022 16.3418   2
  -3   4   7 47.2319 2.45936   2
  -3  -4  -7 53.3910 2.48357   2
   3  -4   7 50.7562 2.28229   2
   3   4  -7 45.9546 3.15535   2
  -3   4   7 55.1201 5.69162   1
  -3  -4  -7 52.2408 2.47155   2
   3  -4   7 50.7605 2.29650   2
   3   4  -7 46.2710 7.65518   1
  -3  -4  -7 50.6346 5.46161   1
   3   4  -7 52.9693 2.85102   2
   3  -4   7 56.5304 4.35583   1
  -3   4   7 59.3241 6.01591   1
  -3   4   7 51.6457 2.49812   2
  -3  -4   7 58.6860 6.14125   1
  -3   4  -7 51.0406 4.16950   1
   3  -4  -7 53.6142 2.67754   2
   3  -4  -7 48.2784 2.71776   2
   3   4   7 56.4941 2.75130   2
  -3  -4   7 51.0298 2.75512   2
   3   4   7 52.1373 5.83682   1
   3   4   7 55.6596 2.76803   2
  -3  -4   7 56.3489 2.84849   2
  -4   4   7 725.082 19.7508   2
  -4  -4  -7 713.263 19.7087   2
   4   4  -7 730.836 20.2823   2
   4   4  -7 725.863 20.2500   2
  -4   4   7 705.582 23.6556   1
   4  -4   7 698.137 19.6614   2
  -4  -4  -7 705.478 19.7209   2
   4   4  -7 694.628 24.6452   1
   4  -4   7 686.815 21.2016   1
   4  -4   7 711.924 21.3184   1
   4  -4   7 710.068 19.6788   2
  -4   4   7 702.489 19.7670   2
  -4  -4  -7 699.551 23.6613   1
  -4   4   7 664.704 23.5021   1
   4   4   7 724.117 20.0548   2
  -4  -4   7 718.211 20.0877   2
   4  -4  -7 710.145 20.0620   2
   4  -4  -7 718.402 20.0953   2
   4   4   7 728.188 20.1111   2
   4   4   7 717.123 23.7407   1
  -4  -4   7 703.766 20.0908   2
  -4  -4   7 690.789 24.5745   1
   5   4  -7 110.243 4.48724   2
   5  -4   7 102.673 3.42513   2
   5   4  -7 89.4683 9.54616   1
   5  -4   7 100.925 3.40867   2
  -5   4   7 102.636 3.37370   2
  -5  -4  -7 102.826 3.26239   2
   5   4  -7 100.799 4.37239   2
   5  -4  -7 100.576 4.07608   2
   5   4   7 93.3117 3.96695   2
  -5  -4   7 99.5347 4.75664   2
   5   4   7 101.195 4.11571   2
   5  -4  -7 101.703 4.07167   2
  -5  -4   7 100.941 8.92502   1
   6   4  -7 203.718 7.26706   2
   6   4  -7 200.022 7.70315   2
   6  -4   7 212.884 6.22529   2
   6  -4   7 213.632 6.20418   2
  -6  -4   7 209.456 6.85725   2
   6   4   7 210.528 6.89004   2
   6   4   7 211.139 6.98240   2
   6  -4  -7 213.983 6.98566   2
   6  -4  -7 209.356 6.97001   2
   7  -4   7 59.0404 2.22699   2
   7   4  -7 63.5037 3.96782   2
   7  -4   7 62.4308 2.27507   2
   7  -4  -7 58.0049 3.39817   2
   7   4   7 51.0603 3.33401   2
   8   4  -7 76.0584 4.55673   2
   8  -4   7 73.7079 2.28549   2
   8  -4   7 68.9944 2.26930   2
   8  -4  -7 71.6266 3.89778   2
   8   4   7 65.9717 3.81874   2
   0  -5   7 68.3575 2.90904   2
   0  -5  -7 62.2573 2.93073   2
   0   5  -7 63.1460 2.60696   2
   0   5   7 58.7510 6.08868   1
   0   5  -7 63.5880 2.66851   2
   0  -5  -7 63.5465 5.91159   1
   0   5  -7 60.7119 5.66848   1
   0  -5  -7 62.1674 2.87363   2
   0   5   7 63.4273 2.90898   2
   0  -5   7 61.4042 5.43915   1
   0  -5   7 64.8716 2.85423   2
   0   5   7 67.5905 2.93630   2
   1  -5   7 1494.30 40.6806   2
  -1  -5  -7 1482.03 40.7610   2
   1   5  -7 1474.51 44.5337   1
   1  -5   7 1430.01 40.6553   2
   1  -5   7 1501.95 43.8548   1
  -1  -5  -7 1542.95 40.7809   2
  -1   5   7 1485.90 44.6352   1
  -1  -5  -7 1430.94 47.6183   1
  -1   5   7 1522.45 40.7553   2
   1   5  -7 1525.24 40.7585   2
   1   5  -7 1274.64 41.1056   2
   1   5   7 1468.78 40.7959   2
   1  -5  -7 1513.73 40.7957   2
   1   5   7 1517.57 44.8083   1
  -1  -5   7 1456.85 40.7840   2
  -1  -5   7 1478.76 40.7787   2
  -1   5  -7 1461.21 40.4766   2
   1   5   7 1535.42 40.8204   2
   1  -5  -7 1487.96 40.7995   2
  -1  -5   7 1547.01 44.7403   1
  -2  -5  -7 914.288 29.4614   1
  -2   5   7 924.541 25.4993   2
  -2   5   7 882.714 29.1900   1
  -2   5   7 912.738 29.2238   1
   2  -5   7 886.443 28.1291   1
   2   5  -7 915.569 29.8178   1
  -2  -5  -7 912.117 25.5204   2
   2  -5   7 877.606 25.3909   2
   2  -5   7 911.795 25.4062   2
  -2  -5  -7 932.955 25.5540   2
   2   5  -7 937.425 25.6809   2
   2   5  -7 964.366 25.6827   2
  -2  -5   7 913.211 25.6419   2
   2  -5  -7 957.103 25.6503   2
  -2   5  -7 893.320 28.0682   1
   2   5   7 923.875 25.6603   2
  -2  -5   7 905.202 29.6677   1
  -2   5  -7 905.570 25.0461   2
   2  -5  -7 892.179 25.5917   2
  -2   5  -7 933.754 25.0600   2
  -2  -5   7 909.101 25.6314   2
   2   5   7 932.001 29.7124   1
   2   5   7 936.259 25.6374   2
  -3   5   7 310.465 9.00296   2
   3   5  -7 305.918 9.34439   2
   3  -5   7 300.359 11.2518   1
  -3   5   7 299.164 12.9429   1
   3  -5   7 293.300 8.87080   2
   3   5  -7 293.403 13.7295   1
   3   5  -7 317.101 9.38462   2
  -3  -5  -7 280.217 12.8039   1
  -3  -5  -7 297.001 9.04104   2
  -3   5   7 292.519 12.7691   1
   3  -5   7 302.793 8.89519   2
  -3   5   7 301.952 8.98944   2
   3  -5  -7 302.558 9.21192   2
  -3  -5   7 302.182 9.26432   2
  -3  -5   7 312.357 9.32673   2
   3  -5  -7 306.739 9.21096   2
   3   5   7 299.744 13.1559   1
   3   5   7 297.944 9.24415   2
   3   5   7 303.849 9.23864   2
  -3   5  -7 318.752 11.3400   1
  -3  -5   7 302.592 13.4996   1
  -4  -5  -7 150.732 9.39613   1
  -4  -5  -7 158.145 5.13576   2
   4  -5   7 155.115 4.95169   2
   4   5  -7 157.220 5.66985   2
   4   5  -7 147.877 10.0984   1
   4   5  -7 161.291 5.74291   2
  -4   5   7 160.121 5.01288   2
  -4   5   7 150.171 9.10778   1
   4  -5   7 149.502 4.94707   2
  -4   5   7 169.558 10.4634   1
   4   5   7 149.493 9.59509   1
  -4  -5   7 155.033 5.57721   2
   4  -5  -7 158.916 5.41091   2
   4   5   7 154.239 5.46402   2
   4   5   7 156.082 5.52081   2
  -4  -5   7 141.977 9.57886   1
   4  -5  -7 161.451 5.46482   2
  -5   5   7 154.881 4.68755   2
   5   5  -7 159.933 5.90837   2
  -5  -5  -7 147.655 5.05281   2
   5  -5   7 155.469 4.86536   2
   5   5  -7 170.521 7.36471   2
   5  -5   7 157.571 4.89029   2
   5   5  -7 138.923 11.5472   1
   5   5   7 153.675 5.52949   2
   5  -5  -7 150.196 5.47887   2
   5   5   7 149.233 5.56024   2
   5  -5  -7 156.011 5.50819   2
   6  -5   7 39.1130 1.91777   2
   6  -5   7 40.8610 1.92483   2
   6   5   7 37.9140 3.00043   2
   6   5   7 35.9039 2.90007   2
   6  -5  -7 36.8162 2.81805   2
   6  -5  -7 40.9487 2.85076   2
   7  -5   7 138.599 4.23780   2
   7   5  -7 133.694 5.81871   2
   7  -5   7 136.351 4.22997   2
   7  -5  -7 139.085 5.36163   2
   7   5   7 135.221 5.50018   2
   8   5  -7 58.6847 4.38455   2
   8   5   7 75.0528 4.18208   2
   8  -5  -7 67.9835 3.89776   2
   0  -6  -7 0.67499 1.12510   2
   0   6   7 0.58465 1.18453   2
   0   6   7 -2.5433 2.88860   1
   0   6  -7 5.39558 2.70825   1
   0  -6  -7 0.59196 1.15562   2
   0   6  -7 0.34166 0.70208   2
   0  -6   7 1.17313 1.09873   2
   0   6   7 1.59001 1.19098   2
   0  -6   7 0.59392 1.08443   2
   0  -6  -7 3.36717 2.88346   1
   0   6  -7 0.64299 0.97769   2
   0  -6   7 -0.6207 2.54457   1
   1   6  -7 126.753 4.48779   2
   1   6  -7 124.827 8.50011   1
  -1   6   7 118.870 8.38579   1
  -1  -6  -7 128.067 4.55870   2
  -1  -6  -7 126.436 4.49226   2
  -1   6   7 124.059 4.44772   2
  -1  -6  -7 130.333 8.39208   1
   1  -6   7 122.528 7.52685   1
   1  -6   7 121.481 4.36333   2
   1  -6   7 118.662 4.34879   2
   1  -6  -7 123.415 4.52521   2
  -1  -6   7 120.618 4.49165   2
   1  -6  -7 116.128 4.47610   2
  -1   6  -7 123.635 4.11170   2
   1   6   7 125.880 4.58701   2
   1   6   7 123.224 8.60637   1
  -1  -6   7 116.610 4.50556   2
   1   6   7 114.909 4.51762   2
  -1  -6   7 119.029 8.04128   1
   1  -6  -7 117.487 7.83068   1
   2  -6   7 33.8208 2.25012   2
   2  -6   7 35.6310 2.12492   2
   2  -6   7 31.8966 4.72819   1
   2   6  -7 35.9907 2.55229   2
   2   6  -7 32.0402 5.01161   1
  -2  -6  -7 29.6614 2.44801   2
  -2   6   7 36.1423 2.35507   2
  -2   6   7 29.7816 4.34155   1
   2   6  -7 33.7892 2.62237   2
  -2  -6  -7 24.9953 4.05775   1
   2  -6  -7 32.8359 2.42607   2
   2   6   7 32.7851 2.53909   2
   2  -6  -7 31.8377 2.40769   2
  -2   6  -7 36.9888 4.90351   1
  -2   6  -7 34.5549 1.64116   2
   2   6   7 38.3681 2.69291   2
  -2  -6   7 33.4167 2.62092   2
  -2  -6   7 36.4325 2.56483   2
  -2   6  -7 35.8664 1.65853   2
   2   6   7 26.6554 4.62792   1
  -2  -6   7 25.6473 4.35551   1
   3  -6   7 186.489 5.98008   2
   3  -6   7 189.917 6.02210   2
  -3   6   7 192.739 6.06999   2
   3   6  -7 196.168 6.53564   2
  -3  -6  -7 186.372 6.31345   2
  -3   6   7 195.641 10.3111   1
  -3   6   7 183.742 10.1693   1
   3  -6   7 185.984 8.60659   1
   3   6  -7 196.528 6.55715   2
   3   6  -7 186.982 11.2186   1
  -3  -6  -7 196.345 10.6142   1
  -3  -6   7 184.640 6.46362   2
   3  -6  -7 191.356 6.36555   2
   3  -6  -7 188.134 6.36146   2
  -3   6  -7 184.076 8.56689   1
   3   6   7 195.842 6.49706   2
   3   6   7 184.276 10.6235   1
  -3  -6   7 192.328 6.48763   2
   3   6   7 186.197 6.41855   2
  -3  -6   7 175.173 10.7937   1
   4  -6   7 47.9793 2.35584   2
  -4   6   7 44.2942 2.40466   2
   4  -6   7 54.2557 4.94309   1
   4   6  -7 44.7182 6.39221   1
   4   6  -7 49.4820 3.20464   2
   4  -6   7 49.0792 2.41514   2
   4   6  -7 49.3800 3.34967   2
  -4  -6  -7 47.5583 2.69523   2
  -4   6  -7 46.5090 4.46281   1
   4  -6  -7 44.0821 2.85293   2
   4   6   7 46.0657 3.04561   2
   4  -6  -7 44.7088 2.93022   2
  -4  -6   7 47.1126 3.07007   2
   4   6   7 37.3419 5.63996   1
  -4  -6   7 43.9176 7.63205   1
   4   6   7 44.2465 2.98896   2
   5   6  -7 69.4464 13.8603   1
   5   6  -7 74.4470 4.12593   2
   5  -6   7 77.5782 2.99307   2
   5   6  -7 79.6881 4.25250   2
  -5  -6  -7 71.8391 3.58716   2
   5  -6   7 75.2201 2.97612   2
  -5   6   7 79.8971 2.65415   2
   5  -6  -7 76.3349 3.64056   2
   5  -6  -7 80.2528 3.76169   2
   5   6   7 73.4988 3.81141   2
  -5  -6   7 79.5003 3.78496   2
   5   6   7 68.5398 5.36258   2
   6   6  -7 7.31640 1.99087   2
   6  -6   7 10.8145 1.04888   2
   6  -6   7 8.59475 1.02811   2
   6   6   7 10.9024 1.86248   2
   6  -6  -7 8.85450 1.58783   2
   7  -6   7 29.4914 1.67718   2
   7   6  -7 28.8687 3.75499   2
   7  -6  -7 30.6205 2.98434   2
   7   6   7 27.6051 3.33869   2
   0   7  -7 396.880 16.3451   1
   0   7  -7 417.501 12.2919   2
   0  -7   7 411.528 16.3134   1
   0   7   7 433.134 12.5320   2
   0  -7   7 416.903 12.4330   2
   0  -7   7 416.567 12.4539   2
   0  -7  -7 429.086 12.5496   2
   0   7   7 428.778 12.5056   2
   0   7   7 427.198 17.3062   1
   0  -7  -7 437.793 12.5564   2
   1  -7   7 8.09192 1.27827   2
   1  -7   7 13.5184 3.63778   1
   1   7  -7 3.95854 3.52551   1
   1   7  -7 5.48752 1.34841   2
  -1   7   7 7.69553 1.46074   2
   1  -7   7 7.30178 1.34591   2
  -1  -7  -7 4.85317 1.45941   2
  -1   7   7 6.19603 3.64675   1
  -1  -7  -7 6.37771 3.77029   1
  -1  -7  -7 7.88016 1.41685   2
  -1   7  -7 5.56793 1.02976   2
  -1   7  -7 7.92140 1.09997   2
   1  -7  -7 8.14041 1.45741   2
  -1  -7   7 5.29254 3.34361   1
   1   7   7 6.57452 1.48723   2
  -1  -7   7 5.09058 1.38782   2
   1   7   7 5.78093 1.43688   2
   1  -7  -7 8.29024 3.46669   1
   2   7  -7 44.8368 7.79249   1
  -2   7   7 41.5884 7.08970   1
   2  -7   7 50.9110 2.76062   2
  -2   7   7 52.5838 3.17540   2
  -2  -7  -7 52.4855 2.95843   2
   2  -7   7 55.1042 5.89798   1
  -2  -7  -7 51.5592 6.84912   1
  -2  -7  -7 54.4220 3.19076   2
   2   7  -7 50.4705 3.14385   2
   2   7  -7 51.0544 3.11316   2
   2  -7   7 53.4362 2.71584   2
  -2  -7   7 52.8541 3.08755   2
   2   7   7 53.1161 3.10908   2
  -2   7  -7 58.9379 6.06000   1
  -2   7  -7 48.2663 2.12101   2
  -2  -7   7 55.7398 3.24405   2
   2  -7  -7 50.7885 3.04402   2
   2   7   7 54.0549 8.17337   1
  -2  -7   7 52.2175 7.04199   1
   2  -7  -7 49.1971 3.01747   2
   2   7   7 50.8153 3.20682   2
  -3  -7  -7 100.151 8.88189   1
   3  -7   7 109.485 4.06718   2
   3  -7   7 96.3871 7.01393   1
   3   7  -7 103.987 10.1876   1
  -3   7   7 102.623 11.2547   1
   3   7  -7 113.477 4.66463   2
  -3   7   7 112.198 4.05977   2
   3   7  -7 117.240 4.71846   2
  -3  -7  -7 109.885 4.28376   2
   3  -7   7 108.207 3.99747   2
  -3  -7   7 109.790 4.59373   2
  -3  -7   7 110.444 4.57377   2
   3  -7  -7 106.804 4.36040   2
  -3   7  -7 103.692 7.58592   1
   3   7   7 111.809 4.61840   2
  -3  -7   7 99.8331 9.47436   1
   3  -7  -7 107.525 4.36387   2
   3   7   7 93.7433 9.13352   1
   4   7  -7 3.86269 1.62560   2
   4   7  -7 3.36949 1.74012   2
   4   7  -7 2.38425 5.40094   1
  -4   7   7 3.78909 1.75403   2
   4  -7   7 4.82361 1.04652   2
   4  -7   7 2.66863 2.65616   1
  -4  -7  -7 3.71709 1.39095   2
   4  -7  -7 6.25291 1.48586   2
  -4  -7   7 6.62955 1.66626   2
   4  -7  -7 4.34671 1.44111   2
   4   7   7 3.25224 1.57380   2
  -4  -7   7 9.57259 5.01305   1
   4   7   7 4.14180 1.70844   2
   5   7  -7 35.1267 3.55143   2
   5   7  -7 32.3561 3.41922   2
   5  -7   7 31.7677 2.06536   2
   5  -7   7 30.9112 2.11665   2
   5  -7  -7 25.5541 2.76108   2
   5  -7  -7 30.3773 2.75042   2
  -5  -7   7 24.6160 2.89420   2
   5   7   7 32.4815 3.05486   2
   5   7   7 30.0619 3.81881   2
   6  -7   7 74.1006 2.94793   2
   6   7  -7 70.0912 4.39173   2
   6  -7   7 69.3716 2.94884   2
   6   7   7 67.2275 4.24654   2
   6  -7  -7 75.5976 3.89049   2
   7  -7   7 20.5013 1.65595   2
   7   7  -7 14.3466 2.54412   2
   7   7   7 18.9905 2.38503   2
   7  -7  -7 17.8279 2.08683   2
   0  -8   7 578.253 16.4627   2
   0  -8   7 571.204 16.4309   2
   0  -8   7 556.388 21.0201   1
   0   8   7 528.778 21.4480   1
   0   8   7 575.368 16.4625   2
   0  -8  -7 544.183 21.3942   1
   0  -8  -7 570.378 16.5180   2
   0   8   7 573.908 16.4813   2
   0  -8  -7 580.321 16.5223   2
   1   8  -7 -5.3906 3.65539   1
   1   8  -7 -0.1341 1.82397   2
   1  -8   7 1.44469 1.28130   2
  -1  -8  -7 1.39424 1.36444   2
   1  -8   7 3.21274 1.27927   2
  -1  -8  -7 4.82514 3.94559   1
  -1  -8  -7 2.28576 1.46979   2
  -1   8   7 2.12949 1.51348   2
  -1   8   7 0.40860 4.14760   1
   1  -8   7 7.30279 3.62910   1
  -1   8  -7 0.65915 1.04716   2
   1   8   7 2.60972 1.45939   2
   1  -8  -7 2.23263 1.37985   2
   1   8   7 5.61806 4.81236   1
   1   8   7 -0.4830 1.44414   2
   1  -8  -7 4.95689 1.55103   2
  -1  -8   7 1.52798 3.89759   1
  -1  -8   7 1.15619 1.46929   2
  -1  -8   7 3.34270 1.43917   2
   1  -8  -7 0.51397 3.66142   1
   2  -8   7 454.144 13.3885   2
  -2  -8  -7 506.443 14.4839   2
   2   8  -7 453.295 13.7092   2
   2   8  -7 401.451 18.6423   1
  -2  -8  -7 443.269 18.7925   1
   2  -8   7 467.984 13.4640   2
   2   8  -7 477.654 13.7155   2
  -2  -8  -7 461.002 13.6104   2
   2  -8  -7 465.490 13.6500   2
  -2  -8   7 473.320 13.7566   2
   2  -8  -7 458.490 13.6262   2
  -2  -8   7 395.820 19.3186   1
   2   8   7 464.503 13.7395   2
  -2  -8   7 462.352 13.7264   2
   2   8   7 435.435 19.3099   1
   2   8   7 453.396 13.6873   2
  -2   8  -7 457.863 12.8066   2
   3   8  -7 85.8478 4.21182   2
  -3  -8  -7 81.6003 3.95853   2
   3   8  -7 77.7403 9.74827   1
  -3  -8  -7 87.1351 10.0606   1
  -3   8   7 81.8370 3.47189   2
   3  -8   7 82.9912 3.52593   2
   3   8  -7 86.3068 4.30665   2
  -3  -8   7 84.7540 4.07981   2
   3   8   7 61.6732 10.3728   1
   3   8   7 82.6585 4.25915   2
  -3  -8   7 74.8895 10.3304   1
   3  -8  -7 81.1678 3.93260   2
   3  -8  -7 83.5259 4.00107   2
   3   8   7 81.1144 4.13971   2
  -3  -8   7 78.5698 4.34446   2
   4   8  -7 107.137 12.0354   1
   4   8  -7 110.025 5.17654   2
   4   8  -7 100.962 4.85576   2
   4  -8   7 105.920 4.13550   2
  -4   8   7 112.488 4.44320   2
   4  -8   7 104.562 4.11506   2
   4   8   7 104.162 4.93334   2
   4  -8  -7 106.563 4.68267   2
   4  -8  -7 107.676 4.59454   2
   4   8   7 108.118 5.05768   2
  -4  -8   7 110.851 12.6004   1
  -4  -8   7 113.409 4.94003   2
   5  -8   7 113.852 4.21367   2
   5   8  -7 114.011 5.35895   2
   5  -8   7 109.354 4.18588   2
   5   8   7 116.268 5.30453   2
   5  -8  -7 110.932 4.82393   2
   6   8  -7 117.386 5.82675   2
   6  -8   7 114.397 4.15140   2
   6  -8   7 114.091 4.15987   2
   6   8   7 114.146 5.38987   2
   6  -8  -7 105.088 4.88599   2
   7   8  -7 35.3808 4.62114   2
   7  -8   7 39.2717 2.26841   2
   7   8   7 35.8868 4.02123   2
   7  -8  -7 37.2950 3.51503   2
   0   9   7 41.7074 3.11918   2
   0  -9   7 51.6297 3.36943   2
   0  -9   7 44.5505 3.15690   2
   0   9  -7 49.5676 3.61697   2
   0  -9  -7 35.4863 3.24245   2
   0  -9  -7 45.5267 3.15960   2
  -1  -9  -7 32.8872 5.87201   1
   1  -9   7 29.0745 2.80343   2
  -1  -9  -7 29.5915 3.21797   2
   1   9  -7 31.9972 2.82923   2
   1  -9   7 26.5096 2.67940   2
  -1   9   7 29.1570 2.68202   2
  -1  -9  -7 32.9055 2.92137   2
   1   9   7 25.1782 3.31007   2
   1   9   7 28.6463 2.91207   2
  -1  -9   7 28.2710 3.13695   2
   1  -9  -7 24.2748 3.06696   2
   1  -9  -7 30.7436 2.97684   2
  -1  -9   7 28.3240 2.89782   2
   1   9   7 17.7570 6.06378   1
  -1   9  -7 27.3403 2.31634   2
   2   9  -7 40.5525 3.28007   2
  -2  -9  -7 46.3535 3.14844   2
  -2   9   7 38.5693 3.36227   2
  -2  -9  -7 40.4570 6.73554   1
   2  -9   7 43.5395 2.92195   2
  -2  -9   7 39.7924 3.25520   2
   2   9   7 44.5055 3.37121   2
   2   9   7 35.4025 6.86334   1
   2  -9  -7 42.5166 4.68207   2
  -2  -9   7 41.8315 3.59965   2
   2  -9  -7 41.7992 3.32154   2
   2   9   7 37.9391 3.52883   2
  -2   9  -7 42.3392 2.14020   2
  -3  -9  -7 83.6246 4.17208   2
  -3   9   7 74.4007 5.02087   2
   3   9  -7 79.3855 4.31674   2
   3  -9   7 77.1195 3.65631   2
   3  -9   7 78.8472 3.70621   2
   3  -9  -7 83.3195 4.22662   2
  -3  -9   7 85.8465 4.28425   2
   3   9   7 86.0928 4.42798   2
   3   9   7 79.3108 4.58582   2
   4   9  -7 17.5901 2.33032   2
   4  -9   7 19.7436 2.36986   2
   4  -9   7 21.0166 2.40184   2
   4  -9  -7 15.7342 1.96029   2
   4   9   7 16.0199 2.38140   2
  -4  -9   7 17.3520 2.24403   2
   5  -9   7 118.289 4.39671   2
   5   9  -7 115.771 5.71190   2
   5  -9  -7 106.830 5.00491   2
   5   9   7 103.683 5.33167   2
   6   9  -7 52.3022 4.65678   2
   6  -9   7 63.9478 3.15159   2
   6   9   7 60.3339 4.72935   2
   6  -9  -7 58.8679 3.95582   2
   0  10   7 294.941 9.51847   2
   0  10  -7 287.397 9.24416   2
   0 -10  -7 284.575 9.70027   2
   0 -10   7 306.068 9.64647   2
   0 -10   7 289.102 9.59879   2
   0 -10  -7 293.485 9.57827   2
   1 -10   7 43.0165 3.32129   2
   1  10  -7 43.6795 3.40159   2
  -1 -10  -7 48.7522 3.46010   2
  -1  10   7 47.0529 3.31768   2
   1 -10   7 44.8808 3.48033   2
   1 -10  -7 54.0711 3.55702   2
  -1 -10   7 46.7682 3.94454   2
   1 -10  -7 52.5349 3.91997   2
  -1 -10   7 52.5321 3.75344   2
   1  10   7 45.8044 3.54247   2
   2  10  -7 276.426 9.08059   2
   2 -10   7 277.223 8.86975   2
  -2 -10  -7 273.407 9.10118   2
   2 -10   7 257.544 9.34883   2
  -2 -10   7 241.796 9.22442   2
  -2 -10   7 274.655 9.13708   2
   2  10   7 278.733 9.22959   2
   2 -10  -7 283.849 9.88067   2
  -3 -10  -7 91.2882 5.13528   2
   3 -10   7 90.8675 4.18955   2
   3  10  -7 87.3145 4.62314   2
   3 -10  -7 92.0935 4.62069   2
   3  10   7 92.8138 4.88587   2
  -3 -10   7 81.5987 4.64744   2
   4  10  -7 172.152 7.06570   2
   4 -10   7 179.298 6.28108   2
   4 -10  -7 174.349 6.72395   2
   4  10   7 179.968 7.35258   2
   5  10  -7 3.99357 4.20638   2
   5 -10   7 5.87327 1.45232   2
   5  10   7 5.85070 2.46618   2
   5 -10  -7 5.35917 1.84641   2
   0 -11   7 86.8208 4.63555   2
   0  11   7 93.6470 5.31575   2
   0 -11  -7 91.5865 4.86767   2
  -1 -11  -7 196.138 7.48725   2
   1 -11   7 201.064 7.39693   2
   1 -11  -7 204.442 7.60459   2
   1  11   7 195.970 7.50670   2
  -1 -11   7 210.061 7.65992   2
  -2 -11  -7 14.8893 2.26240   2
   2 -11   7 14.7514 2.11353   2
  -2 -11   7 10.8148 2.26765   2
   2  11   7 12.4030 2.34959   2
   2 -11  -7 11.5590 2.16616   2
   3 -11   7 98.3551 4.69628   2
   3 -11  -7 100.660 5.04674   2
   3  11   7 107.905 5.74646   2
  -3 -11   7 101.906 5.38232   2
   4 -11   7 2.88879 1.64886   2
   4  11   7 -0.4874 2.39794   2
   4 -11  -7 3.27920 1.88941   2
   5 -11   7 26.0246 3.05238   2
   5 -11  -7 29.4333 3.84130   2
   5  11   7 21.5789 3.19934   2
   0 -12   7 117.461 5.64589   2
   0 -12  -7 117.264 6.45555   2
  -1 -12  -7 40.8383 4.12034   2
   1 -12   7 34.6429 3.56254   2
   1 -12  -7 32.4262 3.88339   2
  -1 -12   7 32.8693 3.88879   2
   2 -12   7 57.7657 4.04860   2
   2 -12  -7 62.1590 4.46088   2
  -2 -12   7 53.1775 5.49191   2
   3 -12   7 110.420 5.25528   2
   3 -12  -7 110.802 5.61453   2
   4 -12   7 97.5246 4.98123   2
   0 -13  -7 0.16147 2.32564   2
   0 -13   7 3.82539 2.35565   2
   1 -13   7 14.9807 2.51992   2
  -1 -13   7 11.9279 2.68878   2
   1 -13  -7 14.0750 2.75668   2
   2 -13   7 13.2214 2.53369   2
  -2 -13   7 10.4813 3.70499   2
   2 -13  -7 11.4202 2.66209   2
   0   0   8 31.7651 3.88325   1
   0   0   8 27.1056 1.80491   2
   0   0   8 27.2939 1.80128   2
   0   0  -8 26.6073 1.81800   2
   0   0  -8 25.2512 1.79708   2
   1   0   8 2305.07 66.1304   1
   1   0  -8 2338.40 66.6153   1
   1   0   8 2418.96 66.4384   1
   1   0  -8 2249.28 63.2503   2
   1   0  -8 2316.31 63.2730   2
   1   0   8 2264.99 63.2064   2
  -1   0   8 2238.32 63.2431   2
  -1   0   8 2301.54 63.2648   2
  -1   0   8 2437.27 66.7626   1
  -1   0  -8 2351.72 63.1384   2
  -2   0  -8 48.1853 2.03348   2
   2   0  -8 40.1738 5.31438   1
  -2   0  -8 47.3116 2.04575   2
  -2   0   8 47.5046 2.43152   2
   2   0  -8 49.4268 2.47205   2
   2   0   8 45.7592 2.24841   2
   2   0   8 52.7486 4.68662   1
  -2   0   8 49.7278 2.42830   2
   2   0  -8 44.9480 2.43920   2
   2   0   8 49.2478 2.31759   2
  -2   0   8 47.9395 5.19734   1
   3   0   8 1299.86 37.9310   1
  -3   0  -8 1273.56 34.8000   2
   3   0  -8 1274.38 35.3824   2
   3   0   8 1279.63 37.8164   1
  -3   0   8 1282.25 35.2747   2
  -3   0   8 1333.57 39.3324   1
   3   0  -8 1275.90 39.2161   1
   3   0   8 1262.79 35.1510   2
  -3   0  -8 1269.57 34.8030   2
   3   0   8 1241.13 35.1314   2
  -3   0   8 1287.67 35.2859   2
   4   0  -8 25.3186 2.24416   2
   4   0   8 20.9625 1.75951   2
   4   0   8 13.9147 2.68833   1
   4   0  -8 13.7792 3.58247   1
  -4   0   8 28.0593 2.08165   2
   4   0   8 17.8708 2.80716   1
  -4   0   8 18.1177 3.60958   1
   4   0   8 21.8915 1.70312   2
   5   0  -8 474.309 18.7150   1
   5   0  -8 509.006 14.3777   2
   5   0   8 495.120 13.9062   2
  -5   0   8 472.320 20.4191   1
  -5   0   8 491.337 13.9509   2
   5   0   8 464.551 16.2511   1
   5   0   8 501.226 13.8989   2
   5   0   8 483.393 16.1409   1
  -6   0   8 1.07840 1.08537   2
   6   0   8 2.07805 0.96237   2
   6   0   8 1.27713 0.95340   2
   6   0   8 2.27642 2.38497   1
   7   0  -8 146.136 5.74897   2
   7   0   8 145.631 4.99501   2
   7   0   8 150.427 4.98992   2
   8   0  -8 26.1882 3.32465   2
   8   0   8 23.6133 2.22516   2
   0  -1   8 267.898 7.99482   2
   0   1  -8 268.466 10.8335   1
   0  -1  -8 270.435 7.96524   2
   0  -1   8 261.072 7.96159   2
   0   1  -8 270.007 7.92620   2
   0  -1   8 263.481 10.6576   1
   0   1  -8 264.854 7.94399   2
   0   1   8 272.588 8.02588   2
   0   1   8 271.213 11.0317   1
   0   1   8 260.479 10.7121   1
  -1  -1  -8 273.179 8.16645   2
   1  -1   8 290.658 10.9998   1
   1   1  -8 281.386 8.33674   2
  -1   1   8 271.090 8.28403   2
   1  -1   8 273.299 8.23132   2
  -1  -1  -8 270.263 8.15486   2
   1   1  -8 269.781 11.3629   1
   1  -1   8 280.469 8.24104   2
  -1   1   8 289.941 8.36341   2
  -1   1   8 280.215 11.3542   1
  -1  -1   8 290.640 8.34736   2
   1  -1  -8 277.839 8.32406   2
  -1   1  -8 272.930 10.8941   1
   1   1   8 284.759 11.2043   1
  -1  -1   8 277.793 8.32534   2
   1   1   8 273.994 8.25526   2
   1  -1  -8 273.041 8.29155   2
   1   1   8 269.498 11.1482   1
   1   1   8 265.655 8.24913   2
  -1  -1   8 274.228 11.3344   1
  -1   1  -8 285.150 8.14900   2
   2  -1   8 383.638 13.2536   1
  -2  -1  -8 369.006 10.4261   2
   2  -1   8 369.338 10.5384   2
   2  -1   8 356.053 13.1494   1
  -2  -1  -8 379.470 10.4475   2
  -2   1   8 378.160 10.6983   2
   2   1  -8 360.626 14.0903   1
   2   1  -8 364.655 10.7299   2
   2  -1  -8 367.842 10.7077   2
  -2  -1   8 357.774 10.6602   2
   2   1   8 356.219 13.3233   1
  -2   1  -8 369.412 10.3272   2
  -2   1  -8 362.804 10.3159   2
   2   1   8 364.439 10.5958   2
   2   1   8 354.374 10.5696   2
  -2  -1   8 358.124 13.9379   1
  -2  -1   8 363.270 10.6721   2
   2  -1  -8 347.640 10.6633   2
   2   1   8 360.306 13.4234   1
   3   1  -8 2.95436 1.18929   2
   3  -1   8 3.61131 0.86006   2
   3  -1   8 5.24351 0.97631   2
  -3   1   8 0.90262 2.31792   1
   3  -1   8 2.41059 1.92777   1
  -3   1   8 4.19347 1.13040   2
  -3  -1  -8 2.35720 0.70024   2
  -3  -1  -8 3.07735 0.72401   2
   3  -1   8 4.37002 2.00730   1
  -3   1   8 3.38659 1.00714   2
   3   1  -8 3.27178 1.16014   2
   3   1  -8 3.37622 3.13939   1
   3  -1  -8 2.95055 1.13218   2
  -3  -1   8 1.14033 1.03582   2
   3   1   8 4.30844 0.95653   2
   3   1   8 3.75954 2.39713   1
  -3  -1   8 3.51844 2.46521   1
   3  -1  -8 1.64030 1.12950   2
   3   1   8 2.55156 0.94585   2
   3   1   8 1.98252 2.31307   1
   3  -1  -8 1.68697 2.74582   1
  -3  -1   8 4.48274 1.12711   2
  -3   1  -8 3.99963 0.49550   2
   4   1  -8 330.385 9.91412   2
   4  -1   8 328.764 9.49192   2
  -4   1   8 320.294 9.60478   2
   4  -1   8 324.546 11.7466   1
  -4   1   8 324.811 13.5748   1
   4  -1   8 320.952 11.6871   1
  -4   1   8 320.968 9.63008   2
   4   1  -8 318.601 13.8712   1
   4   1  -8 339.772 9.97448   2
   4  -1  -8 329.794 9.86596   2
   4  -1  -8 331.416 9.85899   2
  -4  -1   8 327.949 9.74520   2
   4   1   8 314.909 9.55683   2
   4   1   8 312.090 12.2905   1
  -4  -1   8 316.807 13.5995   1
   4   1   8 330.863 9.62146   2
   4   1   8 337.421 12.4677   1
   5  -1   8 11.4609 1.16161   2
   5  -1   8 13.6275 2.50953   1
   5   1  -8 9.85387 4.05362   1
  -5   1   8 6.59614 1.13312   2
   5   1  -8 9.22449 1.52276   2
   5  -1   8 9.24137 1.06749   2
   5   1  -8 10.1769 1.58192   2
   5  -1   8 13.6410 2.52559   1
   5   1   8 13.7137 3.06303   1
   5   1   8 11.6703 1.53697   2
   5  -1  -8 12.7678 1.64131   2
   5   1   8 8.28064 1.19470   2
  -5  -1   8 12.3067 1.40744   2
  -5  -1   8 13.7764 4.55910   1
   6  -1   8 98.1242 4.10197   1
   6  -1   8 106.606 3.74726   2
   6  -1   8 107.581 3.75236   2
  -6   1   8 101.754 3.64349   2
   6   1  -8 106.009 4.49727   2
   6   1   8 110.707 4.00973   2
   6   1   8 110.375 3.96037   2
   6  -1  -8 101.406 4.52539   2
   7  -1   8 10.0094 1.13666   2
   7   1  -8 7.32197 1.82240   2
   7  -1   8 11.0328 1.18824   2
   7  -1  -8 9.03708 1.71336   2
   7   1   8 9.02385 1.34968   2
   7   1   8 8.69245 1.33623   2
   8   1  -8 89.8513 4.70309   2
   8  -1   8 85.3125 3.38159   2
   8  -1   8 90.7105 3.45692   2
   8  -1  -8 83.5495 4.48503   2
   8   1   8 87.2876 3.80112   2
   0  -2   8 79.1518 3.13777   2
   0   2   8 79.5794 3.18045   2
   0  -2   8 83.2820 3.20933   2
   0  -2  -8 83.6745 3.19971   2
   0  -2  -8 84.6035 3.18169   2
   0   2   8 81.6559 5.71280   1
   0   2  -8 84.2613 3.08092   2
   0   2  -8 79.3824 3.08796   2
   0   2  -8 84.9091 5.82485   1
   0   2   8 79.9924 6.03236   1
   0  -2   8 85.1204 5.66888   1
  -1   2   8 1040.32 32.0679   1
   1   2  -8 1044.62 28.4608   2
  -1   2   8 1037.53 28.4565   2
  -1   2   8 1049.56 31.9482   1
   1  -2   8 1000.94 28.3655   2
  -1  -2  -8 1043.84 28.3752   2
   1  -2   8 1021.39 31.2882   1
  -1  -2  -8 1045.31 28.3767   2
  -1   2   8 942.927 28.6331   2
   1  -2   8 1014.20 28.3696   2
   1   2  -8 1039.78 31.9689   1
  -1  -2   8 1019.55 28.4587   2
  -1   2  -8 1054.90 28.2636   2
   1   2   8 1029.84 31.5857   1
   1   2   8 1001.34 28.4248   2
   1   2   8 1049.99 28.4525   2
   1   2   8 1045.19 31.8140   1
  -1   2  -8 941.770 32.6574   1
  -1  -2   8 1043.83 31.8948   1
   1  -2  -8 1026.58 28.4670   2
   1  -2  -8 1055.59 28.4858   2
  -1   2  -8 1007.86 28.2420   2
  -1  -2   8 1067.36 28.4937   2
   2   2  -8 371.962 11.8253   2
  -2   2   8 406.229 11.4201   2
   2   2  -8 391.545 11.4767   2
  -2   2   8 394.927 11.4303   2
   2  -2   8 386.950 11.2731   2
  -2   2   8 398.324 14.8923   1
  -2  -2  -8 391.993 11.2457   2
   2  -2   8 380.419 13.8172   1
  -2  -2  -8 393.840 11.2361   2
  -2   2   8 400.954 15.0048   1
   2  -2   8 396.283 11.2784   2
   2   2  -8 400.095 15.2245   1
   2   2   8 382.167 14.4339   1
  -2  -2   8 396.941 11.4574   2
   2   2   8 388.439 11.3623   2
  -2  -2   8 387.751 11.4556   2
   2   2   8 385.554 14.3529   1
   2  -2  -8 376.530 11.4237   2
  -2   2  -8 398.179 11.0340   2
  -2   2  -8 393.357 13.8055   1
  -2   2  -8 399.058 11.0293   2
  -2  -2   8 398.666 15.0194   1
   2  -2  -8 388.056 11.4629   2
   2   2   8 398.665 11.4064   2
  -3   2   8 364.496 11.7893   2
  -3  -2  -8 425.931 11.6648   2
   3   2  -8 422.212 12.1233   2
  -3   2   8 405.092 15.6942   1
   3  -2   8 411.170 11.7529   2
   3  -2   8 410.249 11.7649   2
  -3  -2  -8 422.886 11.6582   2
   3  -2   8 385.665 14.0096   1
   3  -2   8 404.535 14.2129   1
   3   2  -8 423.875 12.1038   2
  -3   2   8 407.090 11.9125   2
  -3   2   8 390.147 15.4541   1
   3   2  -8 393.825 15.9364   1
   3   2   8 418.125 11.9392   2
   3   2   8 429.318 11.9398   2
   3  -2  -8 423.107 12.0664   2
   3   2   8 403.669 14.9173   1
  -3  -2   8 426.916 15.9221   1
   3   2   8 409.903 15.0851   1
  -3  -2   8 427.292 12.0396   2
   3  -2  -8 411.618 12.0547   2
  -4   2   8 639.580 17.8908   2
  -4   2   8 652.137 17.8869   2
  -4   2   8 608.460 21.7234   1
   4  -2   8 627.964 19.8292   1
   4   2  -8 625.370 22.4715   1
  -4   2   8 621.631 22.4544   1
   4  -2   8 624.356 19.8178   1
   4   2  -8 647.898 18.1879   2
  -4  -2  -8 626.854 17.4156   2
   4   2  -8 638.949 18.1951   2
   4  -2   8 650.992 17.7478   2
  -4  -2   8 646.366 18.0128   2
   4  -2  -8 641.785 18.1319   2
   4   2   8 634.260 21.1697   1
   4   2   8 629.025 20.9977   1
   4  -2  -8 637.209 18.1239   2
  -4  -2   8 615.214 22.1538   1
   4   2   8 627.481 17.9440   2
  -4  -2   8 639.054 18.0479   2
   4   2   8 634.977 17.9278   2
   5   2  -8 373.650 11.2119   2
   5  -2   8 349.203 11.9926   1
   5  -2   8 370.669 10.5446   2
  -5   2   8 361.862 10.6062   2
   5   2  -8 328.559 15.6797   1
   5   2  -8 378.223 11.2621   2
   5  -2   8 368.355 11.9914   1
   5  -2  -8 374.730 11.1102   2
   5   2   8 372.963 14.0349   1
  -5  -2   8 355.198 10.8276   2
   5   2   8 380.391 10.8938   2
  -5  -2   8 379.274 17.0829   1
   5  -2  -8 371.457 11.1009   2
   5   2   8 360.647 10.8074   2
   6  -2   8 200.620 6.02998   2
  -6   2   8 193.410 5.84301   2
   6   2  -8 191.219 6.88201   2
   6  -2  -8 196.674 6.75638   2
   6   2   8 204.344 6.44050   2
   6   2   8 197.469 6.43924   2
   6  -2  -8 189.796 6.71978   2
   7  -2   8 106.125 3.74271   2
   7   2  -8 111.630 4.98010   2
   7   2   8 109.890 4.28973   2
   7   2   8 104.562 4.26085   2
   7  -2  -8 107.352 4.67630   2
   8   2  -8 143.190 6.07818   2
   8   2   8 145.137 5.39341   2
   8  -2  -8 150.023 5.93174   2
   0   3   8 12.9143 1.74633   2
   0  -3  -8 15.1368 1.71776   2
   0   3  -8 14.5011 1.59759   2
   0  -3   8 16.1675 1.76928   2
   0  -3   8 15.6303 1.70289   2
   0  -3   8 15.7134 3.00281   1
   0   3  -8 13.6748 2.92032   1
   0  -3  -8 18.1193 1.82491   2
   0   3  -8 17.7488 1.64164   2
   0   3   8 14.9796 1.42189   2
   0   3   8 19.3633 3.41069   1
   0   3   8 12.7941 3.03781   1
  -1   3   8 28.8307 4.92098   1
  -1  -3  -8 24.3768 1.90456   2
   1  -3   8 24.8921 1.80636   2
   1  -3   8 21.6125 3.20851   1
   1   3  -8 24.3981 1.92839   2
  -1   3   8 27.3402 2.04435   2
   1   3  -8 19.2834 3.41325   1
  -1   3   8 25.2942 3.83320   1
   1  -3   8 22.4472 1.81845   2
  -1  -3  -8 24.6318 1.87008   2
   1   3  -8 26.6066 2.01302   2
  -1  -3   8 23.8881 1.97194   2
  -1   3  -8 23.8795 4.19067   1
   1  -3  -8 25.1075 1.97765   2
   1  -3  -8 23.6297 1.91163   2
   1   3   8 25.0564 3.52163   1
   1   3   8 22.3612 1.91203   2
  -1  -3   8 34.2851 4.62199   1
  -1   3  -8 26.1796 1.68464   2
  -1  -3   8 23.2300 1.95683   2
   1   3   8 24.7356 2.03624   2
  -1   3  -8 24.9602 1.64965   2
   2   3  -8 234.977 11.0819   1
   2   3  -8 228.712 7.30662   2
   2  -3   8 221.546 9.60711   1
  -2   3   8 240.866 10.7593   1
  -2   3   8 236.264 7.24966   2
   2  -3   8 236.061 7.10064   2
   2   3  -8 230.762 7.29543   2
  -2  -3  -8 230.609 7.09354   2
  -2   3   8 219.401 10.6775   1
  -2   3   8 232.838 7.19627   2
   2  -3   8 232.332 7.09253   2
   2  -3  -8 247.068 7.36425   2
   2   3   8 239.362 7.27692   2
  -2  -3   8 240.654 7.33630   2
  -2  -3   8 240.636 7.33677   2
  -2   3  -8 232.167 6.78072   2
   2   3   8 229.914 10.2426   1
  -2   3  -8 229.465 9.59757   1
   2   3   8 240.147 10.7701   1
   2   3   8 231.659 7.25262   2
  -2   3  -8 233.715 6.77574   2
  -2  -3   8 237.171 10.9605   1
   2  -3  -8 232.165 7.28095   2
   3   3  -8 243.288 11.9788   1
  -3   3   8 232.564 11.2362   1
  -3   3   8 244.222 11.2683   1
   3   3  -8 242.345 7.77651   2
   3  -3   8 236.492 9.65163   1
  -3   3   8 249.631 7.58213   2
  -3  -3  -8 246.342 7.37893   2
   3  -3   8 231.793 7.35966   2
   3  -3   8 244.272 7.38293   2
  -3  -3  -8 248.008 7.37287   2
  -3  -3   8 253.249 11.6845   1
   3   3   8 250.386 7.66796   2
   3   3   8 254.838 7.63875   2
  -3  -3   8 255.062 7.73635   2
   3  -3  -8 252.651 7.75119   2
   3  -3  -8 244.322 7.69118   2
   3   3   8 239.067 10.9150   1
  -3  -3   8 256.265 7.74465   2
  -4  -3  -8 37.8700 1.93661   2
   4   3  -8 34.5371 5.15193   1
  -4   3   8 43.3482 6.32447   1
   4   3  -8 40.7983 2.88379   2
  -4   3   8 37.2191 2.28547   2
   4  -3   8 40.3859 4.29293   1
   4   3  -8 37.7271 2.76320   2
   4  -3   8 40.8660 2.10691   2
  -4  -3  -8 34.8849 1.97042   2
   4  -3   8 37.3906 4.24293   1
   4  -3   8 40.2451 2.09630   2
   4   3   8 38.9652 2.51256   2
  -4  -3   8 38.3294 2.52702   2
   4   3   8 26.7163 4.01623   1
   4  -3  -8 43.1536 2.62363   2
   4   3   8 40.3942 2.45774   2
   4  -3  -8 45.6637 2.75846   2
  -4  -3   8 37.6015 2.67795   2
  -4  -3   8 35.6880 6.26541   1
  -5   3   8 89.5873 3.48397   2
   5  -3   8 91.2227 3.25004   2
   5  -3   8 96.0195 4.61587   1
   5   3  -8 95.7348 4.20016   2
   5  -3   8 86.2467 4.63070   1
   5   3  -8 81.3472 9.04879   1
   5  -3   8 90.1814 3.24408   2
   5   3  -8 86.9518 4.10263   2
   5  -3  -8 87.2751 3.89600   2
   5   3   8 88.8703 3.79124   2
   5   3   8 89.6457 3.70723   2
  -5  -3   8 86.4246 3.81425   2
   5  -3  -8 84.7830 3.85513   2
   6   3  -8 12.4177 1.95324   2
   6  -3   8 16.6640 1.55896   2
   6  -3   8 17.4040 1.57075   2
   6   3   8 12.9121 1.56205   2
   6  -3  -8 16.7162 1.90765   2
   6  -3  -8 15.5871 1.78182   2
   6   3   8 17.7526 2.27244   2
   7   3  -8 62.3192 3.91281   2
   7  -3   8 61.2517 2.56021   2
   7  -3   8 63.1723 2.61249   2
   7  -3  -8 61.7364 3.70519   2
   7   3   8 69.5959 3.43277   2
   8  -3   8 25.2921 1.70769   2
   8   3  -8 21.3748 2.53290   2
   8  -3   8 21.7380 1.59934   2
   8  -3  -8 16.9658 2.10425   2
   8   3   8 16.1340 1.89345   2
   0   4  -8 75.8662 3.04464   2
   0  -4  -8 80.3784 3.28519   2
   0   4   8 73.2560 3.24698   2
   0   4   8 75.3450 3.30142   2
   0  -4  -8 83.3521 3.36319   2
   0  -4   8 75.9510 3.19003   2
   0  -4   8 79.8225 3.26983   2
   0   4   8 79.1848 6.53534   1
   0   4   8 79.7572 6.50453   1
   0   4  -8 75.6416 6.05079   1
   0  -4   8 81.4117 5.97456   1
   1  -4   8 174.402 5.67588   2
  -1   4   8 175.037 10.4915   1
  -1   4   8 162.389 9.00531   1
   1   4  -8 178.275 9.37423   1
  -1  -4  -8 177.707 6.06711   2
  -1  -4  -8 184.465 5.77900   2
  -1   4   8 179.818 5.76964   2
   1  -4   8 182.252 5.69574   2
   1   4  -8 182.809 5.75836   2
   1   4  -8 174.359 5.73185   2
   1  -4   8 175.798 8.45361   1
  -1  -4   8 170.936 5.79656   2
  -1   4  -8 174.950 5.44807   2
  -1  -4   8 170.049 8.95873   1
   1   4   8 180.130 5.80213   2
   1   4   8 174.419 5.79655   2
  -1   4  -8 179.340 5.47028   2
   1  -4  -8 175.776 5.83225   2
  -1  -4   8 173.845 5.78562   2
   1   4   8 165.072 9.59054   1
   1  -4  -8 168.195 5.73920   2
  -2   4   8 59.9390 2.83794   2
   2   4  -8 58.6765 2.96160   2
   2   4  -8 67.4990 6.92705   1
  -2   4   8 64.9036 2.90367   2
   2   4  -8 65.2022 3.05706   2
  -2   4   8 59.0612 6.23088   1
   2  -4   8 66.1842 5.31813   1
  -2  -4  -8 62.5677 2.79639   2
   2  -4   8 61.2907 2.68816   2
  -2  -4  -8 63.3215 2.77041   2
   2  -4   8 61.9752 2.73822   2
  -2   4   8 67.1986 6.22499   1
  -2   4  -8 59.0158 2.27202   2
   2   4   8 60.0991 3.04164   2
  -2  -4   8 60.8491 3.04239   2
   2   4   8 60.4458 6.45017   1
  -2  -4   8 60.4531 6.42077   1
   2   4   8 63.5938 2.99027   2
  -2  -4   8 59.1861 3.02598   2
  -2   4  -8 60.4646 5.23481   1
   2  -4  -8 61.3039 2.96630   2
   2  -4  -8 59.6875 2.92525   2
  -2   4  -8 61.5683 2.29569   2
  -3  -4  -8 317.266 9.37485   2
   3   4  -8 325.356 9.75725   2
  -3   4   8 306.390 13.2585   1
   3  -4   8 310.946 9.28694   2
   3  -4   8 316.210 9.30813   2
  -3  -4  -8 323.293 9.36361   2
  -3   4   8 318.127 9.47047   2
   3  -4   8 322.234 11.8493   1
  -3   4   8 305.117 13.4651   1
   3   4  -8 315.708 9.71993   2
   3   4  -8 322.862 14.3030   1
  -3  -4  -8 314.567 13.3062   1
  -3  -4   8 320.579 9.64894   2
   3   4   8 317.144 9.61169   2
   3  -4  -8 315.437 9.64120   2
  -3  -4   8 311.116 13.8919   1
   3   4   8 326.392 9.59745   2
   3  -4  -8 314.462 9.64630   2
   3   4   8 318.156 13.5446   1
  -3  -4   8 312.592 9.62779   2
  -3   4  -8 301.571 11.5534   1
  -4   4   8 35.6446 2.22151   2
   4  -4   8 40.4525 4.49151   1
  -4  -4  -8 31.8333 2.04680   2
  -4   4   8 27.0403 4.56270   1
  -4  -4  -8 28.6634 4.56870   1
   4  -4   8 35.5433 2.06816   2
   4   4  -8 34.1165 2.73139   2
   4   4  -8 39.1475 2.95578   2
   4  -4   8 33.7296 4.49218   1
   4  -4   8 35.0283 2.05384   2
   4   4  -8 36.6198 5.49886   1
   4   4   8 24.6333 4.28181   1
  -4  -4   8 30.3114 4.98861   1
   4   4   8 35.2720 2.55595   2
   4   4   8 37.5329 2.60789   2
   4  -4  -8 33.8063 2.69979   2
  -4  -4   8 33.7197 2.63696   2
   4  -4  -8 36.7954 2.66764   2
  -4  -4   8 35.1316 3.17291   2
   5   4  -8 35.4006 6.59854   1
   5  -4   8 37.7371 2.84506   2
   5   4  -8 36.9440 3.04842   2
  -5  -4  -8 42.0448 1.89619   2
   5  -4   8 42.2710 2.14329   2
  -5   4   8 44.5483 3.20843   2
   5  -4   8 38.8900 3.30270   1
   5  -4  -8 41.5349 2.95005   2
   5   4   8 40.4713 2.78818   2
   5   4   8 44.2056 2.93358   2
   5  -4  -8 39.4312 2.89178   2
   6   4  -8 94.4895 4.96505   2
   6  -4   8 86.8970 3.22001   2
   6  -4   8 89.3850 3.23310   2
   6   4   8 92.7102 4.07962   2
   6   4   8 87.0505 3.95197   2
   6  -4  -8 88.6831 4.12558   2
   6  -4  -8 85.6082 4.07118   2
   7  -4   8 37.8154 2.03230   2
   7   4  -8 37.6937 3.58475   2
   7  -4   8 37.2166 1.94605   2
   7   4   8 35.7335 3.11860   2
   7  -4  -8 33.9749 3.10375   2
   8  -4   8 57.2611 2.20165   2
   8   4  -8 49.5083 4.18937   2
   8  -4   8 55.2109 2.15854   2
   8   4   8 48.4988 3.56501   2
   8  -4  -8 56.0597 3.79037   2
   0   5  -8 826.846 27.0606   1
   0  -5   8 801.397 23.2711   2
   0   5  -8 852.506 23.1916   2
   0   5   8 862.490 23.3696   2
   0  -5  -8 853.816 23.3536   2
   0  -5  -8 833.334 23.3300   2
   0   5   8 844.259 23.3594   2
   0  -5   8 823.059 26.9955   1
   0   5  -8 764.091 23.0988   2
   0  -5   8 850.455 23.3139   2
   0   5   8 816.450 27.5725   1
   1  -5   8 7.61970 1.24889   2
  -1  -5  -8 8.43691 1.34105   2
   1   5  -8 4.42946 1.27643   2
  -1   5   8 10.4714 1.41110   2
  -1   5   8 1.56475 3.07428   1
   1   5  -8 7.64677 1.27641   2
   1  -5   8 9.38196 2.93911   1
  -1   5   8 5.02568 3.12775   1
   1   5  -8 6.46958 3.25088   1
  -1  -5  -8 9.40067 1.36252   2
  -1   5   8 6.51869 1.32171   2
   1  -5   8 7.25440 1.19313   2
  -1  -5  -8 7.42406 3.13523   1
   1   5   8 6.73723 2.49202   2
   1   5   8 8.20961 1.43029   2
  -1  -5   8 6.69976 2.95185   1
  -1  -5   8 7.48308 1.36556   2
  -1   5  -8 10.5339 1.12719   2
   1  -5  -8 7.30515 1.39656   2
  -1   5  -8 8.39372 1.11135   2
  -1  -5   8 6.43440 1.35888   2
   2   5  -8 629.515 23.0295   1
  -2   5   8 635.064 22.4297   1
  -2  -5  -8 628.051 18.3637   2
  -2  -5  -8 650.168 18.3975   2
   2   5  -8 681.250 18.5776   2
  -2   5   8 620.473 22.5710   1
   2  -5   8 641.144 18.2747   2
   2  -5   8 618.872 21.2651   1
  -2  -5  -8 638.158 22.5457   1
   2  -5   8 624.772 18.2739   2
   2   5  -8 656.610 18.5388   2
  -2   5   8 667.119 18.4192   2
   2  -5  -8 664.587 18.5409   2
  -2  -5   8 642.542 18.5329   2
  -2   5  -8 660.598 21.4855   1
  -2   5  -8 654.672 17.8973   2
  -2  -5   8 673.561 18.5803   2
   2  -5  -8 667.560 18.5431   2
   2   5   8 660.654 18.5561   2
  -2   5  -8 667.780 17.9011   2
  -2  -5   8 606.590 22.5854   1
   2   5   8 659.721 18.5233   2
   2   5   8 632.712 22.6688   1
  -3   5   8 237.317 7.62485   2
   3  -5   8 234.683 7.13430   2
   3  -5   8 233.123 9.87869   1
   3   5  -8 236.835 7.59151   2
   3   5  -8 235.206 7.57568   2
  -3  -5  -8 213.366 7.42645   2
  -3  -5  -8 263.367 7.93973   2
  -3   5   8 228.822 7.22486   2
  -3   5   8 208.203 11.2611   1
  -3  -5  -8 221.190 11.2607   1
   3  -5   8 234.549 7.10308   2
   3   5  -8 234.230 12.4319   1
  -3   5   8 219.621 11.2928   1
  -3   5  -8 221.613 9.69108   1
   3  -5  -8 230.271 7.44633   2
   3   5   8 227.664 7.46696   2
   3  -5  -8 230.600 7.43183   2
  -3  -5   8 239.054 7.53117   2
  -3  -5   8 235.377 7.57812   2
   3   5   8 236.900 7.49711   2
  -3  -5   8 226.588 12.0961   1
   3   5   8 211.749 11.5111   1
   4   5  -8 473.750 13.6218   2
  -4  -5  -8 466.789 13.0416   2
   4  -5   8 449.028 12.9602   2
  -4   5   8 426.368 12.9661   2
   4   5  -8 467.391 13.6218   2
   4   5  -8 459.239 19.0903   1
   4  -5   8 457.727 12.9759   2
   4   5   8 463.097 13.4370   2
   4   5   8 411.047 17.7254   1
   4   5   8 457.585 13.4526   2
   4  -5  -8 460.487 13.4365   2
  -4  -5   8 415.968 18.3076   1
  -4  -5   8 462.107 13.4490   2
   4  -5  -8 447.430 13.3910   2
  -5   5   8 158.672 5.16009   2
   5   5  -8 174.895 6.23972   2
   5  -5   8 159.318 5.90769   1
   5   5  -8 163.751 6.22753   2
   5  -5   8 166.388 5.28291   2
   5  -5   8 172.331 5.28546   2
  -5  -5  -8 162.747 5.20941   2
  -5  -5   8 163.967 5.81536   2
   5   5   8 172.534 5.97483   2
   5  -5  -8 164.107 5.90715   2
   5   5   8 144.121 7.43368   2
   6  -5   8 157.633 5.09200   2
   6   5  -8 157.032 6.25337   2
   6  -5   8 159.188 5.08814   2
   6  -5  -8 161.676 5.91746   2
   6   5   8 163.732 6.03181   2
   7   5  -8 83.7415 4.83019   2
   7  -5   8 82.3781 3.02740   2
   7  -5   8 83.8091 3.04418   2
   7   5   8 79.1646 4.30205   2
   7  -5  -8 79.0674 4.23459   2
   0  -6  -8 30.0902 2.42907   2
   0  -6   8 28.8220 2.38881   2
   0   6   8 27.9737 2.45500   2
   0   6   8 27.5406 2.44179   2
   0   6   8 21.3967 4.59488   1
   0  -6   8 25.0419 4.08989   1
   0  -6   8 28.9000 2.47281   2
   0   6  -8 28.8128 2.18424   2
   0  -6  -8 20.1648 4.08297   1
   0  -6  -8 29.3421 2.47265   2
   0   6  -8 30.9739 4.64511   1
   1  -6   8 249.949 7.72526   2
  -1   6   8 258.711 7.82965   2
   1   6  -8 238.140 12.3139   1
  -1   6   8 243.132 7.79904   2
  -1  -6  -8 249.616 7.82650   2
   1  -6   8 244.199 7.72870   2
   1   6  -8 258.005 7.83325   2
  -1   6   8 235.184 12.2470   1
  -1  -6  -8 246.819 7.81900   2
   1  -6   8 258.307 11.5033   1
  -1  -6  -8 252.839 12.1962   1
  -1  -6   8 240.261 11.8576   1
   1   6   8 243.337 7.86764   2
   1  -6  -8 243.580 7.86662   2
   1   6   8 232.727 12.1963   1
  -1   6  -8 239.475 7.41422   2
   1  -6  -8 249.926 7.87811   2
  -1  -6   8 239.020 7.82553   2
   1   6   8 252.096 7.90800   2
   2  -6   8 46.4069 2.54388   2
   2  -6   8 44.4400 2.59882   2
   2   6  -8 47.6557 3.00657   2
  -2  -6  -8 51.3960 6.93060   1
   2   6  -8 47.1218 7.72304   1
   2   6  -8 44.9912 2.85374   2
  -2   6   8 47.1793 2.80587   2
  -2   6   8 41.5601 6.93500   1
  -2  -6  -8 28.5622 3.85587   2
  -2  -6  -8 46.0205 2.84937   2
  -2   6   8 43.6048 6.56400   1
   2  -6   8 45.8263 5.71770   1
  -2  -6   8 42.0264 6.64476   1
  -2  -6   8 42.4130 2.95750   2
   2   6   8 44.9923 3.99767   2
   2   6   8 43.9349 2.92626   2
   2  -6  -8 42.8221 2.89491   2
   2  -6  -8 44.9616 2.89825   2
  -2   6  -8 35.2297 2.52118   2
  -2  -6   8 46.2771 2.89974   2
   2   6   8 33.3925 5.22989   1
  -2   6  -8 42.6286 5.61676   1
  -2   6  -8 41.0836 1.94878   2
  -3   6   8 290.568 8.73327   2
   3  -6   8 271.185 11.5885   1
  -3   6   8 282.161 13.2748   1
   3  -6   8 282.318 8.65386   2
   3  -6   8 279.712 8.62515   2
   3   6  -8 280.502 9.07631   2
  -3  -6  -8 271.075 13.4115   1
   3   6  -8 292.071 9.14086   2
   3   6  -8 275.617 14.5693   1
   3   6   8 297.355 9.13890   2
   3  -6  -8 292.099 9.03850   2
  -3  -6   8 282.316 13.9267   1
  -3   6  -8 288.308 11.7277   1
   3   6   8 300.090 9.12954   2
   3  -6  -8 293.558 9.00621   2
   3   6   8 268.557 13.9322   1
  -3  -6   8 284.156 9.01692   2
  -3  -6   8 290.316 9.15745   2
   4   6  -8 15.5377 2.04281   2
   4  -6   8 18.8437 3.21187   1
  -4   6   8 14.6194 1.47663   2
   4  -6   8 11.8238 1.28932   2
  -4  -6  -8 12.6669 1.56455   2
   4   6  -8 13.2773 5.43556   1
   4   6  -8 16.6554 2.00459   2
  -4  -6   8 9.14402 4.98397   1
   4   6   8 10.4845 1.82255   2
  -4  -6   8 14.3124 1.82763   2
   4  -6  -8 17.5379 1.88088   2
   4  -6  -8 12.0290 1.72843   2
   4   6   8 11.6550 1.81379   2
   5   6  -8 190.151 6.81898   2
   5  -6   8 177.136 5.77240   2
   5  -6   8 184.800 5.80627   2
   5  -6   8 164.554 7.65087   1
   5   6  -8 175.413 6.80407   2
  -5   6   8 191.051 5.82022   2
   5  -6  -8 178.935 6.39471   2
   5   6   8 186.311 6.62463   2
   5   6   8 184.548 6.55729   2
  -5  -6   8 170.859 6.36766   2
   5  -6  -8 180.996 6.51207   2
   6   6  -8 39.0313 3.69976   2
   6  -6   8 34.8520 2.13240   2
   6  -6   8 34.0778 2.15807   2
   6  -6  -8 29.6852 2.97410   2
   6   6   8 32.6341 3.25416   2
   7  -6   8 62.3959 2.55693   2
   7   6  -8 62.3833 4.42498   2
   7   6   8 61.3498 4.10587   2
   7  -6  -8 56.6674 3.81039   2
   0   7   8 536.097 21.5664   1
   0   7   8 567.110 16.5249   2
   0  -7   8 587.364 16.5100   2
   0  -7  -8 590.454 16.5754   2
   0  -7   8 576.564 16.4810   2
   0   7   8 584.859 16.5423   2
   0  -7  -8 572.895 16.5525   2
   0   7  -8 525.369 20.8014   1
   0  -7   8 560.917 20.8433   1
  -1  -7  -8 5.10104 3.83787   1
   1  -7   8 5.59668 1.28859   2
  -1   7   8 8.01380 1.49790   2
  -1  -7  -8 5.03766 1.52712   2
   1  -7   8 4.77620 1.32735   2
   1   7  -8 7.80892 4.10601   1
  -1   7   8 5.53719 1.50222   2
  -1   7   8 9.52242 4.53439   1
   1   7  -8 3.53730 1.43143   2
   1  -7   8 13.9242 3.65217   1
  -1  -7  -8 6.22731 1.44856   2
  -1  -7   8 7.40345 1.53146   2
  -1  -7   8 4.07838 3.64997   1
   1  -7  -8 6.77357 1.58184   2
   1   7   8 7.41877 1.56108   2
  -1   7  -8 5.13856 1.13466   2
   1   7   8 2.27780 4.22627   1
   1  -7  -8 3.94972 1.38126   2
  -1  -7   8 6.60330 1.52792   2
   1   7   8 7.69365 1.64759   2
  -2   7   8 670.716 24.6834   1
   2   7  -8 691.371 19.9108   2
   2  -7   8 693.551 24.9870   1
  -2  -7  -8 753.773 21.4709   2
  -2  -7  -8 647.864 24.7219   1
   2  -7   8 705.080 19.7059   2
  -2  -7  -8 707.828 19.8491   2
   2   7  -8 656.406 25.2981   1
   2   7  -8 703.777 19.9095   2
   2  -7   8 699.911 19.6642   2
   2  -7  -8 672.259 19.8481   2
   2   7   8 703.714 19.9485   2
  -2  -7   8 682.659 19.9154   2
   2  -7  -8 696.003 20.2316   2
  -2   7  -8 680.019 19.4298   2
   2   7   8 672.350 25.1298   1
  -2  -7   8 698.451 19.9259   2
   2   7   8 703.551 19.9723   2
   3   7  -8 22.3444 2.73619   2
   3  -7   8 21.5159 2.16196   2
   3  -7   8 21.9763 2.13820   2
   3   7  -8 17.3808 5.63376   1
  -3  -7  -8 12.1830 4.82163   1
   3   7  -8 24.0433 2.96198   2
  -3   7   8 16.0260 1.64905   2
  -3  -7  -8 23.4367 2.38083   2
   3   7   8 17.7203 5.59385   1
   3  -7  -8 21.8716 2.69761   2
  -3  -7   8 20.4652 2.07897   2
  -3  -7   8 12.6813 4.90827   1
   3   7   8 22.4802 2.77786   2
  -3  -7   8 18.9009 2.09770   2
   3  -7  -8 20.5286 2.08470   2
   3   7   8 23.3636 2.98197   2
   4   7  -8 339.676 10.4933   2
  -4   7   8 326.896 9.69805   2
  -4  -7  -8 317.344 9.91984   2
   4   7  -8 321.831 10.5071   2
   4   7  -8 294.331 17.1307   1
   4  -7   8 327.719 9.74751   2
   4  -7   8 336.484 9.75731   2
  -4  -7   8 328.223 10.2952   2
   4  -7  -8 304.272 10.1287   2
   4   7   8 338.094 10.4404   2
  -4  -7   8 310.345 16.9266   1
   4   7   8 324.944 10.7738   2
   5  -7   8 15.4381 1.96444   2
   5  -7   8 18.4673 2.05018   2
   5   7  -8 16.3217 2.31187   2
   5   7   8 17.0694 2.19575   2
   5  -7  -8 13.8124 1.85715   2
   6   7  -8 138.072 6.24611   2
   6  -7   8 140.177 4.79516   2
   6  -7   8 136.416 4.79748   2
   6  -7  -8 146.722 5.69370   2
   6   7   8 140.563 5.95249   2
   7   7  -8 20.9573 2.92690   2
   7  -7   8 23.5588 1.91349   2
   7   7   8 22.3540 2.61994   2
   7  -7  -8 19.8997 2.33661   2
   0  -8  -8 2.72169 1.64388   2
   0   8   8 3.16228 1.57877   2
   0   8   8 4.52941 1.70684   2
   0  -8  -8 2.08908 4.42329   1
   0  -8   8 3.23932 1.50664   2
   0   8   8 10.5703 5.18570   1
   0  -8  -8 0.93925 1.53917   2
   0  -8   8 2.50953 1.49301   2
   1  -8   8 424.923 12.3515   2
   1  -8   8 415.368 12.2654   2
  -1  -8  -8 408.522 12.4661   2
  -1  -8  -8 418.721 12.4383   2
   1   8  -8 437.812 12.6776   2
  -1  -8  -8 388.730 17.8829   1
  -1   8   8 414.807 12.3408   2
   1   8   8 386.944 17.9700   1
  -1   8  -8 387.097 11.8678   2
  -1  -8   8 415.781 12.4350   2
   1  -8  -8 414.526 12.4266   2
   1   8   8 402.953 12.4122   2
   1   8   8 409.115 12.4819   2
   1  -8  -8 399.946 12.4259   2
  -1  -8   8 390.901 12.3888   2
   2  -8   8 56.5875 3.19124   2
  -2  -8  -8 58.5469 3.46572   2
   2   8  -8 54.9060 3.55747   2
  -2  -8  -8 44.5231 6.58461   1
   2  -8   8 58.1137 3.21134   2
   2   8   8 46.8974 6.84811   1
   2   8   8 58.0911 3.69552   2
  -2  -8   8 58.5705 3.56526   2
  -2   8  -8 55.1833 2.42356   2
   2  -8  -8 60.0276 3.54233   2
   2   8   8 61.7194 3.61936   2
   2  -8  -8 60.7938 3.70257   2
  -2  -8   8 61.4550 3.78494   2
   3  -8   8 261.035 8.24873   2
   3   8  -8 268.645 8.78662   2
  -3  -8  -8 258.651 8.48552   2
   3  -8   8 256.889 8.19656   2
  -3   8   8 253.134 8.16240   2
   3   8   8 266.613 8.78954   2
   3  -8  -8 259.004 8.68145   2
   3   8   8 253.878 16.1837   1
   3   8   8 252.708 8.74428   2
   3  -8  -8 266.941 8.64798   2
  -3  -8   8 264.276 8.74014   2
   4  -8   8 101.230 4.06509   2
   4  -8   8 96.7425 4.07562   2
   4   8  -8 103.709 4.96291   2
   4   8   8 99.3030 5.45084   2
   4  -8  -8 97.1578 4.55881   2
  -4  -8   8 92.9385 4.70193   2
   5  -8   8 144.550 5.09708   2
   5   8  -8 144.113 6.33447   2
   5  -8   8 140.430 5.10627   2
   5   8   8 142.799 6.06114   2
   5  -8  -8 141.386 5.74306   2
   6  -8   8 35.6941 2.47739   2
   6   8  -8 36.7307 4.24429   2
   6   8   8 28.7411 2.96384   2
   6  -8  -8 35.7742 3.41308   2
   0   9  -8 53.1296 3.19691   2
   0  -9  -8 54.7879 3.56901   2
   0  -9   8 56.6262 3.61509   2
   0   9   8 54.8095 3.43174   2
   0  -9   8 37.4163 5.15320   2
   0  -9  -8 52.4110 3.76420   2
   1  -9   8 76.6272 3.97398   2
  -1   9   8 72.1819 5.13257   2
  -1  -9  -8 95.6051 15.9666   1
  -1  -9  -8 79.7388 4.09844   2
   1   9  -8 75.3978 3.90823   2
   1  -9   8 72.0445 3.89661   2
   1  -9  -8 77.5724 4.38437   2
  -1  -9   8 79.3882 4.10370   2
  -1   9  -8 70.1784 3.39738   2
   1   9   8 73.3522 4.06525   2
   1  -9  -8 78.2877 4.04325   2
  -1  -9   8 83.2996 4.35601   2
   2  -9   8 40.7916 2.98455   2
  -2  -9  -8 42.2065 3.38747   2
   2  -9   8 37.1912 2.96308   2
   2   9  -8 38.6990 3.38666   2
  -2  -9  -8 27.2952 6.47564   1
   2   9   8 23.0386 7.26276   1
   2  -9  -8 39.0074 3.60139   2
   2   9   8 35.6557 3.83043   2
   2   9   8 38.5145 3.46080   2
  -2   9  -8 38.7027 2.08303   2
  -2  -9   8 43.5294 3.73267   2
  -2  -9   8 37.4220 3.44369   2
   2  -9  -8 36.9003 3.17460   2
   3  -9   8 61.3651 3.35749   2
  -3  -9  -8 55.5493 3.69409   2
   3  -9   8 52.0781 3.17863   2
   3   9  -8 61.4547 4.06088   2
   3   9   8 57.9809 4.13588   2
   3   9   8 54.1604 6.27769   2
  -3  -9   8 58.7874 3.98979   2
   3  -9  -8 62.1810 3.82172   2
   4   9  -8 26.8320 3.55974   2
   4  -9   8 24.8957 2.56831   2
  -4  -9   8 17.8030 2.31695   2
   4   9   8 22.1551 2.59473   2
   4  -9  -8 29.7165 3.20701   2
   5  -9   8 35.8637 2.76728   2
   5   9  -8 28.8180 4.24306   2
   5  -9  -8 40.5900 3.53827   2
   5   9   8 37.9311 4.02414   2
   6   9  -8 18.9034 2.97934   2
   6  -9   8 27.3302 2.57236   2
   6  -9  -8 23.8969 2.59818   2
   6   9   8 21.3799 2.82838   2
   0 -10  -8 -1.9362 1.62813   2
   0  10   8 -1.1837 1.68479   2
  -1 -10  -8 16.6937 2.25699   2
   1  10  -8 10.9487 2.85993   2
   1 -10   8 15.6255 2.14122   2
   1 -10  -8 14.6619 2.23615   2
  -1 -10   8 12.0678 2.11084   2
   1  10   8 13.3418 2.23758   2
   2  10  -8 31.2594 3.40821   2
  -2 -10  -8 29.5345 3.37202   2
   2 -10   8 30.8805 3.11705   2
   2  10   8 25.6733 2.74031   2
  -2 -10   8 28.3587 3.61895   2
   2 -10  -8 26.0352 3.92594   2
   3 -10   8 22.3497 2.88370   2
   3  10  -8 15.4030 2.32111   2
  -3 -10   8 19.9093 2.58226   2
   3 -10  -8 18.4761 2.30186   2
   3  10   8 13.6904 2.46891   2
   4  10  -8 43.5966 4.38264   2
   4 -10   8 39.8603 3.19183   2
   4  10   8 46.0878 4.42267   2
   4 -10  -8 40.6231 3.81416   2
   5  10  -8 7.22849 3.31483   2
   5 -10   8 9.45190 1.66713   2
   5 -10  -8 8.50043 2.09977   2
   5  10   8 15.0372 2.75906   2
   0 -11  -8 110.167 5.43480   2
   0 -11   8 114.027 5.42713   2
   1 -11   8 6.94449 1.95643   2
  -1 -11  -8 3.53876 2.10737   2
  -1 -11   8 4.55888 2.16154   2
   1  11   8 8.71460 2.29014   2
   2 -11   8 108.545 5.00892   2
   2 -11  -8 102.127 5.29416   2
   2  11   8 103.626 5.55932   2
  -2 -11   8 104.670 5.42931   2
   3 -11   8 7.70874 1.87499   2
   3 -11  -8 15.6548 2.44276   2
   3  11   8 12.4527 2.94428   2
  -3 -11   8 11.0678 2.57692   2
   4 -11   8 106.111 4.91363   2
   4 -11  -8 98.0519 5.32197   2
   4  11   8 107.306 6.07457   2
   0 -12   8 17.6046 2.53973   2
   0 -12  -8 8.15411 4.25559   2
   1 -12   8 107.888 5.46917   2
   1 -12  -8 107.815 5.73135   2
  -1 -12   8 105.741 5.65478   2
   2 -12   8 9.45057 2.14892   2
   2 -12  -8 7.67562 2.42776   2
  -2 -12   8 9.25894 2.60991   2
   3 -12   8 71.3294 4.55787   2
   3 -12  -8 68.6231 4.99438   2
   0 -13   8 80.4055 5.48356   2
   0   0  -9 -1.0874 0.92499   2
   0   0  -9 0.02335 0.94056   2
   0   0   9 0.67618 2.15784   1
   0   0   9 -0.3968 0.96676   2
   0   0   9 0.46706 0.96613   2
  -1   0   9 18.0408 1.91085   2
  -1   0  -9 17.3150 1.66736   2
   1   0   9 12.2951 3.06226   1
   1   0   9 18.9137 1.81734   2
  -1   0   9 10.5921 2.96243   1
   1   0  -9 18.1247 1.91877   2
   1   0   9 15.0234 1.75696   2
   1   0  -9 12.6450 3.19126   1
   1   0   9 12.8747 2.81231   1
   1   0  -9 16.6607 1.86735   2
   2   0  -9 1.38208 2.91055   1
   2   0   9 0.23426 0.95489   2
  -2   0  -9 1.60421 0.82747   2
  -2   0  -9 1.44616 0.82235   2
   2   0   9 1.14626 2.46614   1
   2   0   9 4.16953 2.28921   1
  -2   0   9 -0.4453 2.61537   1
   2   0  -9 2.08446 1.19930   2
  -2   0   9 2.36620 1.15979   2
  -2   0   9 0.21045 1.05099   2
   3   0   9 30.7438 4.58549   1
   3   0   9 34.5710 2.24513   2
   3   0  -9 37.6586 2.53638   2
   3   0   9 43.3442 5.20292   1
  -3   0   9 34.0229 4.72942   1
  -3   0   9 39.7257 2.44900   2
  -3   0  -9 41.4217 1.79108   2
   3   0   9 38.5181 2.25860   2
  -3   0  -9 38.8224 1.75333   2
   3   0  -9 39.4952 6.17247   1
   3   0  -9 36.3500 2.65808   2
  -3   0   9 39.1178 2.56838   2
   4   0   9 155.208 7.91145   1
  -4   0   9 162.396 9.74814   1
   4   0   9 141.211 8.00462   1
   4   0  -9 155.295 5.53656   2
   4   0   9 153.507 5.10631   2
   4   0   9 153.290 5.07338   2
   4   0  -9 137.262 9.73859   1
   5   0  -9 115.795 4.61584   2
   5   0   9 107.417 7.16777   1
   5   0   9 107.333 4.08008   2
  -5   0   9 101.161 4.08130   2
   5   0   9 114.475 4.06737   2
   6   0   9 144.729 4.93473   2
   6   0  -9 140.976 5.57076   2
   6   0   9 138.879 4.89933   2
   7   0   9 292.807 9.02574   2
   7   0  -9 297.118 9.75664   2
   7   0   9 300.316 9.05364   2
   8   0   9 23.5807 2.31682   2
   8   0  -9 19.8491 2.40653   2
   0   1   9 6.89699 1.19359   2
   0  -1   9 8.95211 1.22397   2
   0  -1  -9 8.95369 1.25268   2
   0   1   9 7.88320 1.22286   2
   0  -1   9 8.15613 1.21299   2
   0  -1   9 10.4439 2.64611   1
   0  -1  -9 8.76957 1.23380   2
   0   1   9 7.10622 2.60884   1
   0   1   9 9.45697 3.06556   1
   0   1  -9 6.18577 1.08809   2
   0   1  -9 6.17652 2.63150   1
   0   1  -9 9.26606 1.18313   2
   1  -1   9 30.1974 2.02669   2
   1   1  -9 29.8727 2.18855   2
  -1  -1  -9 35.1642 2.06641   2
   1   1  -9 34.6485 2.28700   2
   1  -1   9 29.5989 4.42430   1
   1   1  -9 26.4337 3.97577   1
  -1   1   9 30.9635 2.25362   2
  -1  -1  -9 31.4435 2.01156   2
  -1   1   9 32.7621 2.20188   2
  -1   1   9 25.3158 3.91604   1
   1  -1   9 30.9399 2.16579   2
  -1   1   9 35.2992 4.82817   1
   1   1   9 37.0217 4.72490   1
  -1   1  -9 33.1343 1.99109   2
  -1  -1   9 34.2468 2.27550   2
   1  -1  -9 34.5338 2.25046   2
   1  -1  -9 34.2425 2.17648   2
   1   1   9 26.9742 4.74553   1
  -1  -1   9 31.4993 4.75293   1
   1   1   9 35.6039 2.25123   2
  -1  -1   9 31.7624 2.20842   2
  -2  -1  -9 150.788 4.76579   2
   2  -1   9 138.443 7.75776   1
   2  -1   9 147.796 7.91588   1
  -2   1   9 148.691 5.08540   2
   2  -1   9 151.165 4.88502   2
  -2   1   9 144.663 5.04084   2
  -2  -1  -9 140.287 4.71080   2
   2   1  -9 161.473 9.08611   1
   2   1  -9 142.125 5.09535   2
  -2   1   9 147.375 8.40378   1
   2   1  -9 154.888 5.15847   2
   2  -1   9 147.580 4.93283   2
   2  -1  -9 145.130 5.13159   2
  -2   1  -9 152.201 4.64099   2
   2   1   9 147.969 5.00069   2
   2  -1  -9 145.290 5.08541   2
  -2  -1   9 147.779 5.08830   2
  -2  -1   9 141.771 5.02572   2
   2   1   9 137.470 7.71117   1
  -2   1  -9 146.945 4.63210   2
   2   1   9 140.937 8.19526   1
   2   1   9 141.880 4.95463   2
   3  -1   9 2.15328 2.33063   1
  -3  -1  -9 3.04590 0.79524   2
   3  -1   9 5.31635 2.45444   1
  -3   1   9 2.81252 1.13165   2
  -3   1   9 3.66679 1.22527   2
   3  -1   9 3.20772 0.93552   2
  -3   1   9 6.77600 3.16641   1
   3   1  -9 2.82679 3.45461   1
  -3  -1  -9 5.05884 0.82704   2
   3   1  -9 3.55981 1.27580   2
   3  -1  -9 4.67758 1.31640   2
   3   1   9 3.89661 1.11432   2
  -3  -1   9 4.93297 3.10693   1
  -3  -1   9 4.43166 2.01509   2
   3   1   9 3.34788 1.02805   2
  -3   1  -9 4.20996 0.61629   2
   3   1   9 6.89685 2.86689   1
   3   1   9 4.47180 2.64574   1
   3  -1  -9 6.72946 1.37084   2
  -3  -1   9 1.95177 1.16282   2
   4  -1   9 242.885 7.23359   2
  -4  -1  -9 237.377 6.52303   2
   4   1  -9 222.005 11.9777   1
  -4   1   9 231.198 11.7762   1
   4  -1   9 212.828 9.80824   1
   4   1  -9 245.813 7.72569   2
   4  -1   9 238.838 9.99751   1
  -4  -1  -9 224.503 6.50830   2
   4  -1   9 242.507 7.24638   2
  -4  -1   9 234.145 11.8417   1
   4   1   9 240.623 7.34068   2
   4  -1  -9 229.911 7.61017   2
   4   1   9 240.382 10.5636   1
   4   1   9 219.509 10.5168   1
   4   1   9 241.179 7.37864   2
  -4  -1   9 242.962 7.44705   2
   4  -1  -9 239.042 7.64127   2
   5  -1   9 80.4149 6.12008   1
   5   1  -9 91.1135 4.03283   2
   5  -1   9 79.9544 3.51568   2
   5   1  -9 81.6299 12.1760   1
  -5   1   9 79.4464 3.37150   2
   5  -1   9 81.0046 3.26277   2
   5   1  -9 81.2564 3.94711   2
   5  -1  -9 77.4581 3.85442   2
   5   1   9 73.8229 3.55193   2
   5   1   9 81.7820 3.41450   2
   5  -1  -9 86.4849 3.87369   2
  -5  -1   9 74.1061 3.48035   2
   6   1  -9 96.3187 4.50583   2
   6   1  -9 98.6590 5.00713   2
   6  -1   9 97.0413 3.69532   2
   6  -1   9 95.7862 3.70595   2
   6  -1   9 92.5760 5.33750   1
   6  -1  -9 90.1570 4.52317   2
   6  -1  -9 100.362 4.50385   2
   6   1   9 98.0908 3.87216   2
   6   1   9 99.0757 3.91801   2
   7  -1   9 67.1753 3.11756   2
   7  -1   9 68.0585 3.08660   2
   7   1  -9 68.9781 4.24318   2
   7  -1  -9 69.2356 4.04797   2
   7   1   9 74.2108 4.13153   2
   7   1   9 70.5127 3.37078   2
   8   1  -9 11.4529 2.14081   2
   8   1   9 13.2915 1.64093   2
   8  -1  -9 8.03309 2.01409   2
   0  -2   9 471.458 13.5537   2
   0   2  -9 473.303 13.4469   2
   0  -2  -9 481.162 13.5518   2
   0   2  -9 457.084 13.4339   2
   0   2   9 476.110 17.4400   1
   0   2   9 462.510 13.5470   2
   0   2   9 468.213 17.1296   1
   0   2  -9 464.892 17.0317   1
   0  -2   9 471.119 13.5288   2
   0  -2  -9 473.895 13.5328   2
   0  -2   9 457.034 16.8258   1
  -1  -2  -9 502.608 14.5816   2
   1  -2   9 505.189 14.6094   2
   1  -2   9 521.490 17.9083   1
   1   2  -9 525.375 14.7097   2
   1   2  -9 489.696 18.2754   1
  -1   2   9 507.451 14.6861   2
  -1  -2  -9 519.518 14.6078   2
   1  -2   9 507.886 14.6307   2
  -1   2   9 503.446 18.6305   1
   1   2  -9 518.594 14.7068   2
  -1   2   9 527.723 18.6253   1
  -1   2   9 528.857 14.7387   2
  -1  -2   9 530.495 14.7633   2
   1  -2  -9 521.264 14.7373   2
  -1  -2   9 503.721 18.3236   1
   1   2   9 522.277 14.7095   2
   1  -2  -9 510.630 14.7194   2
  -1   2  -9 517.202 14.4797   2
   1   2   9 494.101 18.1838   1
   1   2   9 510.683 14.7012   2
  -1   2  -9 494.323 14.4486   2
   1   2   9 498.967 17.9719   1
  -1   2  -9 501.584 17.8242   1
  -1  -2   9 499.760 14.6878   2
  -2   2   9 690.211 19.1786   2
   2   2  -9 665.967 19.2117   2
   2  -2   9 682.070 19.0492   2
  -2   2   9 686.822 23.1550   1
   2   2  -9 693.997 23.5683   1
  -2   2   9 677.298 19.1527   2
   2  -2   9 680.655 19.0659   2
   2  -2   9 665.392 22.1040   1
  -2  -2  -9 682.989 19.0145   2
  -2   2   9 670.126 23.3270   1
  -2  -2  -9 691.173 18.9877   2
   2   2   9 682.550 19.1447   2
  -2   2  -9 658.279 18.7640   2
  -2  -2   9 708.066 19.2533   2
   2   2   9 677.284 22.6196   1
   2  -2  -9 670.457 19.2154   2
   2   2   9 682.222 19.1658   2
  -2  -2   9 673.122 19.1966   2
   2  -2  -9 677.555 19.2269   2
  -2   2  -9 682.546 18.7725   2
   2   2   9 654.369 22.6106   1
  -2  -2   9 634.470 23.4482   1
  -3   2   9 344.912 14.3677   1
   3   2  -9 355.019 10.6186   2
   3  -2   9 350.396 13.1914   1
   3   2  -9 356.828 10.6496   2
   3  -2   9 335.068 10.2305   2
  -3  -2  -9 334.981 10.0755   2
   3  -2   9 355.490 10.2635   2
  -3  -2  -9 350.614 10.0962   2
   3   2  -9 339.298 15.0568   1
  -3   2   9 353.745 10.4590   2
  -3   2   9 340.502 14.6708   1
   3  -2   9 331.772 12.9611   1
  -3   2   9 352.028 10.4096   2
  -3   2  -9 373.506 9.66653   2
   3   2   9 348.003 10.4028   2
  -3  -2   9 360.904 10.5319   2
   3   2   9 341.897 14.0435   1
   3   2   9 352.307 10.4276   2
   3   2   9 331.944 13.8162   1
  -3  -2   9 366.031 10.5887   2
  -3   2  -9 348.712 9.64380   2
   3  -2  -9 367.743 10.6120   2
  -3  -2   9 345.931 14.6042   1
   3  -2  -9 350.173 10.5626   2
  -4   2   9 124.156 9.17643   1
  -4  -2  -9 137.973 4.34944   2
   4   2  -9 126.973 10.1667   1
   4  -2   9 136.018 7.44745   1
   4   2  -9 133.152 5.78822   2
   4  -2   9 143.469 7.46668   1
  -4   2   9 136.730 4.86782   2
   4   2  -9 145.707 5.28209   2
   4   2   9 132.326 8.46610   1
   4   2   9 142.495 8.45899   1
  -4  -2   9 142.395 5.05116   2
   4   2   9 139.303 4.95650   2
   4   2   9 140.219 4.93242   2
   4  -2  -9 143.264 5.18091   2
  -4  -2   9 153.499 9.49329   1
   4  -2  -9 139.825 5.14679   2
   5   2  -9 170.596 6.15686   2
  -5   2   9 162.718 5.48548   2
   5   2  -9 160.988 6.07302   2
   5  -2   9 155.736 7.50924   1
   5  -2   9 170.039 5.36185   2
   5   2   9 167.659 5.64330   2
   5  -2  -9 165.270 5.94619   2
  -5  -2   9 165.523 5.72640   2
   5   2   9 150.238 7.02651   2
   5  -2  -9 174.575 6.00306   2
   6  -2   9 49.0524 2.47415   2
   6   2  -9 46.6058 3.44056   2
   6   2   9 46.1261 2.86388   2
   6   2   9 46.6259 2.92231   2
   6  -2  -9 44.3436 3.29843   2
   6  -2  -9 40.4409 4.76710   2
   7   2  -9 26.7556 3.27045   2
   7  -2   9 28.8425 2.20812   2
   7   2   9 31.9456 2.70021   2
   7  -2  -9 30.3816 3.27521   2
   8  -2   9 15.7184 1.91651   2
   8   2  -9 16.2073 2.49434   2
   8   2   9 15.5679 1.83295   2
   8  -2  -9 16.6935 2.28242   2
   0  -3   9 929.006 26.5091   2
   0   3  -9 981.198 26.4553   2
   0  -3  -9 938.010 26.5100   2
   0  -3   9 937.212 30.1666   1
   0   3  -9 957.733 30.3516   1
   0   3  -9 949.563 26.4189   2
   0   3   9 984.058 30.6462   1
   0  -3   9 961.596 26.5448   2
   0   3   9 968.694 26.5753   2
   0  -3  -9 994.853 26.5703   2
   0   3   9 860.811 26.8274   2
   0   3   9 952.837 30.6846   1
   1   3  -9 727.429 19.8168   2
   1   3  -9 717.572 23.9615   1
  -1   3   9 693.071 19.7886   2
  -1   3   9 680.197 23.8456   1
   1  -3   9 665.743 22.9029   1
  -1  -3  -9 697.662 19.7262   2
   1  -3   9 700.713 19.7316   2
   1  -3   9 686.777 19.7219   2
  -1  -3  -9 691.758 19.7230   2
  -1   3   9 720.254 19.8359   2
   1   3   9 683.319 23.4354   1
  -1  -3   9 705.177 23.8206   1
   1  -3  -9 717.146 19.8368   2
   1   3   9 691.185 19.7994   2
  -1   3  -9 680.453 19.5247   2
   1   3   9 724.755 19.8472   2
   1   3   9 690.321 23.7620   1
  -1  -3   9 707.761 19.8628   2
  -1   3  -9 689.971 19.5291   2
  -1   3  -9 679.461 23.4094   1
   1  -3  -9 727.248 19.8696   2
  -1  -3   9 713.003 19.8514   2
  -2   3   9 381.395 15.3831   1
   2   3  -9 383.064 11.5613   2
  -2   3   9 375.648 15.5556   1
   2  -3   9 384.798 14.4335   1
   2   3  -9 402.882 11.6276   2
  -2  -3  -9 405.803 11.3876   2
   2  -3   9 394.758 11.3734   2
   2  -3   9 384.223 11.3476   2
  -2   3   9 392.926 11.4997   2
   2   3  -9 382.795 15.8850   1
  -2  -3   9 379.996 11.5251   2
   2   3   9 394.026 11.5150   2
   2  -3  -9 377.538 11.5225   2
   2   3   9 387.769 11.5209   2
   2   3   9 387.712 15.0790   1
   2   3   9 368.488 15.2493   1
  -2   3  -9 400.472 11.0518   2
  -2  -3   9 400.152 11.6139   2
  -2   3  -9 399.396 11.0353   2
  -2   3  -9 371.243 14.1433   1
  -2  -3   9 391.463 16.0593   1
   2  -3  -9 408.344 11.6167   2
   3  -3   9 514.754 17.8605   1
  -3   3   9 520.226 19.5227   1
   3   3  -9 524.377 15.4249   2
   3   3  -9 538.905 15.4386   2
  -3  -3  -9 537.857 15.0119   2
   3  -3   9 525.637 17.9938   1
  -3  -3  -9 532.958 15.0352   2
  -3   3   9 504.742 19.5928   1
  -3   3   9 540.614 15.1982   2
  -3   3   9 539.733 15.2539   2
   3  -3   9 536.094 15.0787   2
   3  -3   9 535.669 15.0835   2
   3   3  -9 521.994 20.2504   1
  -3  -3   9 532.019 15.3615   2
  -3  -3   9 538.285 15.3971   2
  -3  -3   9 533.683 19.8742   1
   3   3   9 531.401 15.2978   2
   3   3   9 529.939 18.9807   1
   3  -3  -9 533.104 15.3819   2
   3  -3  -9 529.240 15.3770   2
   3   3   9 525.193 15.2683   2
   3   3   9 495.369 19.0072   1
   4   3  -9 338.093 15.7976   1
   4  -3   9 329.812 12.4055   1
   4  -3   9 355.768 9.91109   2
   4   3  -9 337.002 10.4327   2
   4  -3   9 341.872 9.88372   2
   4   3  -9 348.560 10.4530   2
  -4   3   9 310.657 14.7036   1
  -4  -3  -9 327.574 9.84173   2
   4  -3   9 332.985 13.6503   1
  -4   3   9 337.094 9.99295   2
   4  -3  -9 332.674 10.2903   2
   4   3   9 327.491 14.2882   1
   4  -3  -9 334.046 10.2913   2
   4   3   9 343.595 10.2051   2
   4   3   9 326.936 15.8636   1
  -4  -3   9 322.505 15.0717   1
  -4  -3   9 332.341 10.1868   2
   4   3   9 336.601 10.1403   2
   5  -3   9 277.213 9.13650   2
   5  -3   9 290.907 10.6059   1
   5   3  -9 297.840 9.95310   2
   5   3  -9 313.279 9.66406   2
   5  -3   9 300.156 8.83424   2
  -5   3   9 288.811 8.87485   2
   5  -3  -9 286.143 9.37190   2
   5   3   9 309.361 9.25084   2
   5  -3  -9 307.804 9.49435   2
   6  -3   9 123.718 4.27373   2
   6  -3   9 129.022 4.30503   2
   6   3  -9 117.709 5.24285   2
   6  -3  -9 122.501 5.04796   2
   6   3   9 123.532 4.83788   2
   6   3   9 125.550 4.87321   2
   7  -3   9 164.795 5.24410   2
   7  -3   9 162.232 5.26499   2
   7   3  -9 162.569 6.50593   2
   7  -3  -9 160.193 6.22318   2
   7   3   9 156.856 5.91362   2
   8   3  -9 72.7237 4.67666   2
   8  -3   9 72.1725 2.91751   2
   8  -3  -9 66.9968 4.48588   2
   8   3   9 69.7537 4.02700   2
   0  -4  -9 842.332 23.3458   2
   0   4   9 833.544 27.5886   1
   0  -4   9 818.219 23.3126   2
   0   4   9 821.702 23.3438   2
   0   4  -9 834.536 23.1988   2
   0   4   9 840.215 23.3685   2
   0  -4   9 831.185 27.1833   1
   0  -4  -9 841.535 23.3509   2
   0   4  -9 839.045 23.2000   2
   0   4   9 797.290 27.4693   1
   0  -4   9 843.594 23.3431   2
   0   4  -9 807.635 27.1125   1
  -1   4   9 85.0348 3.46656   2
   1   4  -9 77.1223 3.37247   2
   1   4  -9 68.8620 7.05529   1
   1  -4   9 76.6435 3.25683   2
  -1   4   9 81.8376 7.38021   1
   1  -4   9 74.1310 3.25428   2
  -1  -4  -9 71.8675 3.36518   2
  -1  -4  -9 76.9101 3.33323   2
   1  -4   9 67.9261 6.29479   1
  -1   4   9 79.6187 6.74747   1
  -1   4  -9 76.2943 3.02862   2
   1   4   9 79.8971 7.35282   1
  -1  -4   9 69.1341 4.28059   2
   1   4   9 73.7105 3.41232   2
   1   4   9 67.3252 6.76056   1
   1  -4  -9 77.9217 3.53387   2
  -1  -4   9 66.8844 6.55986   1
   1  -4  -9 72.7408 3.38847   2
  -1   4  -9 76.9332 2.98208   2
   1   4   9 75.9680 3.45801   2
  -1  -4   9 73.0763 3.41930   2
   2  -4   9 218.596 10.2400   1
   2   4  -9 240.770 7.52981   2
  -2   4   9 241.913 11.6782   1
  -2   4   9 238.293 11.8742   1
  -2  -4  -9 236.455 7.32819   2
  -2   4   9 228.504 7.37542   2
   2   4  -9 226.956 11.7385   1
   2  -4   9 245.526 7.30155   2
   2  -4   9 235.801 7.27003   2
  -2  -4  -9 238.894 7.28446   2
  -2   4   9 249.253 7.95994   2
   2   4  -9 235.843 7.51380   2
   2   4   9 216.428 11.3688   1
  -2  -4   9 236.064 7.51876   2
  -2  -4   9 226.596 11.7503   1
   2   4   9 235.767 7.49689   2
  -2   4  -9 222.816 6.83732   2
   2  -4  -9 233.746 7.56529   2
  -2   4  -9 227.037 6.84326   2
  -2  -4   9 232.478 7.49760   2
   2   4   9 235.217 7.48395   2
   2  -4  -9 226.097 7.46170   2
   2   4   9 230.645 11.1617   1
  -2   4  -9 226.982 10.3905   1
  -3  -4  -9 309.413 9.40001   2
  -3   4   9 291.196 14.0454   1
   3   4  -9 314.483 14.6842   1
   3   4  -9 315.179 9.81582   2
  -3   4   9 332.660 10.9373   2
   3  -4   9 323.831 9.45308   2
   3  -4   9 310.827 9.40134   2
   3  -4   9 309.869 12.2789   1
  -3   4   9 305.210 13.8779   1
   3   4  -9 322.549 9.86156   2
   3   4   9 299.573 13.7816   1
  -3  -4   9 317.139 9.78998   2
  -3  -4   9 308.259 14.1951   1
   3  -4  -9 324.517 9.80133   2
   3  -4  -9 315.092 9.74830   2
  -3   4  -9 309.418 12.1445   1
  -3  -4   9 321.025 9.76143   2
   3   4   9 330.596 9.77740   2
   3   4   9 324.259 9.72552   2
   4  -4   9 86.6453 3.40723   2
   4   4  -9 82.5828 9.30744   1
   4  -4   9 82.0559 6.39399   1
   4  -4   9 90.1662 3.43553   2
   4   4  -9 83.4614 4.07932   2
   4   4  -9 88.9112 4.15848   2
  -4   4   9 89.8490 3.57576   2
  -4  -4  -9 82.5254 3.34154   2
   4   4   9 84.1020 3.84573   2
   4  -4  -9 87.0399 3.98598   2
  -4  -4   9 88.0459 3.87718   2
   4  -4  -9 86.4102 4.02316   2
  -4  -4   9 68.4087 8.76368   1
   4   4   9 85.1848 3.86763   2
   5  -4   9 54.4243 2.62912   2
   5   4  -9 57.3083 3.92610   2
   5  -4   9 54.8215 2.64291   2
   5  -4   9 51.4577 4.69873   1
  -5  -4  -9 54.2017 2.26591   2
   5   4  -9 55.3229 3.66122   2
   5  -4  -9 49.1674 5.31895   2
   5   4   9 53.8154 3.27426   2
   5  -4  -9 58.9556 3.50295   2
   5   4   9 55.8899 3.30106   2
   6  -4   9 61.7176 2.76999   2
   6   4  -9 63.2581 4.04739   2
   6  -4   9 65.4746 2.80824   2
   6  -4  -9 63.7461 3.78395   2
   6   4   9 57.8164 3.58568   2
   7   4  -9 46.1198 4.06179   2
   7  -4   9 41.8990 2.28356   2
   7  -4   9 46.1465 2.43146   2
   7   4   9 45.0735 3.40504   2
   7  -4  -9 38.9658 3.49745   2
   0   5   9 857.965 23.3207   2
   0   5  -9 805.582 27.3389   1
   0  -5   9 777.497 27.0661   1
   0  -5   9 818.894 23.2268   2
   0   5   9 842.662 23.3117   2
   0  -5   9 823.665 23.2439   2
   0  -5  -9 840.939 23.2852   2
   0   5   9 844.062 28.1207   1
   0  -5  -9 799.852 23.2325   2
   1   5  -9 27.6887 4.54231   1
   1  -5   9 29.1144 2.28312   2
   1   5  -9 25.4777 2.37556   2
   1  -5   9 22.7540 4.01804   1
  -1   5   9 23.6403 4.48720   1
   1   5  -9 26.2004 2.33218   2
  -1  -5  -9 24.7056 2.37964   2
   1  -5   9 23.3723 2.22343   2
  -1  -5  -9 24.5428 2.24099   2
  -1   5   9 20.9317 4.39374   1
  -1   5   9 28.3520 2.41243   2
  -1  -5   9 30.8444 4.64795   1
   1  -5  -9 27.0743 2.55708   2
   1   5   9 27.5741 4.75678   1
  -1  -5   9 28.8266 3.69275   2
   1   5   9 23.2315 2.40232   2
  -1   5  -9 31.5046 2.04860   2
  -1   5  -9 25.5966 5.80777   1
   1   5   9 29.4291 2.46627   2
  -1  -5   9 27.9657 2.44082   2
  -1   5  -9 29.8608 1.95230   2
   1  -5  -9 25.1135 2.29522   2
   2  -5   9 387.262 14.8457   1
   2   5  -9 394.019 11.5764   2
  -2  -5  -9 393.286 11.4084   2
   2  -5   9 389.838 11.3720   2
   2   5  -9 353.206 16.1205   1
   2  -5   9 386.825 11.3360   2
  -2   5   9 357.397 16.0694   1
  -2  -5  -9 375.665 11.4117   2
  -2   5   9 358.910 15.7607   1
  -2   5   9 393.031 11.4413   2
   2   5  -9 402.065 11.6154   2
  -2   5   9 392.871 11.4835   2
  -2   5  -9 384.894 10.9492   2
  -2  -5   9 391.758 11.6088   2
  -2   5  -9 400.019 10.8996   2
   2   5   9 372.972 11.5200   2
  -2   5  -9 364.204 14.6739   1
   2   5   9 374.721 16.2888   1
   2  -5  -9 387.507 11.5677   2
   2   5   9 381.102 11.5436   2
  -2  -5   9 391.744 11.6498   2
   3  -5   9 510.829 14.4384   2
   3   5  -9 477.097 20.0772   1
   3  -5   9 493.501 17.6142   1
   3  -5   9 485.738 14.3813   2
   3   5  -9 512.296 14.8342   2
   3   5  -9 511.020 14.8707   2
  -3   5   9 488.918 19.4590   1
  -3  -5  -9 504.333 14.5364   2
   3   5   9 513.874 14.7949   2
  -3   5  -9 480.111 19.1941   1
   3  -5  -9 505.795 14.7850   2
  -3  -5   9 498.745 14.7509   2
  -3  -5   9 496.053 19.9945   1
   3   5   9 489.148 19.5177   1
   3   5   9 513.136 14.7750   2
   3  -5  -9 498.210 14.7524   2
  -3  -5   9 509.157 14.8107   2
  -4   5   9 313.088 9.95550   2
   4   5  -9 340.599 10.5671   2
   4  -5   9 338.504 9.96181   2
  -4  -5  -9 320.037 9.90637   2
   4   5  -9 313.346 16.6352   1
   4   5  -9 350.440 10.6658   2
  -4  -5   9 337.698 10.3857   2
   4   5   9 338.488 10.4063   2
   4   5   9 346.341 10.4490   2
  -4  -5   9 303.089 15.7128   1
   4  -5  -9 347.232 10.4461   2
   4  -5  -9 343.180 10.4846   2
   5   5  -9 73.5233 4.37815   2
   5  -5   9 71.4595 5.20252   1
   5  -5   9 67.3664 3.00647   2
   5   5  -9 74.0603 4.19476   2
   5  -5   9 69.7751 3.07470   2
   5  -5  -9 66.9498 3.76521   2
  -5  -5   9 64.2856 3.59801   2
   5   5   9 66.7485 3.72013   2
   5  -5  -9 67.9658 3.91531   2
   5   5   9 73.4635 3.80266   2
   6   5  -9 182.141 7.07624   2
   6  -5   9 178.627 5.76516   2
   6  -5   9 179.674 5.79593   2
   6   5   9 180.736 6.68164   2
   6  -5  -9 176.567 6.66424   2
   7  -5   9 53.1744 2.53642   2
   7   5  -9 53.4799 4.21094   2
   7  -5   9 52.3805 2.59558   2
   7   5   9 54.0658 3.82833   2
   7  -5  -9 52.4411 3.82213   2
   0   6   9 109.119 9.60229   1
   0  -6  -9 118.928 4.68300   2
   0  -6   9 109.674 8.49322   1
   0   6   9 115.193 4.60726   2
   0   6  -9 105.458 8.95078   1
   0  -6   9 114.981 4.51061   2
   0  -6  -9 118.348 4.59195   2
   0  -6   9 116.036 4.58957   2
   0   6   9 119.707 4.63034   2
  -1  -6  -9 5.32093 1.38086   2
   1  -6   9 4.53120 1.31704   2
  -1  -6  -9 8.14817 1.57252   2
   1  -6   9 4.08164 1.29090   2
   1   6  -9 0.32512 4.08229   1
   1   6  -9 3.70402 1.37389   2
  -1   6   9 0.71471 4.13753   1
  -1   6   9 3.68083 1.42302   2
  -1   6   9 8.67497 4.14930   1
   1  -6   9 3.26229 3.32792   1
  -1   6   9 5.35910 1.51083   2
   1   6   9 5.68141 1.49905   2
   1   6   9 5.86281 1.53552   2
  -1   6  -9 5.60718 1.11769   2
   1   6   9 5.43677 4.41421   1
  -1  -6   9 5.26200 3.68921   1
   1  -6  -9 4.52039 1.41635   2
  -1  -6   9 6.30391 1.46113   2
   1  -6  -9 5.52065 1.48191   2
  -1  -6   9 5.21975 1.51842   2
   2  -6   9 20.7249 4.05782   1
  -2   6   9 18.4654 4.57047   1
   2   6  -9 19.2752 5.33392   1
   2   6  -9 24.8261 2.60675   2
   2  -6   9 23.7905 2.38308   2
  -2  -6  -9 23.3973 4.82390   1
   2  -6   9 28.7262 2.34125   2
   2   6  -9 21.8133 2.68557   2
  -2   6   9 47.1555 9.20151   1
   2   6   9 26.2312 2.77881   2
  -2  -6   9 27.4432 2.66512   2
  -2  -6   9 25.0646 2.89633   2
  -2   6  -9 23.3006 2.17167   2
   2  -6  -9 24.9104 2.49715   2
   2   6   9 24.2955 2.61739   2
  -2  -6   9 15.2243 4.78982   1
   2   6   9 19.9446 4.89288   1
   2  -6  -9 25.4217 2.77835   2
   3   6  -9 63.1151 3.83927   2
  -3   6   9 58.5070 3.17464   2
   3   6  -9 42.4899 6.76779   1
   3  -6   9 63.5669 3.08046   2
   3   6  -9 61.6950 3.49427   2
  -3  -6  -9 42.4036 7.28452   1
   3  -6   9 63.4445 3.03484   2
   3  -6  -9 64.7754 3.55450   2
  -3  -6   9 56.2434 3.80199   2
   3   6   9 68.7601 3.55296   2
  -3  -6   9 57.8034 3.43566   2
   3   6   9 59.6615 4.73402   2
   3  -6  -9 63.2142 3.69045   2
   3   6   9 67.8667 9.13900   1
  -3  -6   9 53.5492 8.70916   1
  -4   6   9 8.52282 1.41555   2
   4   6  -9 6.55457 6.22538   1
   4   6  -9 7.02413 1.80130   2
   4  -6   9 8.89309 1.34338   2
  -4  -6  -9 7.86188 1.40577   2
   4  -6   9 10.4344 1.37581   2
   4   6  -9 8.94285 2.05278   2
   4  -6  -9 7.12345 1.77785   2
   4   6   9 5.92039 1.76516   2
  -4  -6   9 6.64694 5.21388   1
   4   6   9 8.96816 1.89761   2
  -4  -6   9 7.34960 1.70404   2
   4  -6  -9 8.18961 1.82090   2
   5  -6   9 45.0146 2.58539   2
   5  -6   9 44.7676 2.65585   2
   5   6  -9 47.1643 3.77975   2
   5  -6  -9 46.9405 3.37937   2
   5   6   9 40.3460 3.47621   2
   6  -6   9 16.7711 2.01338   2
   6   6  -9 9.48400 2.25995   2
   6  -6   9 16.2839 2.02976   2
   6   6   9 11.3605 2.03654   2
   6  -6  -9 14.1967 2.12124   2
   7  -6   9 40.2770 2.37606   2
   7   6  -9 42.1834 4.51046   2
   7   6   9 41.7956 3.85680   2
   7  -6  -9 47.5195 3.81508   2
   0   7   9 62.0570 8.62927   1
   0  -7  -9 62.3117 3.46743   2
   0  -7  -9 63.6602 3.60447   2
   0   7   9 61.8218 3.60684   2
   0   7   9 62.5185 3.62317   2
   0  -7   9 63.9221 3.46896   2
   0  -7   9 70.3014 3.65268   2
  -1   7   9 8.09927 4.72075   1
  -1  -7  -9 9.49847 1.69045   2
   1  -7   9 9.37045 1.55482   2
   1  -7   9 11.0298 1.62666   2
  -1  -7  -9 11.6426 1.89164   2
  -1   7   9 8.61540 1.67371   2
  -1  -7  -9 11.3986 4.53965   1
  -1   7  -9 8.53032 1.24265   2
  -1  -7   9 11.0955 1.84662   2
   1  -7  -9 6.35366 1.73553   2
   1   7   9 6.73898 4.98542   1
  -1  -7   9 13.3235 4.61898   1
   1   7   9 9.92125 1.73926   2
   1  -7  -9 11.8477 1.79269   2
   1   7   9 10.0274 1.87808   2
  -1  -7   9 8.81695 1.73774   2
  -2  -7  -9 18.9742 5.09841   1
   2   7  -9 30.0269 2.87149   2
   2  -7   9 32.0753 2.56949   2
  -2   7   9 20.1488 5.52646   1
  -2  -7  -9 33.9953 2.81858   2
   2  -7   9 31.3375 2.67406   2
  -2  -7   9 30.8573 5.64300   1
   2  -7  -9 32.3742 2.99012   2
   2   7   9 30.8562 3.20118   2
   2  -7  -9 31.8749 3.15672   2
   2   7   9 19.2255 5.72469   1
   2   7   9 33.1190 3.04118   2
  -2  -7   9 29.1740 2.94436   2
  -2   7  -9 30.9586 1.90631   2
  -2  -7   9 27.9832 3.10127   2
   3   7  -9 15.1577 2.02288   2
   3  -7   9 16.5331 1.71251   2
  -3   7   9 13.8739 1.66635   2
   3  -7   9 13.0639 1.58802   2
  -3  -7  -9 19.0697 2.49611   2
  -3  -7   9 11.1889 5.29442   1
   3  -7  -9 19.8397 2.38631   2
   3   7   9 15.7541 2.16804   2
   3  -7  -9 15.5959 1.99055   2
  -3  -7   9 15.9780 2.02924   2
   3   7   9 16.0544 2.19923   2
   4  -7   9 183.883 6.26732   2
   4   7  -9 191.372 7.02197   2
   4  -7   9 188.696 6.26911   2
   4  -7  -9 193.194 6.87121   2
  -4  -7   9 183.605 6.81975   2
  -4  -7   9 163.135 16.0116   1
   5   7  -9 49.6051 4.09369   2
   5  -7   9 52.8828 2.89685   2
   5  -7   9 56.6845 2.98494   2
   5  -7  -9 49.7714 3.58914   2
   5   7   9 55.6094 3.91626   2
   6  -7   9 27.6373 2.28603   2
   6   7  -9 24.9181 2.92111   2
   6   7   9 21.9517 2.60935   2
   6  -7  -9 19.5665 2.26067   2
   0  -8   9 2.11538 1.55950   2
   0   8   9 1.28251 1.59938   2
   0   8  -9 0.04192 1.34957   2
   0  -8  -9 5.44868 6.54048   1
   0  -8  -9 0.44683 1.48211   2
   0  -8  -9 -0.4748 1.70773   2
   0  -8   9 1.33669 1.65707   2
  -1  -8  -9 114.730 4.86726   2
   1  -8   9 113.325 4.82510   2
   1  -8   9 111.411 4.80019   2
  -1  -8  -9 103.144 10.8846   1
   1   8  -9 118.482 4.88947   2
  -1   8   9 113.690 4.81530   2
  -1  -8   9 117.339 4.94344   2
   1  -8  -9 109.056 5.16121   2
  -1  -8   9 115.091 5.13483   2
   1   8   9 106.024 11.1488   1
  -1   8  -9 112.538 4.31313   2
   1   8   9 111.309 5.14821   2
   1   8   9 111.187 4.86280   2
   1  -8  -9 120.819 4.97577   2
   2  -8   9 32.1587 2.84576   2
   2   8  -9 26.9726 2.94484   2
  -2  -8  -9 28.5934 2.93349   2
   2  -8   9 28.7605 2.72551   2
  -2  -8  -9 22.1169 6.43947   1
   2  -8  -9 32.8290 3.06888   2
   2  -8  -9 32.0251 3.37810   2
  -2  -8   9 30.7523 3.42308   2
   2   8   9 29.5176 3.39529   2
  -2   8  -9 32.1055 1.95464   2
   2   8   9 29.9842 3.26389   2
  -2  -8   9 27.8043 3.06222   2
   2   8   9 22.6897 6.91023   1
   3   8  -9 32.2623 3.24863   2
   3  -8   9 34.5863 2.78381   2
   3  -8   9 36.6188 2.78474   2
  -3  -8  -9 29.8182 3.05607   2
   3   8   9 37.6767 3.57333   2
   3   8   9 29.6906 3.58883   2
  -3  -8   9 40.6699 3.55061   2
   3  -8  -9 31.2403 3.95439   2
   4   8  -9 102.009 5.18194   2
   4  -8   9 97.4084 4.18429   2
   4  -8   9 99.9270 4.33986   2
   4   8   9 108.936 5.08558   2
   4  -8  -9 100.762 4.84738   2
  -4  -8   9 93.6476 4.77384   2
   5  -8   9 65.7755 3.47523   2
   5   8  -9 74.0743 5.33659   2
   5   8   9 80.1295 4.68370   2
   5  -8  -9 77.5239 4.34352   2
   6  -8   9 19.3844 2.32878   2
   6   8  -9 11.0178 2.64607   2
   6   8   9 15.6193 2.52010   2
   6  -8  -9 15.9066 2.42028   2
   0  -9   9 74.9925 4.31223   2
   0  -9  -9 79.5272 4.18767   2
   0  -9   9 76.3807 4.19946   2
   0   9   9 70.3301 4.10131   2
   0   9  -9 67.9729 5.01001   2
   1  -9   9 279.297 9.72273   2
   1  -9   9 285.254 9.38551   2
  -1  -9  -9 303.093 9.56547   2
  -1   9   9 293.918 9.43325   2
   1   9  -9 276.788 9.24608   2
   1  -9  -9 279.349 9.57298   2
  -1  -9   9 286.297 9.65671   2
   1  -9  -9 290.448 9.56702   2
   1   9   9 282.202 9.48845   2
  -1  -9   9 289.261 9.54822   2
   2   9  -9 78.9517 4.16794   2
   2  -9   9 77.4473 3.90594   2
  -2  -9  -9 72.9449 4.04607   2
  -2  -9   9 74.4446 4.43838   2
   2   9   9 69.9588 4.38665   2
   2  -9  -9 75.3717 4.29534   2
  -2  -9   9 68.5341 5.23184   2
   3   9  -9 96.7845 5.04221   2
   3  -9   9 105.731 4.50629   2
  -3  -9   9 99.8382 5.13401   2
   3   9   9 102.927 5.23260   2
   3  -9  -9 101.800 4.98596   2
   4   9  -9 30.7470 3.82715   2
   4  -9   9 25.6381 2.74085   2
   4  -9  -9 30.8414 3.55026   2
   4   9   9 21.3968 2.71467   2
   5   9  -9 14.6190 3.24653   2
   5  -9   9 14.3130 1.75247   2
   5   9   9 10.5060 2.58267   2
   5  -9  -9 14.4805 2.30252   2
   0  10   9 180.009 7.01649   2
   0 -10  -9 188.558 7.24241   2
   0 -10   9 192.334 7.09284   2
   1 -10   9 238.349 8.41254   2
  -1 -10  -9 233.661 8.53211   2
   1 -10  -9 246.601 8.63341   2
   1  10   9 234.111 8.50247   2
  -1 -10   9 259.888 9.49917   2
   2 -10   9 255.400 8.57611   2
   2 -10  -9 252.028 8.91616   2
   2  10   9 248.929 8.99953   2
  -2 -10   9 251.904 8.99315   2
   3 -10   9 77.2544 4.13884   2
  -3 -10   9 81.2120 4.95639   2
   3  10   9 65.6947 5.67927   2
   3 -10  -9 73.0374 4.46264   2
   4 -10   9 157.061 5.98949   2
   4 -10  -9 156.064 6.63545   2
   4  10   9 150.311 7.01495   2
   5 -10   9 60.0472 3.76300   2
   5 -10  -9 65.8932 4.54419   2
   5  10   9 57.7724 5.08415   2
   0 -11   9 -2.8262 1.85473   2
   0 -11  -9 4.48787 2.30807   2
   1 -11   9 4.46839 1.96953   2
  -1 -11  -9 -0.6061 2.29512   2
   1 -11  -9 5.23514 2.36221   2
  -1 -11   9 2.01430 2.18156   2
   2 -11   9 41.5385 3.74197   2
   2 -11  -9 41.6798 4.27040   2
   2  11   9 44.7930 4.74060   2
  -2 -11   9 35.4679 4.10352   2
   3 -11   9 3.73960 1.91410   2
   3  11   9 7.63173 2.65731   2
   3 -11  -9 2.27895 2.24255   2
   4 -11   9 35.6936 3.62314   2
   4  11   9 45.0641 5.01543   2
   4 -11  -9 34.1967 4.32855   2
   0 -12  -9 1.42256 2.55854   2
   0 -12   9 1.63062 2.24678   2
   1 -12   9 83.8425 5.13640   2
  -1 -12   9 76.7522 5.23949   2
   1 -12  -9 84.3087 5.60761   2
   2 -12   9 61.9779 4.60222   2
   2 -12  -9 60.6792 4.96040   2
  -2 -12   9 59.5385 4.88634   2
   0   0  10 2387.59 69.0126   1
   0   0  10 2312.29 68.6128   1
   0   0 -10 2403.87 64.6836   2
   0   0  10 2318.42 64.7284   2
   0   0  10 2420.48 64.7660   2
   1   0  10 114.564 7.75450   1
   1   0 -10 109.050 4.12766   2
  -1   0  10 107.146 4.17888   2
  -1   0  10 105.447 4.19079   2
   1   0 -10 110.133 4.19768   2
   1   0  10 107.156 7.22069   1
  -1   0 -10 106.261 3.93205   2
   1   0  10 106.070 4.07611   2
  -1   0  10 107.351 7.65692   1
   1   0  10 107.554 4.14501   2
  -2   0  10 2577.40 74.1163   1
  -2   0 -10 2443.19 69.2062   2
   2   0  10 2501.23 73.2191   1
  -2   0  10 2527.16 69.5458   2
  -2   0 -10 2559.92 69.2437   2
   2   0  10 2552.50 73.1769   1
   2   0 -10 2615.89 69.6094   2
   2   0  10 2528.06 69.4677   2
  -2   0  10 2629.19 69.5922   2
   2   0 -10 2519.26 69.5807   2
  -3   0 -10 17.7739 1.59909   2
  -3   0  10 21.1528 4.29820   1
   3   0 -10 22.2111 4.62788   1
  -3   0 -10 21.1546 1.60517   2
   3   0  10 30.0009 5.18048   1
   3   0 -10 21.7912 2.59326   2
  -3   0  10 19.9658 2.29034   2
  -3   0  10 21.8274 2.53947   2
   3   0 -10 22.3220 2.34843   2
   3   0  10 15.7810 3.51635   1
   3   0  10 18.5420 2.03128   2
   4   0  10 842.775 23.4704   2
  -4   0  10 820.630 28.8048   1
   4   0  10 838.301 28.8038   1
   4   0 -10 760.708 24.9984   2
   4   0 -10 866.169 23.8534   2
  -4   0  10 868.092 23.6046   2
   4   0 -10 837.920 29.1815   1
   4   0  10 846.112 23.5040   2
   5   0 -10 27.6114 2.97582   2
   5   0  10 25.3770 2.27016   2
   5   0 -10 23.4718 3.06605   2
   6   0 -10 238.645 8.28957   2
   6   0  10 241.842 7.69005   2
   6   0  10 242.616 7.67151   2
   7   0  10 25.3160 2.51483   2
   7   0 -10 32.2204 3.42766   2
   0  -1  10 0.83278 1.13761   2
   0  -1 -10 0.91506 1.12376   2
   0   1  10 -0.3316 1.16521   2
   0   1 -10 1.65202 1.12017   2
   0   1 -10 3.20080 3.01122   1
   0   1  10 0.32832 2.69018   1
   0   1  10 0.43660 1.18322   2
   0   1  10 0.41983 3.29798   1
   0  -1  10 -0.5350 2.59649   1
   0   1 -10 0.53328 1.07018   2
   0  -1 -10 1.37811 1.15219   2
   0  -1  10 -1.1813 1.08291   2
   1   1 -10 303.036 9.16544   2
   1  -1  10 296.051 12.4963   1
   1  -1  10 299.924 9.13725   2
   1  -1  10 304.005 9.14065   2
  -1  -1 -10 302.271 9.04170   2
   1   1 -10 291.274 9.13057   2
  -1   1  10 306.457 9.24285   2
   1   1 -10 288.329 13.0422   1
  -1   1  10 301.186 9.18594   2
  -1   1  10 292.030 12.9017   1
  -1   1  10 286.528 13.3439   1
  -1  -1 -10 283.014 8.95429   2
  -1  -1  10 305.908 9.20996   2
   1   1  10 306.102 13.1595   1
   1  -1 -10 319.115 9.25440   2
  -1  -1  10 303.438 9.23583   2
   1   1  10 300.851 12.7718   1
   1  -1 -10 309.966 9.21662   2
   1   1  10 296.607 9.14561   2
  -1  -1  10 298.433 13.1543   1
  -1   1 -10 310.016 8.98387   2
   2  -1  10 38.7585 5.58565   1
  -2   1  10 34.2882 2.57194   2
  -2   1  10 41.2901 2.81540   2
  -2   1  10 32.8112 4.95799   1
  -2  -1 -10 39.3425 2.24404   2
  -2  -1 -10 36.0313 2.28428   2
   2   1 -10 39.4729 6.63104   1
   2  -1  10 38.2392 2.45904   2
  -2   1  10 31.6300 4.92453   1
   2  -1  10 31.9234 7.06764   1
   2  -1  10 39.9395 2.46816   2
   2   1 -10 40.1613 2.73895   2
   2   1 -10 38.9360 2.73785   2
   2   1  10 42.6515 2.55275   2
  -2  -1  10 36.0857 2.62853   2
  -2  -1  10 41.2465 2.77693   2
  -2  -1  10 53.5314 6.75179   1
   2   1  10 40.3518 5.72798   1
   2   1  10 40.2389 2.64922   2
   2   1  10 36.0623 4.79758   1
  -2   1 -10 38.1637 2.12648   2
  -2   1 -10 33.7964 2.13094   2
   2  -1 -10 40.9374 2.76946   2
   2  -1 -10 42.9721 2.74118   2
  -3  -1 -10 158.098 4.96310   2
   3  -1  10 149.347 8.58611   1
   3  -1  10 159.437 8.66351   1
   3  -1  10 155.348 5.29070   2
   3   1 -10 151.429 10.5562   1
  -3   1  10 159.619 5.67970   2
  -3   1  10 158.908 9.87338   1
   3   1 -10 159.138 5.64228   2
   3   1 -10 150.591 5.61133   2
  -3   1  10 156.428 5.52435   2
  -3  -1  10 172.212 5.60084   2
  -3   1 -10 151.981 4.74312   2
  -3  -1  10 164.770 5.55396   2
  -3   1 -10 136.992 5.31906   2
   3   1  10 162.197 5.37724   2
   3   1  10 163.503 5.42649   2
   3   1  10 155.922 8.91779   1
   3  -1 -10 151.036 5.96180   2
   3   1  10 145.300 8.94821   1
   3  -1 -10 162.098 5.64869   2
  -3  -1  10 162.950 10.0985   1
   4  -1  10 78.7590 7.09367   1
  -4  -1 -10 99.4387 3.03775   2
   4   1 -10 101.766 9.55365   1
   4   1 -10 100.148 4.36691   2
   4  -1  10 97.1802 3.82091   2
  -4   1  10 103.615 9.31316   1
  -4  -1  10 104.950 9.33378   1
   4   1  10 99.1002 4.03410   2
   4   1  10 97.8440 3.95883   2
   4  -1 -10 98.9804 4.32238   2
  -4  -1  10 96.0864 4.08497   2
   4  -1 -10 94.5810 4.44580   2
   5   1 -10 298.180 9.42295   2
   5  -1  10 295.426 8.82867   2
  -5   1  10 283.728 8.88654   2
   5  -1 -10 289.812 9.31432   2
  -5  -1  10 274.854 8.95002   2
   5   1  10 282.397 8.89995   2
   5   1  10 286.444 8.92721   2
   5  -1 -10 295.637 9.44110   2
   6  -1  10 2.00348 1.18733   2
   6   1 -10 0.66859 1.69272   2
   6   1  10 1.29782 1.27212   2
   6  -1 -10 -0.2510 1.58114   2
   6   1  10 -1.8331 1.32130   2
   7   1 -10 77.7056 4.55094   2
   7  -1 -10 71.4699 4.42529   2
   7   1  10 67.8845 3.53930   2
   0  -2  10 253.943 11.4496   1
   0  -2  10 249.799 7.82862   2
   0   2  10 234.354 12.0838   1
   0   2 -10 262.991 7.76336   2
   0   2  10 223.437 8.05426   2
   0  -2 -10 245.302 7.77135   2
   0   2  10 264.118 11.9412   1
   0  -2  10 241.696 7.78062   2
   0   2 -10 250.261 11.6800   1
   0  -2 -10 260.809 7.82181   2
   0   2 -10 248.153 7.67431   2
   1  -2  10 21.7553 2.11478   2
  -1   2  10 20.4572 2.36999   2
   1   2 -10 22.6205 4.36946   1
   1  -2  10 17.6871 3.43028   1
  -1  -2 -10 22.2148 2.03852   2
   1  -2  10 22.3213 2.11327   2
  -1   2  10 19.9958 2.29131   2
  -1   2  10 13.7827 3.99428   1
   1   2 -10 23.1147 2.24194   2
  -1  -2 -10 25.9947 2.13506   2
   1   2 -10 23.7322 2.35885   2
   1  -2 -10 23.5584 2.25095   2
   1   2  10 24.8960 4.08564   1
  -1   2 -10 20.2794 3.80107   1
  -1   2 -10 20.9814 1.90124   2
   1  -2 -10 22.6081 2.30156   2
  -1   2 -10 23.1552 1.90795   2
[truncated: 78,855 more chars]
