# Supplementary material for: 2,3-Dimethyl-1H-imidazol-3-ium chloride
Source: IUCrdata. 2020 May 19;5(Pt 5):x200660. doi: 10.1107/S2414314620006604 (PMC9462223; doi:10.1107/S2414314620006604)
Supplement: Supplementary file 2 [file x-05-x200660-Isup2.hkl]

data_I                                                                          
_shelx_title ' dmimCPh3Cl_Anderson_G_242020_0 in P2(1)2(1)2(1)'                 
_shelx_refln_list_code          4                                               
_shelx_F_calc_maximum       79.80                                               
_exptl_crystal_F_000       280.00                                               
_reflns_d_resolution_high  0.6508                                               
                                                                                
loop_                                                                           
 _space_group_symop_operation_xyz                                               
 'x, y, z'                                                                      
 '-x+1/2, -y, z+1/2'                                                            
 '-x, y+1/2, -z+1/2'                                                            
 'x+1/2, -y+1/2, -z'                                                            
                                                                                
_cell_length_a     6.3076                                                       
_cell_length_b     9.5490                                                       
_cell_length_c    11.3951                                                       
_cell_angle_alpha  90.000                                                       
_cell_angle_beta   90.000                                                       
_cell_angle_gamma  90.000                                                       
                                                                                
_shelx_F_squared_multiplier     1.000                                           
                                                                                
loop_                                                                           
 _refln_index_h                                                                 
 _refln_index_k                                                                 
 _refln_index_l                                                                 
 _refln_F_squared_calc                                                          
 _refln_F_squared_meas                                                          
 _refln_F_squared_sigma                                                         
 _refln_observed_status                                                         
   4   0   0       1381.02       1417.40        27.63 o                         
   6   0   0        601.95        604.72         8.42 o                         
   8   0   0         85.74         85.98         1.99 o                         
   1   1   0         54.76         42.44         0.51 o                         
   2   1   0         21.02         23.13         0.30 o                         
   3   1   0       1683.51       1652.61        36.77 o                         
   4   1   0         27.65         27.70         0.55 o                         
   5   1   0        112.56        109.08         1.29 o                         
   6   1   0        138.90        132.58         1.70 o                         
   7   1   0        166.83        169.24         2.47 o                         
   8   1   0          0.66          0.52         0.25 o                         
   9   1   0         23.06         22.89         0.79 o                         
   0   2   0        871.15        944.65        45.90 o                         
   1   2   0        663.02        636.57        12.43 o                         
   2   2   0         89.62         93.35         1.01 o                         
   3   2   0         36.04         32.69         0.37 o                         
   4   2   0        236.72        228.91         2.45 o                         
   5   2   0        220.75        224.66         2.72 o                         
   6   2   0        134.60        134.14         1.74 o                         
   7   2   0        300.12        306.66         7.30 o                         
   8   2   0          3.07          2.74         0.28 o                         
   9   2   0         41.51         43.62         1.29 o                         
   1   3   0          7.90          8.37         0.21 o                         
   2   3   0         37.91         43.97         0.54 o                         
   3   3   0         48.81         48.99         0.55 o                         
   4   3   0        357.58        389.05         4.19 o                         
   5   3   0         30.16         28.89         0.48 o                         
   6   3   0        118.06        120.43         1.84 o                         
   7   3   0         19.52         14.98         1.34 o                         
   8   3   0         65.55         69.55         2.18 o                         
   9   3   0          0.31         -0.04         0.36 o                         
   0   4   0        378.56        402.05         4.64 o                         
   1   4   0          0.63          1.49         0.18 o                         
   2   4   0          0.34          0.90         0.17 o                         
   3   4   0          0.26          0.15         0.12 o                         
   4   4   0        179.36        173.85         1.67 o                         
   5   4   0         12.21         11.04         0.31 o                         
   6   4   0          0.38          0.77         0.14 o                         
   7   4   0        174.26        178.32         3.74 o                         
   8   4   0         12.49         12.92         0.55 o                         
   9   4   0         70.75         74.58         1.50 o                         
   1   5   0        854.00        864.00         9.21 o                         
   2   5   0        489.46        508.70         4.84 o                         
   3   5   0        259.36        273.05         2.74 o                         
   4   5   0        285.44        295.42         2.76 o                         
   5   5   0        221.12        196.94         2.14 o                         
   6   5   0         59.49         57.17         0.92 o                         
   7   5   0         64.59         64.60         1.35 o                         
   8   5   0          0.02          0.19         0.26 o                         
   9   5   0          6.18          4.88         0.32 o                         
   0   6   0        550.32        482.92         6.23 o                         
   1   6   0          1.25          1.01         0.15 o                         
   2   6   0        941.07        922.60         9.71 o                         
   3   6   0          4.04          6.20         0.27 o                         
   4   6   0        126.71        136.38         1.54 o                         
   5   6   0          4.09          2.26         0.27 o                         
   6   6   0        112.70        115.11         1.63 o                         
   7   6   0         35.55         37.44         0.92 o                         
   8   6   0        169.55        176.17         5.00 o                         
   1   7   0       1452.13       1472.31        12.24 o                         
   2   7   0         75.21         69.11         0.77 o                         
   3   7   0        562.67        539.86         5.25 o                         
   4   7   0         19.45         15.24         0.44 o                         
   5   7   0        549.36        547.76         5.67 o                         
   6   7   0          8.39          7.93         0.46 o                         
   7   7   0         50.22         47.17         1.13 o                         
   8   7   0         12.51         13.47         0.87 o                         
   0   8   0        111.91        105.00         1.55 o                         
   1   8   0         77.13         75.10         0.86 o                         
   2   8   0        261.61        252.55         2.27 o                         
   3   8   0         22.89         23.04         0.45 o                         
   4   8   0        145.50        143.08         1.72 o                         
   5   8   0          0.05          0.00         0.36 o                         
   6   8   0         27.21         27.40         0.90 o                         
   7   8   0         54.64         53.84         1.31 o                         
   8   8   0          6.65          5.54         0.91 o                         
   1   9   0         24.57         22.44         0.50 o                         
   2   9   0         31.49         29.85         0.57 o                         
   3   9   0         18.50         21.08         0.62 o                         
   4   9   0          0.29          0.06         0.43 o                         
   5   9   0          5.72          6.46         0.79 o                         
   6   9   0        218.08        223.32         3.91 o                         
   7   9   0         19.40         16.60         2.23 o                         
   0  10   0        546.05        548.50         8.03 o                         
   1  10   0          2.76          1.85         0.34 o                         
   2  10   0         28.34         27.20         0.64 o                         
   3  10   0         50.31         54.73         1.22 o                         
   4  10   0          3.30          2.02         0.48 o                         
   5  10   0        100.26        105.51         2.86 o                         
   6  10   0          1.09          1.14         0.64 o                         
   7  10   0         18.88         21.33         1.39 o                         
   1  11   0         87.58         89.33         1.38 o                         
   2  11   0         24.69         20.08         1.00 o                         
   3  11   0          0.40         -0.43         0.43 o                         
   4  11   0          2.91          2.66         0.59 o                         
   5  11   0         32.80         35.29         2.94 o                         
   6  11   0          0.77          1.96         0.70 o                         
   0  12   0         83.37         90.91         3.59 o                         
   1  12   0          3.77          3.28         0.62 o                         
   2  12   0        111.90        113.92         2.42 o                         
   3  12   0          0.33          0.08         0.59 o                         
   4  12   0         60.47         60.72         2.14 o                         
   5  12   0         21.97         23.19         1.57 o                         
   1  13   0        186.97        194.46         4.64 o                         
   2  13   0          1.53          0.54         0.79 o                         
   3  13   0         82.01         88.34         3.64 o                         
   4  13   0          8.88          6.48         1.18 o                         
   0  14   0         10.53         10.58         1.63 o                         
   1  14   0         10.29          8.28         1.06 o                         
   2  14   0         19.98         18.22         2.35 o                         
   1   0   1       1144.38       1113.80        15.16 o                         
   2   0   1         43.17         45.18         0.45 o                         
   3   0   1        111.48        105.67         1.13 o                         
   4   0   1         49.78         55.16         0.72 o                         
   5   0   1        141.08        135.29         1.47 o                         
   6   0   1        321.76        321.36         3.25 o                         
   7   0   1        256.35        250.74         3.56 o                         
   8   0   1         82.64         84.94         1.40 o                         
   9   0   1         58.42         58.25         1.27 o                         
  -9   1   1         65.73         69.72         1.41 o                         
  -8   1   1         21.59         21.34         0.60 o                         
  -7   1   1         42.52         43.17         0.83 o                         
  -6   1   1         61.23         59.81         0.78 o                         
  -5   1   1        212.89        218.04         2.41 o                         
  -4   1   1        488.31        486.51         7.15 o                         
  -3   1   1        382.03        395.37         9.24 o                         
  -2   1   1        791.10        782.28        17.33 o                         
  -1   1   1        713.79        690.36         9.37 o                         
   0   1   1         43.10         37.87         0.66 o                         
   1   1   1        717.35        669.85        14.94 o                         
   2   1   1        790.52        773.60        17.21 o                         
   3   1   1        377.28        373.32         4.85 o                         
   4   1   1        490.08        488.16         7.76 o                         
   5   1   1        209.05        212.79         2.58 o                         
   6   1   1         59.65         57.56         0.89 o                         
   7   1   1         43.77         44.54         0.84 o                         
   8   1   1         20.99         20.97         0.63 o                         
   9   1   1         65.84         70.07         1.46 o                         
  -9   2   1         14.46         14.20         0.77 o                         
  -8   2   1         38.89         39.35         0.79 o                         
  -7   2   1         49.43         48.69         0.96 o                         
  -6   2   1         39.83         40.69         0.69 o                         
  -5   2   1        350.60        340.98         3.68 o                         
  -4   2   1        190.80        200.01         2.18 o                         
  -3   2   1        398.88        401.36         4.01 o                         
  -2   2   1        782.81        780.54        12.15 o                         
  -1   2   1       2163.37       2204.22        34.61 o                         
   1   2   1       2150.17       2191.75        34.59 o                         
   2   2   1        775.92        754.42        14.33 o                         
   3   2   1        388.81        382.47         4.16 o                         
   4   2   1        193.52        195.01         2.14 o                         
   5   2   1        346.84        336.84         3.66 o                         
   6   2   1         40.13         41.70         0.72 o                         
   7   2   1         50.37         48.05         1.86 o                         
   8   2   1         37.95         38.08         0.83 o                         
   9   2   1         14.24         13.23         0.85 o                         
  -9   3   1         10.04          8.16         0.44 o                         
  -8   3   1        118.93        120.51         2.20 o                         
  -7   3   1        129.06        132.27         2.32 o                         
  -6   3   1        188.59        185.12         2.64 o                         
  -5   3   1        498.78        485.63         4.57 o                         
  -4   3   1        483.49        493.71         4.65 o                         
  -3   3   1       1279.53       1313.63        23.35 o                         
  -2   3   1       2093.52       2146.07        29.59 o                         
  -1   3   1        527.33        504.21         5.07 o                         
   0   3   1       1353.44       1272.86        31.19 o                         
   1   3   1        528.69        512.63         6.87 o                         
   2   3   1       2102.88       2173.13        35.16 o                         
   3   3   1       1278.26       1288.77        30.26 o                         
   4   3   1        487.47        495.61         6.31 o                         
   5   3   1        496.87        486.41         5.21 o                         
   6   3   1        191.51        186.24         2.78 o                         
   7   3   1        129.43        126.77         2.35 o                         
   8   3   1        118.47        120.78         2.22 o                         
   9   3   1          9.97          8.00         0.67 o                         
  -9   4   1          6.43          3.61         0.97 o                         
  -8   4   1         26.99         27.75         1.20 o                         
  -7   4   1         78.39         77.96         1.32 o                         
  -6   4   1         43.60         44.46         0.91 o                         
  -5   4   1        177.30        179.25         1.70 o                         
  -4   4   1         70.94         67.78         0.77 o                         
  -3   4   1        152.56        147.56         1.55 o                         
  -2   4   1        239.66        238.81         2.13 o                         
  -1   4   1        825.55        795.97        10.86 o                         
   0   4   1        530.99        523.82         4.96 o                         
   1   4   1        823.31        799.02        11.51 o                         
   2   4   1        243.10        242.78         2.25 o                         
   3   4   1        153.23        150.33         1.63 o                         
   4   4   1         73.43         69.41         0.86 o                         
   5   4   1        174.11        175.25         1.92 o                         
   6   4   1         44.13         43.87         0.76 o                         
   7   4   1         77.52         72.82         2.55 o                         
   8   4   1         26.62         27.12         0.95 o                         
   9   4   1          6.62          6.66         0.49 o                         
  -9   5   1         14.13          9.90         1.30 o                         
  -8   5   1         29.59         31.43         0.97 o                         
  -7   5   1         42.43         41.22         0.84 o                         
  -6   5   1        122.78        124.01         1.68 o                         
  -5   5   1        159.01        155.40         1.55 o                         
  -4   5   1        698.55        694.04         6.72 o                         
  -3   5   1        253.78        250.68         2.37 o                         
  -2   5   1        677.00        672.45         5.79 o                         
  -1   5   1        495.60        499.92         4.93 o                         
   0   5   1        457.91        459.41         3.99 o                         
   1   5   1        497.56        509.05         4.66 o                         
   2   5   1        677.30        677.19         7.02 o                         
   3   5   1        253.32        249.13         2.41 o                         
   4   5   1        700.71        705.45         7.77 o                         
   5   5   1        157.90        153.13         1.74 o                         
   6   5   1        123.18        124.73         1.92 o                         
   7   5   1         42.83         43.02         0.89 o                         
   8   5   1         29.54         30.60         0.87 o                         
   9   5   1         14.13         13.66         0.82 o                         
  -8   6   1         37.98         38.98         0.91 o                         
  -7   6   1          2.61          3.18         0.29 o                         
  -6   6   1         46.77         48.00         0.94 o                         
  -5   6   1          1.83          1.83         0.23 o                         
  -4   6   1        115.58        103.15         1.24 o                         
  -3   6   1         34.47         33.28         0.64 o                         
  -2   6   1         34.48         36.32         0.47 o                         
  -1   6   1         57.08         60.03         0.80 o                         
   0   6   1         18.33         19.42         0.37 o                         
   1   6   1         58.06         61.20         0.68 o                         
   2   6   1         33.76         35.08         0.49 o                         
   3   6   1         33.25         32.07         0.54 o                         
   4   6   1        118.00        105.82         1.39 o                         
   5   6   1          1.92          1.43         0.24 o                         
   6   6   1         48.08         48.75         0.90 o                         
   7   6   1          2.86          2.80         0.35 o                         
   8   6   1         38.22         39.85         1.04 o                         
  -8   7   1         26.17         26.55         0.80 o                         
  -7   7   1         69.76         71.09         1.45 o                         
  -6   7   1        113.11        112.92         2.07 o                         
  -5   7   1         79.59         83.99         1.19 o                         
  -4   7   1         45.24         42.88         0.68 o                         
  -3   7   1         70.27         74.78         0.87 o                         
  -2   7   1        148.94        153.42         1.47 o                         
  -1   7   1        109.16        111.21         1.13 o                         
   0   7   1         65.72         73.15         0.80 o                         
   1   7   1        109.15        113.52         1.15 o                         
   2   7   1        150.16        158.13         1.46 o                         
   3   7   1         68.76         74.20         0.95 o                         
   4   7   1         45.57         42.05         0.71 o                         
   5   7   1         77.91         81.68         1.12 o                         
   6   7   1        113.35        111.06         3.30 o                         
   7   7   1         68.60         70.38         1.51 o                         
   8   7   1         26.87         27.57         1.05 o                         
  -8   8   1         52.71         55.57         1.29 o                         
  -7   8   1         85.05         87.11         1.77 o                         
  -6   8   1         29.08         30.82         0.93 o                         
  -5   8   1         46.83         47.59         1.42 o                         
  -4   8   1         56.62         61.09         1.07 o                         
  -3   8   1        364.92        370.49         3.33 o                         
  -2   8   1         51.33         51.34         0.77 o                         
  -1   8   1         87.94         82.42         0.98 o                         
   0   8   1         87.63         89.87         1.00 o                         
   1   8   1         86.16         81.39         0.93 o                         
   2   8   1         50.80         50.82         0.67 o                         
   3   8   1        362.63        363.08         3.53 o                         
   4   8   1         56.02         60.93         1.09 o                         
   5   8   1         47.04         46.98         1.00 o                         
   6   8   1         29.32         30.96         0.98 o                         
   7   8   1         84.79         87.06         1.82 o                         
   8   8   1         53.24         57.37         1.80 o                         
  -7   9   1          1.93          2.63         0.58 o                         
  -6   9   1         58.96         59.58         1.42 o                         
  -5   9   1        115.82        116.97         1.97 o                         
  -4   9   1         22.55         20.28         1.05 o                         
  -3   9   1         78.51         72.78         1.07 o                         
  -2   9   1         27.33         26.87         0.58 o                         
  -1   9   1        219.85        222.10         2.07 o                         
   0   9   1        467.20        482.85         4.12 o                         
   1   9   1        220.39        220.64         2.18 o                         
   2   9   1         26.97         26.04         0.54 o                         
   3   9   1         77.78         72.52         1.07 o                         
   4   9   1         22.47         19.35         0.77 o                         
   5   9   1        116.46        112.78         1.77 o                         
   6   9   1         57.36         57.31         1.44 o                         
   7   9   1          1.93          1.79         0.62 o                         
  -7  10   1         51.48         52.47         2.83 o                         
  -6  10   1         68.32         68.78         2.09 o                         
  -5  10   1         57.62         56.45         1.46 o                         
  -4  10   1        160.42        157.18         3.03 o                         
  -3  10   1        283.07        286.22         3.81 o                         
  -2  10   1        261.77        259.48         3.04 o                         
  -1  10   1        227.43        226.72         2.41 o                         
   0  10   1        177.51        179.08         2.24 o                         
   1  10   1        229.46        232.47         2.56 o                         
   2  10   1        262.07        259.16         2.72 o                         
   3  10   1        282.79        285.82         3.81 o                         
   4  10   1        161.58        158.67         2.24 o                         
   5  10   1         58.34         59.11         1.66 o                         
   6  10   1         67.53         68.42         2.11 o                         
   7  10   1         52.36         51.76         2.33 o                         
  -6  11   1         41.85         41.77         1.76 o                         
  -5  11   1          0.29          1.07         1.17 o                         
  -4  11   1         57.83         57.66         1.91 o                         
  -3  11   1          1.03          0.40         0.45 o                         
  -2  11   1         55.76         53.89         1.06 o                         
  -1  11   1         14.85         14.06         0.71 o                         
   0  11   1         52.26         52.01         1.13 o                         
   1  11   1         15.76         15.07         0.68 o                         
   2  11   1         56.45         52.29         2.01 o                         
   3  11   1          0.81          0.59         0.47 o                         
   4  11   1         59.30         58.57         2.68 o                         
   5  11   1          0.39          0.36         0.69 o                         
   6  11   1         41.55         40.56         1.83 o                         
  -5  12   1         50.75         50.15         1.98 o                         
  -4  12   1         33.51         32.88         1.66 o                         
  -3  12   1         95.99         95.10         2.19 o                         
  -2  12   1         11.94          9.62         0.74 o                         
  -1  12   1         79.42         79.29         1.69 o                         
   0  12   1         57.96         56.27         1.63 o                         
   1  12   1         78.84         72.26         1.91 o                         
   2  12   1         11.69          8.39         0.73 o                         
   3  12   1         95.08         94.66         2.20 o                         
   4  12   1         33.82         33.21         3.20 o                         
   5  12   1         50.52         45.90         2.00 o                         
  -4  13   1          1.52          2.06         1.03 o                         
  -3  13   1          9.78          6.99         1.20 o                         
  -2  13   1          2.09          2.16         0.81 o                         
  -1  13   1          0.24          1.36         1.18 o                         
   0  13   1          3.18          3.81         0.86 o                         
   1  13   1          0.23          1.42         1.15 o                         
   2  13   1          2.19          2.80         0.94 o                         
   3  13   1          9.55          9.35         1.36 o                         
   4  13   1          1.44          0.47         1.12 o                         
  -2  14   1          5.16          4.64         1.36 o                         
  -1  14   1          7.40          8.62         1.85 o                         
   0  14   1          1.98          3.19         0.97 o                         
   1  14   1          7.46          7.53         1.05 o                         
   2  14   1          5.05          3.71         1.32 o                         
   0   0   2        234.88        214.79         4.66 o                         
   2   0   2        270.60        282.98         4.48 o                         
   3   0   2       1006.54        989.07        21.88 o                         
   4   0   2          9.15          7.71         0.23 o                         
   5   0   2       1237.03       1223.30        25.32 o                         
   6   0   2         96.36         92.21         1.27 o                         
   7   0   2         40.23         41.16         0.82 o                         
   8   0   2          4.12          3.59         0.30 o                         
   9   0   2         21.28         20.67         1.15 o                         
  -9   1   2         23.87         24.49         0.96 o                         
  -8   1   2        110.15        110.55         1.73 o                         
  -7   1   2         17.02         16.23         0.60 o                         
  -6   1   2        151.06        149.33         1.95 o                         
  -5   1   2         33.51         35.50         0.55 o                         
  -4   1   2        427.79        411.41         4.95 o                         
  -3   1   2        275.85        292.94         3.38 o                         
  -2   1   2       1016.59        974.43        14.02 o                         
  -1   1   2       1362.43       1355.97        24.01 o                         
   0   1   2        483.40        415.48         8.19 o                         
   1   1   2       1371.94       1403.36        21.72 o                         
   2   1   2       1019.81       1003.52        15.20 o                         
   3   1   2        277.60        290.59         2.76 o                         
   4   1   2        432.76        404.18         4.46 o                         
   5   1   2         32.35         34.48         0.58 o                         
   6   1   2        154.25        153.17         1.92 o                         
   7   1   2         16.53         16.26         0.52 o                         
   8   1   2        111.21        111.48         1.76 o                         
   9   1   2         23.97         23.60         1.03 o                         
  -9   2   2         42.02         40.49         1.95 o                         
  -8   2   2         68.78         72.63         1.22 o                         
  -7   2   2        152.76        147.26         2.95 o                         
  -6   2   2        465.80        460.15         4.65 o                         
  -5   2   2        140.89        141.28         1.92 o                         
  -4   2   2        229.55        227.71         2.62 o                         
  -3   2   2        257.65        261.84         2.68 o                         
  -2   2   2        689.65        697.08        10.81 o                         
   0   2   2       1829.53       1780.43        36.20 o                         
   1   2   2       6367.70       6598.90       138.90 o                         
   2   2   2        688.80        689.11        11.59 o                         
   3   2   2        257.43        253.70         2.90 o                         
   4   2   2        232.81        229.42         2.69 o                         
   5   2   2        139.23        138.48         2.00 o                         
   6   2   2        467.24        459.80         5.37 o                         
   7   2   2        151.42        150.66         3.15 o                         
   8   2   2         68.61         73.10         1.49 o                         
   9   2   2         41.43         42.56         1.33 o                         
  -9   3   2         53.53         47.43         2.47 o                         
  -8   3   2         12.33          9.92         1.01 o                         
  -7   3   2          0.06          0.11         0.18 o                         
  -6   3   2         11.35          9.80         0.52 o                         
  -5   3   2         87.83         90.04         1.40 o                         
  -4   3   2         88.81         93.92         1.13 o                         
  -3   3   2        426.33        442.06         4.57 o                         
  -2   3   2         72.67         80.82         0.78 o                         
  -1   3   2         98.77        101.50         0.99 o                         
   0   3   2         16.03         17.59         0.28 o                         
   1   3   2         97.85        100.17         0.90 o                         
   2   3   2         71.34         78.59         0.84 o                         
   3   3   2        425.46        438.46         5.13 o                         
   4   3   2         88.21         90.64         1.15 o                         
   5   3   2         85.77         87.77         1.14 o                         
   6   3   2         11.69          9.26         0.46 o                         
   7   3   2          0.06          0.55         0.37 o                         
   8   3   2         12.65         10.75         0.64 o                         
   9   3   2         54.38         56.43         1.58 o                         
  -9   4   2         23.73         23.10         1.96 o                         
  -8   4   2        117.90        120.52         4.20 o                         
  -7   4   2         29.35         32.27         1.02 o                         
  -6   4   2         55.53         61.80         0.86 o                         
  -5   4   2         57.13         59.97         0.72 o                         
  -4   4   2         23.05         19.25         0.34 o                         
  -3   4   2        134.05        138.72         1.29 o                         
  -2   4   2         60.81         57.85         0.63 o                         
  -1   4   2        778.86        780.21         9.68 o                         
   0   4   2          2.84          4.48         0.17 o                         
   1   4   2        775.95        772.91         7.51 o                         
   2   4   2         59.72         56.95         0.68 o                         
   3   4   2        132.36        135.87         1.46 o                         
   4   4   2         22.85         18.77         0.40 o                         
   5   4   2         56.67         58.76         0.80 o                         
   6   4   2         56.01         63.71         0.98 o                         
   7   4   2         28.90         31.09         0.76 o                         
   8   4   2        117.23        121.55         2.22 o                         
   9   4   2         24.09         25.43         1.13 o                         
  -9   5   2         10.52          9.81         1.33 o                         
  -8   5   2         33.40         33.00         2.18 o                         
  -7   5   2         92.72         93.92         1.79 o                         
  -6   5   2        140.02        134.15         1.66 o                         
  -5   5   2        288.86        278.01         2.66 o                         
  -4   5   2        284.11        286.60         2.70 o                         
  -3   5   2         49.40         52.17         0.59 o                         
  -2   5   2        792.54        797.76         8.78 o                         
  -1   5   2        119.55        123.88         1.33 o                         
   0   5   2       1365.38       1401.52        16.60 o                         
   1   5   2        119.92        122.82         1.25 o                         
   2   5   2        800.29        819.73         8.52 o                         
   3   5   2         49.28         51.04         0.68 o                         
   4   5   2        285.53        283.24         3.42 o                         
   5   5   2        289.24        282.55         2.97 o                         
   6   5   2        141.31        134.30         1.85 o                         
   7   5   2         92.45         93.77         1.40 o                         
   8   5   2         33.47         33.67         0.97 o                         
   9   5   2         10.39          9.78         2.15 o                         
  -8   6   2         56.62         57.53         2.86 o                         
  -7   6   2         81.08         82.16         1.52 o                         
  -6   6   2         18.04         17.50         0.67 o                         
  -5   6   2        105.75        114.22         1.35 o                         
  -4   6   2         46.04         41.20         0.60 o                         
  -3   6   2        533.62        509.15         4.38 o                         
  -2   6   2        114.14        116.05         1.15 o                         
  -1   6   2        170.09        164.29         1.75 o                         
   0   6   2         73.62         77.69         0.86 o                         
   1   6   2        162.74        157.73         1.55 o                         
   2   6   2        113.31        113.63         1.16 o                         
   3   6   2        530.66        503.47         4.63 o                         
   4   6   2         45.43         40.67         0.69 o                         
   5   6   2        104.97        112.97         1.73 o                         
   6   6   2         18.42         18.35         0.69 o                         
   7   6   2         80.36         80.52         1.65 o                         
   8   6   2         57.29         59.85         1.38 o                         
  -8   7   2          9.03          8.38         0.45 o                         
  -7   7   2         79.75         83.74         1.60 o                         
  -6   7   2        160.04        156.91         2.45 o                         
  -5   7   2          8.96          8.65         0.50 o                         
  -4   7   2        409.08        400.66         3.99 o                         
  -3   7   2         35.24         36.27         0.75 o                         
  -2   7   2        324.33        347.01         3.09 o                         
  -1   7   2         13.45         14.19         0.45 o                         
   0   7   2        946.42        967.94         8.13 o                         
   1   7   2         13.05         13.50         0.36 o                         
   2   7   2        327.89        348.90         3.27 o                         
   3   7   2         36.49         38.61         0.64 o                         
   4   7   2        407.69        396.02         3.94 o                         
   5   7   2          8.50          7.87         0.52 o                         
   6   7   2        159.60        157.78         2.23 o                         
   7   7   2         78.85         80.20         1.71 o                         
   8   7   2          8.85          6.92         0.67 o                         
  -8   8   2          6.27          6.45         0.84 o                         
  -7   8   2         77.76         82.14         1.68 o                         
  -6   8   2         40.71         40.68         1.04 o                         
  -5   8   2         76.68         76.67         1.28 o                         
  -4   8   2        133.53        134.12         1.64 o                         
  -3   8   2        234.79        241.98         2.31 o                         
  -2   8   2         77.68         77.01         0.91 o                         
  -1   8   2        639.88        633.90         5.47 o                         
   0   8   2         47.24         46.55         0.64 o                         
   1   8   2        638.18        625.41         6.29 o                         
   2   8   2         78.84         77.93         0.90 o                         
   3   8   2        235.67        241.77         2.46 o                         
   4   8   2        133.14        131.50         1.93 o                         
   5   8   2         78.77         80.93         1.43 o                         
   6   8   2         41.67         39.69         1.23 o                         
   7   8   2         78.27         83.83         2.68 o                         
   8   8   2          6.41          5.72         1.59 o                         
  -7   9   2         53.26         54.80         2.44 o                         
  -6   9   2         18.01         15.70         0.96 o                         
  -5   9   2         11.54          9.46         0.62 o                         
  -4   9   2         29.36         30.46         1.31 o                         
  -3   9   2         59.18         53.65         0.94 o                         
  -2   9   2         87.17         86.93         1.10 o                         
  -1   9   2        254.83        250.47         2.43 o                         
   0   9   2          6.23          6.92         0.31 o                         
   1   9   2        254.30        251.21         2.37 o                         
   2   9   2         87.86         88.27         1.08 o                         
   3   9   2         59.79         56.00         0.94 o                         
   4   9   2         28.84         27.54         1.15 o                         
   5   9   2         11.63         10.82         0.83 o                         
   6   9   2         17.74         17.08         0.91 o                         
   7   9   2         53.05         51.57         1.82 o                         
  -7  10   2         15.02         15.34         1.41 o                         
  -6  10   2         10.05         10.07         2.51 o                         
  -5  10   2         25.06         22.93         0.98 o                         
  -4  10   2         65.29         71.25         1.82 o                         
  -3  10   2          1.50          1.92         0.40 o                         
  -2  10   2         36.47         33.79         0.72 o                         
  -1  10   2         27.81         27.31         0.70 o                         
   0  10   2         60.21         61.95         1.10 o                         
   1  10   2         27.65         27.10         0.66 o                         
   2  10   2         35.87         32.83         0.79 o                         
   3  10   2          1.51          1.39         0.56 o                         
   4  10   2         65.01         70.34         1.78 o                         
   5  10   2         24.67         22.34         1.39 o                         
   6  10   2         10.26         10.55         1.53 o                         
  -6  11   2         46.41         46.41         1.80 o                         
  -5  11   2         35.19         35.01         1.60 o                         
  -4  11   2         42.39         43.79         1.71 o                         
  -3  11   2         16.84         15.54         0.85 o                         
  -2  11   2         65.49         66.51         1.26 o                         
  -1  11   2         12.62         11.80         0.92 o                         
   0  11   2        281.86        284.82         3.82 o                         
   1  11   2         12.37         11.51         0.60 o                         
   2  11   2         64.90         65.98         1.26 o                         
   3  11   2         16.57         16.65         0.90 o                         
   4  11   2         42.28         42.77         1.44 o                         
   5  11   2         34.48         34.11         1.67 o                         
   6  11   2         46.09         44.04         2.53 o                         
  -5  12   2         30.99         30.91         3.72 o                         
  -4  12   2          3.32          2.36         0.79 o                         
  -3  12   2         76.35         76.52         1.93 o                         
  -2  12   2          3.22          3.30         0.63 o                         
  -1  12   2          9.36         10.74         1.52 o                         
   0  12   2          0.34          0.75         0.66 o                         
   1  12   2          9.72          9.20         0.93 o                         
   2  12   2          3.32          3.18         0.65 o                         
   3  12   2         76.31         76.20         1.97 o                         
   4  12   2          3.57          1.88         0.87 o                         
   5  12   2         31.02         29.24         1.74 o                         
  -4  13   2         25.23         23.24         2.07 o                         
  -3  13   2         22.22         24.01         2.05 o                         
  -2  13   2         79.43         83.69         3.47 o                         
  -1  13   2         19.92         20.66         1.58 o                         
   0  13   2         71.42         73.80         2.39 o                         
   1  13   2         20.13         17.80         1.55 o                         
   2  13   2         79.59         83.47         2.60 o                         
   3  13   2         22.64         19.47         2.15 o                         
   4  13   2         25.66         28.58         2.31 o                         
  -2  14   2         15.43         18.39         2.33 o                         
  -1  14   2         42.79         40.54         2.02 o                         
   0  14   2          1.41          0.45         1.08 o                         
   1  14   2         42.58         42.30         2.08 o                         
   2  14   2         15.18         15.57         1.70 o                         
   1   0   3       1827.08       1864.75        29.51 o                         
   2   0   3        158.52        162.27         1.43 o                         
   3   0   3          3.39          1.84         0.23 o                         
   4   0   3          9.83         12.81         0.25 o                         
   5   0   3          5.32          5.29         0.24 o                         
   6   0   3        158.83        144.86         3.52 o                         
   7   0   3         34.06         36.36         0.85 o                         
   8   0   3         14.55         14.74         0.75 o                         
   9   0   3          2.11          3.09         0.38 o                         
  -9   1   3         14.14         13.50         0.90 o                         
  -8   1   3        124.24        128.76         1.98 o                         
  -7   1   3         90.93         92.86         1.54 o                         
  -6   1   3        148.42        150.19         1.81 o                         
  -5   1   3         48.28         50.28         0.72 o                         
  -4   1   3        636.91        653.30         6.02 o                         
  -3   1   3        941.30        957.30        12.91 o                         
  -2   1   3        176.81        183.69         1.49 o                         
  -1   1   3       3235.86       3271.31        44.32 o                         
   0   1   3        233.17        229.31         2.46 o                         
   1   1   3       3237.75       3236.47        51.15 o                         
   2   1   3        179.36        187.37         1.93 o                         
   3   1   3        942.54        937.52        14.53 o                         
   4   1   3        637.13        647.47         7.17 o                         
   5   1   3         47.54         49.33         0.68 o                         
   6   1   3        149.92        151.56         1.93 o                         
   7   1   3         89.79         92.82         2.10 o                         
   8   1   3        124.71        129.27         2.01 o                         
   9   1   3         13.91         12.73         0.89 o                         
  -9   2   3         13.47         13.70         0.56 o                         
  -8   2   3         33.40         33.20         0.79 o                         
  -7   2   3        136.54        139.19         3.01 o                         
  -6   2   3        204.62        197.11         2.19 o                         
  -5   2   3        111.22        107.61         1.28 o                         
  -4   2   3        324.80        315.32         3.88 o                         
  -3   2   3         72.22         69.60         0.70 o                         
  -2   2   3        164.57        149.87         1.34 o                         
  -1   2   3       1139.77       1126.17        20.83 o                         
   0   2   3       1139.90       1167.88        22.64 o                         
   1   2   3       1139.10       1128.43        19.42 o                         
   2   2   3        162.02        146.63         1.48 o                         
   3   2   3         72.60         67.25         1.08 o                         
   4   2   3        325.16        312.87         3.18 o                         
   5   2   3        111.69        107.84         1.31 o                         
   6   2   3        203.54        198.34         2.49 o                         
   7   2   3        135.05        137.44         2.17 o                         
   8   2   3         33.95         31.86         0.93 o                         
   9   2   3         13.70         15.94         0.98 o                         
  -9   3   3         25.15         22.16         1.93 o                         
  -8   3   3         11.41          8.61         1.02 o                         
  -7   3   3        113.50        111.75         2.25 o                         
  -6   3   3         23.77         22.25         0.83 o                         
  -5   3   3        320.01        314.82         4.01 o                         
  -4   3   3          4.39          4.77         0.33 o                         
  -3   3   3       1585.13       1577.61        21.57 o                         
  -2   3   3         98.56        108.42         1.08 o                         
  -1   3   3       1748.35       1721.60        28.28 o                         
   0   3   3          7.29          8.76         0.27 o                         
   1   3   3       1766.79       1733.79        26.60 o                         
   2   3   3        100.77        110.71         1.16 o                         
   3   3   3       1589.44       1573.94        25.05 o                         
   4   3   3          4.52          4.69         0.28 o                         
   5   3   3        323.56        323.09         3.54 o                         
   6   3   3         23.80         23.10         0.66 o                         
   7   3   3        114.92        116.44         2.11 o                         
   8   3   3         11.69         11.12         0.61 o                         
   9   3   3         24.95         25.42         1.17 o                         
  -9   4   3          9.93          6.69         1.15 o                         
  -8   4   3         10.83         11.11         1.23 o                         
  -7   4   3         14.36         16.68         1.09 o                         
  -6   4   3        241.27        235.41         4.73 o                         
  -5   4   3         61.54         58.82         0.77 o                         
  -4   4   3        309.83        305.02         2.84 o                         
  -3   4   3         46.83         47.63         0.50 o                         
  -2   4   3        863.57        832.14        11.31 o                         
  -1   4   3        104.57        109.70         1.06 o                         
   0   4   3       1062.42       1017.26        11.35 o                         
   1   4   3        102.33        105.53         1.05 o                         
   2   4   3        849.75        832.20         8.91 o                         
   3   4   3         45.45         46.34         0.63 o                         
   4   4   3        307.97        301.67         3.52 o                         
   5   4   3         62.85         59.94         0.82 o                         
   6   4   3        239.31        241.70         3.45 o                         
   7   4   3         14.52         15.56         0.64 o                         
   8   4   3         10.79         10.35         0.71 o                         
   9   4   3          9.81          9.06         0.91 o                         
  -8   5   3         29.65         29.05         2.09 o                         
  -7   5   3         72.91         73.99         2.17 o                         
  -6   5   3        155.39        158.62         1.94 o                         
  -5   5   3        130.71        127.60         1.37 o                         
  -4   5   3        370.16        376.43         3.49 o                         
  -3   5   3        465.18        464.46         4.00 o                         
  -2   5   3        136.21        138.69         1.32 o                         
  -1   5   3        834.69        807.63         9.42 o                         
   0   5   3        452.41        497.12         4.09 o                         
   1   5   3        836.18        801.26         7.46 o                         
   2   5   3        136.30        140.61         1.40 o                         
   3   5   3        464.38        463.43         4.47 o                         
   4   5   3        367.08        370.71         3.86 o                         
   5   5   3        129.98        129.82         1.59 o                         
   6   5   3        153.61        156.33         2.15 o                         
   7   5   3         72.87         74.28         1.35 o                         
   8   5   3         30.23         30.04         0.97 o                         
  -8   6   3          2.44          0.00         0.99 o                         
  -7   6   3         36.51         37.68         0.81 o                         
  -6   6   3         36.83         34.02         0.65 o                         
  -5   6   3        135.06        141.21         2.58 o                         
  -4   6   3          9.95         10.83         0.58 o                         
  -3   6   3        242.15        240.88         2.18 o                         
  -2   6   3         93.51         96.91         1.07 o                         
  -1   6   3         13.09         11.94         0.52 o                         
   0   6   3        112.13        129.22         1.23 o                         
   1   6   3         12.95         11.49         0.31 o                         
   2   6   3         95.65        100.23         1.04 o                         
   3   6   3        242.40        243.83         2.38 o                         
   4   6   3         10.37         11.40         0.42 o                         
   5   6   3        137.07        139.96         1.81 o                         
   6   6   3         37.46         34.82         0.84 o                         
   7   6   3         36.46         36.92         1.06 o                         
   8   6   3          2.32          2.43         0.57 o                         
  -8   7   3         12.37         11.11         0.94 o                         
  -7   7   3         14.69         14.89         1.01 o                         
  -6   7   3         44.55         47.22         2.16 o                         
  -5   7   3         22.47         20.10         0.70 o                         
  -4   7   3         11.19          9.56         0.45 o                         
  -3   7   3         69.81         65.24         0.81 o                         
  -2   7   3         52.32         53.64         0.69 o                         
  -1   7   3         42.07         41.23         0.83 o                         
   0   7   3         44.61         47.33         0.62 o                         
   1   7   3         42.65         42.48         0.59 o                         
   2   7   3         53.00         56.01         0.67 o                         
   3   7   3         70.38         66.39         0.90 o                         
   4   7   3         11.99          9.83         0.43 o                         
   5   7   3         22.60         18.98         0.85 o                         
   6   7   3         43.98         46.25         1.06 o                         
   7   7   3         14.71         14.44         0.84 o                         
   8   7   3         12.13         12.61         0.99 o                         
  -7   8   3         78.33         78.54         1.61 o                         
  -6   8   3         24.01         21.89         0.78 o                         
  -5   8   3         79.27         77.18         1.41 o                         
  -4   8   3        208.25        207.19         2.53 o                         
  -3   8   3         46.78         44.99         0.69 o                         
  -2   8   3        714.98        706.19         6.09 o                         
  -1   8   3          0.82          0.41         0.21 o                         
   0   8   3        297.61        299.18         2.79 o                         
   1   8   3          0.81          0.96         0.22 o                         
   2   8   3        714.45        711.49         6.07 o                         
   3   8   3         47.21         45.05         0.77 o                         
   4   8   3        208.51        201.20         3.19 o                         
   5   8   3         79.52         76.08         1.41 o                         
   6   8   3         23.87         21.61         0.93 o                         
   7   8   3         79.40         81.19         2.25 o                         
  -7   9   3          9.88          9.20         1.16 o                         
  -6   9   3         32.51         33.11         1.04 o                         
  -5   9   3        141.35        148.56         2.65 o                         
  -4   9   3         45.92         45.39         0.96 o                         
  -3   9   3         25.20         22.91         0.68 o                         
  -2   9   3          1.60          1.10         0.27 o                         
  -1   9   3         70.63         71.41         0.96 o                         
   0   9   3         77.44         75.53         1.13 o                         
   1   9   3         70.74         72.13         0.97 o                         
   2   9   3          1.60          0.95         0.26 o                         
   3   9   3         26.90         24.39         0.76 o                         
   4   9   3         45.14         46.26         1.52 o                         
   5   9   3        140.73        137.54         3.41 o                         
   6   9   3         31.85         34.99         1.51 o                         
   7   9   3          9.36          7.65         0.80 o                         
  -6  10   3         66.81         69.31         2.10 o                         
  -5  10   3         11.84         11.21         1.16 o                         
  -4  10   3        165.47        161.70         2.40 o                         
  -3  10   3          9.04          8.32         0.73 o                         
  -2  10   3        282.04        283.28         3.28 o                         
  -1  10   3         51.47         49.22         1.42 o                         
   0  10   3        116.42        114.57         2.08 o                         
   1  10   3         50.65         49.01         0.85 o                         
   2  10   3        280.67        284.46         2.98 o                         
   3  10   3          9.15          8.77         0.68 o                         
   4  10   3        164.31        163.76         2.40 o                         
   5  10   3         12.17         12.50         1.07 o                         
   6  10   3         68.47         70.42         2.20 o                         
  -6  11   3         13.79         11.87         1.15 o                         
  -5  11   3         38.75         37.73         1.70 o                         
  -4  11   3          8.28          8.44         0.81 o                         
  -3  11   3         68.14         67.80         1.50 o                         
  -2  11   3         27.19         25.85         0.97 o                         
  -1  11   3        241.95        242.48         3.49 o                         
   0  11   3         10.73         10.92         0.64 o                         
   1  11   3        241.78        242.95         3.03 o                         
   2  11   3         27.56         27.48         0.90 o                         
   3  11   3         69.02         68.98         1.74 o                         
   4  11   3          8.07          8.34         0.90 o                         
   5  11   3         38.42         37.84         1.77 o                         
   6  11   3         13.92         12.54         1.77 o                         
  -5  12   3         27.27         25.02         1.76 o                         
  -4  12   3         58.95         55.33         2.85 o                         
  -3  12   3          8.63          6.38         0.84 o                         
  -2  12   3         64.69         62.08         1.72 o                         
  -1  12   3         56.12         53.51         1.94 o                         
   0  12   3         76.58         73.64         3.27 o                         
   1  12   3         55.84         52.45         1.58 o                         
   2  12   3         64.22         63.96         1.93 o                         
   3  12   3          8.54          7.26         0.83 o                         
   4  12   3         58.69         54.45         4.63 o                         
   5  12   3         26.81         26.14         1.72 o                         
  -4  13   3         11.11         10.64         1.30 o                         
  -3  13   3          3.31          2.30         1.05 o                         
  -2  13   3         18.54         16.08         2.38 o                         
  -1  13   3         15.97         16.92         1.57 o                         
   0  13   3          0.84          1.07         0.83 o                         
   1  13   3         16.26         16.66         2.37 o                         
   2  13   3         18.59         22.37         1.65 o                         
   3  13   3          3.42          2.19         1.12 o                         
   4  13   3         11.23         12.38         1.49 o                         
  -2  14   3         15.05         12.30         1.52 o                         
  -1  14   3          6.41          6.70         1.44 o                         
   0  14   3          9.82         10.70         1.14 o                         
   1  14   3          6.50          7.08         1.32 o                         
   2  14   3         15.34         18.23         2.43 o                         
   0   0   4       4396.10       4471.34        85.96 o                         
   1   0   4       1126.94       1046.51        16.60 o                         
   2   0   4        405.41        372.48         3.18 o                         
   3   0   4        326.95        295.70         2.78 o                         
   4   0   4        220.90        222.47         2.08 o                         
   5   0   4        640.95        636.54         5.95 o                         
   6   0   4        216.77        206.06         2.60 o                         
   7   0   4        199.72        197.64         3.37 o                         
   8   0   4         74.02         73.79         1.29 o                         
   9   0   4          8.18          7.69         0.69 o                         
  -9   1   4         10.35         10.12         0.99 o                         
  -8   1   4         57.10         58.54         1.10 o                         
  -7   1   4         76.89         77.76         1.28 o                         
  -6   1   4          2.19          1.65         0.20 o                         
  -5   1   4         76.70         79.14         1.09 o                         
  -4   1   4        336.02        332.66         3.00 o                         
  -3   1   4        528.95        508.66         5.37 o                         
  -2   1   4       1255.17       1262.02        15.83 o                         
  -1   1   4        407.56        382.47         4.06 o                         
   0   1   4        697.83        696.20        12.55 o                         
   1   1   4        406.45        379.30         3.36 o                         
   2   1   4       1251.02       1241.41        21.24 o                         
   3   1   4        528.83        510.36         5.57 o                         
   4   1   4        331.61        326.00         3.39 o                         
   5   1   4         78.89         81.43         0.93 o                         
   6   1   4          2.52          1.67         0.28 o                         
   7   1   4         77.39         77.12         1.35 o                         
   8   1   4         56.74         56.78         1.11 o                         
   9   1   4         10.65          8.03         0.72 o                         
  -9   2   4          5.38          4.02         0.75 o                         
  -8   2   4         12.62         12.97         0.46 o                         
  -7   2   4         59.93         60.39         1.15 o                         
  -6   2   4        169.03        168.55         2.10 o                         
  -5   2   4        251.93        242.53         2.64 o                         
  -4   2   4        569.97        559.19         7.28 o                         
  -3   2   4         13.54         13.62         0.22 o                         
  -2   2   4       1134.81       1135.78        15.31 o                         
  -1   2   4        356.89        355.59         4.04 o                         
   0   2   4        305.09        325.32         3.74 o                         
   1   2   4        352.83        348.35         3.92 o                         
   2   2   4       1134.78       1117.98        15.73 o                         
   3   2   4         14.54         13.85         0.55 o                         
   4   2   4        566.35        570.58         6.57 o                         
   5   2   4        253.64        244.40         2.98 o                         
   6   2   4        166.63        168.21         2.06 o                         
   7   2   4         60.05         59.16         1.28 o                         
   8   2   4         12.25         12.50         0.73 o                         
   9   2   4          4.94          3.72         0.55 o                         
  -9   3   4         65.00         61.60         2.92 o                         
  -8   3   4         66.12         68.58         2.89 o                         
  -7   3   4         79.45         74.46         2.14 o                         
  -6   3   4        126.17        124.95         1.92 o                         
  -5   3   4        121.40        118.48         1.61 o                         
  -4   3   4        115.06        116.78         1.13 o                         
  -3   3   4         61.20         66.60         0.65 o                         
  -2   3   4         44.65         40.27         0.74 o                         
  -1   3   4         80.71         85.05         0.82 o                         
   0   3   4        509.63        555.55         7.35 o                         
   1   3   4         79.97         85.88         0.90 o                         
   2   3   4         45.00         40.48         0.56 o                         
   3   3   4         62.71         66.51         0.79 o                         
   4   3   4        113.07        114.64         1.33 o                         
   5   3   4        121.35        118.63         1.38 o                         
   6   3   4        124.01        119.89         2.10 o                         
   7   3   4         80.51         77.54         1.36 o                         
   8   3   4         66.68         69.97         1.35 o                         
   9   3   4         64.80         67.23         1.87 o                         
  -9   4   4         47.73         49.12         2.75 o                         
  -8   4   4         40.79         43.60         2.34 o                         
  -7   4   4         67.92         73.51         2.05 o                         
  -6   4   4        130.13        131.64         1.85 o                         
  -5   4   4        129.98        126.47         1.34 o                         
  -4   4   4        208.29        214.60         2.09 o                         
  -3   4   4         97.34        100.29         0.94 o                         
  -2   4   4        519.96        555.63         4.95 o                         
  -1   4   4        154.94        174.56         1.55 o                         
   0   4   4          1.37          3.42         0.18 o                         
   1   4   4        156.02        172.43         1.60 o                         
   2   4   4        515.31        556.70         4.96 o                         
   3   4   4         98.81        101.31         1.18 o                         
   4   4   4        208.78        216.47         2.50 o                         
   5   4   4        132.74        126.25         1.50 o                         
   6   4   4        129.66        132.06         1.83 o                         
   7   4   4         68.76         71.42         1.54 o                         
   8   4   4         39.95         42.02         1.17 o                         
   9   4   4         47.57         49.09         1.76 o                         
  -8   5   4          8.80          5.91         1.17 o                         
  -7   5   4         52.93         55.46         2.58 o                         
  -6   5   4         82.67         78.64         1.11 o                         
  -5   5   4        132.92        118.49         1.40 o                         
  -4   5   4         59.16         60.40         0.65 o                         
  -3   5   4        257.39        275.99         2.42 o                         
  -2   5   4        133.85        136.23         1.32 o                         
  -1   5   4        547.84        581.53         5.79 o                         
   0   5   4        246.17        235.36         2.16 o                         
   1   5   4        554.66        588.59         4.98 o                         
   2   5   4        136.32        140.84         1.28 o                         
   3   5   4        261.10        279.06         2.79 o                         
   4   5   4         57.67         57.78         0.81 o                         
   5   5   4        134.59        119.66         1.59 o                         
   6   5   4         81.72         74.54         1.65 o                         
   7   5   4         54.25         54.00         1.14 o                         
   8   5   4          8.26          7.32         0.67 o                         
  -8   6   4         45.45         46.61         2.73 o                         
  -7   6   4         32.47         32.47         0.74 o                         
  -6   6   4         48.73         46.28         0.95 o                         
  -5   6   4        179.97        184.42         2.44 o                         
  -4   6   4         49.52         49.55         0.60 o                         
  -3   6   4        525.60        517.62         4.55 o                         
  -2   6   4        677.94        666.41         6.75 o                         
  -1   6   4        684.72        698.36         7.64 o                         
   0   6   4        508.39        472.82         3.95 o                         
   1   6   4        683.82        701.62         5.95 o                         
   2   6   4        672.23        668.75         5.73 o                         
   3   6   4        526.64        524.20         5.02 o                         
   4   6   4         49.82         50.54         0.76 o                         
   5   6   4        180.10        182.02         2.51 o                         
   6   6   4         48.15         44.93         0.92 o                         
   7   6   4         32.59         32.30         1.04 o                         
   8   6   4         45.76         46.45         1.62 o                         
  -8   7   4         25.96         23.63         2.44 o                         
  -7   7   4         12.88         12.38         0.81 o                         
  -6   7   4         50.40         50.90         1.26 o                         
  -5   7   4        186.84        193.10         2.79 o                         
  -4   7   4         71.27         71.33         1.09 o                         
  -3   7   4         74.20         75.38         0.91 o                         
  -2   7   4        217.43        214.70         2.01 o                         
  -1   7   4        357.41        386.97         3.47 o                         
   0   7   4        241.39        237.64         2.25 o                         
   1   7   4        361.31        386.84         3.46 o                         
   2   7   4        215.10        212.62         2.05 o                         
   3   7   4         74.53         76.81         1.01 o                         
   4   7   4         71.58         71.59         1.08 o                         
   5   7   4        185.09        191.43         3.42 o                         
   6   7   4         50.82         51.92         1.21 o                         
   7   7   4         12.54         12.43         1.17 o                         
   8   7   4         26.15         26.41         1.40 o                         
  -7   8   4         11.22         10.83         0.79 o                         
  -6   8   4         72.74         75.95         1.56 o                         
  -5   8   4         59.54         61.73         1.17 o                         
  -4   8   4        215.72        217.97         2.55 o                         
  -3   8   4         83.08         80.79         1.09 o                         
  -2   8   4        242.64        225.62         2.20 o                         
  -1   8   4         28.42         26.63         0.61 o                         
   0   8   4         67.25         63.29         0.84 o                         
   1   8   4         29.81         27.10         0.52 o                         
   2   8   4        240.27        226.36         2.08 o                         
   3   8   4         81.47         79.55         1.09 o                         
   4   8   4        216.30        218.53         2.77 o                         
   5   8   4         59.41         59.16         1.15 o                         
   6   8   4         73.08         75.01         2.61 o                         
   7   8   4         11.27          9.96         1.28 o                         
  -7   9   4         24.96         22.80         1.19 o                         
  -6   9   4         69.70         70.05         1.92 o                         
  -5   9   4         11.99         10.89         0.70 o                         
  -4   9   4          1.89          0.90         0.33 o                         
  -3   9   4         89.38         87.69         1.36 o                         
  -2   9   4         44.52         42.31         0.83 o                         
  -1   9   4         97.16         91.28         1.18 o                         
   0   9   4         93.19         97.39         1.18 o                         
   1   9   4         98.16         96.07         1.18 o                         
   2   9   4         44.76         42.72         0.83 o                         
   3   9   4         89.40         88.66         1.35 o                         
   4   9   4          2.14          1.90         0.47 o                         
   5   9   4         11.77          8.96         0.66 o                         
   6   9   4         68.77         70.67         2.14 o                         
   7   9   4         24.94         23.83         1.62 o                         
  -6  10   4          4.64          4.80         0.70 o                         
  -5  10   4         17.83         19.62         1.02 o                         
  -4  10   4         21.85         20.86         0.97 o                         
  -3  10   4          1.77          1.72         0.42 o                         
  -2  10   4         14.47         12.67         0.78 o                         
  -1  10   4          8.30          8.57         0.52 o                         
   0  10   4         47.77         47.80         1.18 o                         
   1  10   4          8.19          7.32         0.46 o                         
   2  10   4         14.65         13.48         0.76 o                         
   3  10   4          1.79          1.49         0.43 o                         
   4  10   4         22.01         21.22         1.10 o                         
   5  10   4         18.38         17.73         1.36 o                         
   6  10   4          4.58          3.14         0.80 o                         
  -6  11   4         19.94         20.13         1.94 o                         
  -5  11   4         67.88         70.18         2.24 o                         
  -4  11   4         49.77         51.11         1.86 o                         
  -3  11   4         29.32         28.82         1.21 o                         
  -2  11   4         22.86         21.36         0.93 o                         
  -1  11   4         70.64         72.76         1.89 o                         
   0  11   4          0.52          0.16         0.40 o                         
   1  11   4         70.19         71.05         1.40 o                         
   2  11   4         23.51         21.25         1.10 o                         
   3  11   4         29.16         29.48         1.25 o                         
   4  11   4         50.18         52.52         1.94 o                         
   5  11   4         68.24         69.55         2.32 o                         
   6  11   4         19.56         19.02         1.60 o                         
  -5  12   4          3.49          2.72         1.01 o                         
  -4  12   4          4.07          2.02         0.91 o                         
  -3  12   4         28.27         28.50         2.05 o                         
  -2  12   4         13.62         13.40         1.63 o                         
  -1  12   4         31.91         32.36         1.59 o                         
   0  12   4         29.97         32.85         1.62 o                         
   1  12   4         32.48         30.19         2.45 o                         
   2  12   4         14.20         15.06         1.43 o                         
   3  12   4         27.89         28.67         1.37 o                         
   4  12   4          3.87          3.02         0.93 o                         
   5  12   4          3.76          3.61         0.91 o                         
  -3  13   4         73.21         78.26         3.37 o                         
  -2  13   4         67.20         66.20         3.11 o                         
  -1  13   4         78.46         81.50         2.56 o                         
   0  13   4        153.14        154.75         3.87 o                         
   1  13   4         78.37         79.85         2.55 o                         
   2  13   4         66.61         67.34         3.27 o                         
   3  13   4         73.64         76.87         3.49 o                         
  -1  14   4          6.05          5.51         1.36 o                         
   0  14   4         18.07         18.83         1.94 o                         
   1  14   4          5.87          5.20         1.27 o                         
   1   0   5          2.07          2.99         0.15 o                         
   2   0   5        114.04        119.61         1.08 o                         
   3   0   5         21.83         29.62         0.45 o                         
   4   0   5          0.80          1.27         0.19 o                         
   5   0   5          0.00          0.07         0.15 o                         
   6   0   5        127.73        133.85         1.92 o                         
   7   0   5         20.60         20.95         0.65 o                         
   8   0   5         13.50         15.08         0.66 o                         
   9   0   5          2.37          1.72         0.48 o                         
  -9   1   5        134.58        139.30         2.46 o                         
  -8   1   5          1.72          1.63         0.44 o                         
  -7   1   5        162.23        160.19         2.58 o                         
  -6   1   5         22.86         21.65         0.70 o                         
  -5   1   5        270.25        266.50         2.98 o                         
  -4   1   5        166.22        165.89         1.60 o                         
  -3   1   5         94.31         96.03         0.94 o                         
  -2   1   5        546.86        585.31         8.24 o                         
  -1   1   5         78.08         86.70         1.20 o                         
   0   1   5         88.68         88.19         0.84 o                         
   1   1   5         78.02         87.64         0.90 o                         
   2   1   5        549.73        592.37         5.83 o                         
   3   1   5         94.96         93.88         1.25 o                         
   4   1   5        165.99        162.80         1.71 o                         
   5   1   5        269.06        264.45         2.64 o                         
   6   1   5         22.32         20.22         0.48 o                         
   7   1   5        163.29        163.96         3.06 o                         
   8   1   5          1.90          1.73         0.37 o                         
   9   1   5        134.47        138.74         3.64 o                         
  -9   2   5         23.82         27.07         2.04 o                         
  -8   2   5          4.39          5.07         0.38 o                         
  -7   2   5         56.89         55.86         1.21 o                         
  -6   2   5          7.67          7.71         0.62 o                         
  -5   2   5        313.88        316.81         2.97 o                         
  -4   2   5         30.86         30.18         0.38 o                         
  -3   2   5         73.13         65.70         0.65 o                         
  -2   2   5        520.02        544.87         5.32 o                         
  -1   2   5        390.03        386.72         3.89 o                         
   0   2   5          4.59          6.28         0.22 o                         
   1   2   5        378.13        372.39         3.39 o                         
   2   2   5        520.58        539.14         4.57 o                         
   3   2   5         71.29         64.05         0.85 o                         
   4   2   5         31.02         28.54         0.55 o                         
   5   2   5        316.26        318.07         3.83 o                         
   6   2   5          7.18          6.53         0.40 o                         
   7   2   5         56.96         54.82         1.17 o                         
   8   2   5          4.26          4.68         0.44 o                         
   9   2   5         24.12         21.77         1.20 o                         
  -9   3   5          8.62          7.91         1.26 o                         
  -8   3   5        170.22        165.50         5.58 o                         
  -7   3   5          1.13          0.84         0.23 o                         
  -6   3   5        201.00        208.82         3.50 o                         
  -5   3   5         11.22          9.59         0.50 o                         
  -4   3   5        635.06        633.07         4.92 o                         
  -3   3   5         86.69         95.25         0.91 o                         
  -2   3   5       2584.75       2568.98        31.53 o                         
  -1   3   5         62.30         60.51         0.70 o                         
   0   3   5       3661.46       3724.35        51.03 o                         
   1   3   5         61.80         60.81         0.85 o                         
   2   3   5       2592.85       2559.27        44.95 o                         
   3   3   5         86.06         93.57         1.10 o                         
   4   3   5        629.19        618.56         6.72 o                         
   5   3   5         11.37         10.28         0.65 o                         
   6   3   5        202.38        203.21         3.51 o                         
   7   3   5          1.12          0.99         0.33 o                         
   8   3   5        169.68        176.33         3.81 o                         
   9   3   5          8.45          7.24         0.97 o                         
  -8   4   5          5.09          3.15         1.09 o                         
  -7   4   5        104.83        106.94         2.30 o                         
  -6   4   5         23.67         23.44         0.55 o                         
  -5   4   5        377.18        377.16         3.53 o                         
  -4   4   5         17.37         17.43         0.34 o                         
  -3   4   5        694.45        672.92         6.74 o                         
  -2   4   5         38.04         41.55         0.54 o                         
  -1   4   5       1009.13       1010.88        15.70 o                         
   0   4   5         99.62        123.90         1.23 o                         
   1   4   5       1002.88       1031.01         8.94 o                         
   2   4   5         37.89         41.19         0.51 o                         
   3   4   5        699.18        683.69         6.37 o                         
   4   4   5         17.67         17.33         0.47 o                         
   5   4   5        377.83        374.35         4.20 o                         
   6   4   5         24.05         23.01         0.71 o                         
   7   4   5        103.59        100.81         2.02 o                         
   8   4   5          4.99          4.06         0.61 o                         
  -8   5   5         23.32         20.00         2.04 o                         
  -7   5   5         11.03         10.32         0.78 o                         
  -6   5   5         26.29         27.36         0.65 o                         
  -5   5   5         31.69         32.95         0.62 o                         
  -4   5   5        156.89        157.25         1.48 o                         
  -3   5   5        135.54        137.53         1.35 o                         
  -2   5   5        187.35        187.63         1.80 o                         
  -1   5   5         13.32         14.39         0.45 o                         
   0   5   5        188.39        178.22         1.61 o                         
   1   5   5         13.10         13.96         0.33 o                         
   2   5   5        189.62        191.85         1.85 o                         
   3   5   5        136.97        140.59         1.55 o                         
   4   5   5        156.20        158.83         1.72 o                         
   5   5   5         30.68         30.52         0.76 o                         
   6   5   5         26.60         28.85         0.95 o                         
   7   5   5         11.26         11.32         0.73 o                         
   8   5   5         23.42         23.70         2.20 o                         
  -8   6   5        115.58        113.05         4.42 o                         
  -7   6   5          5.90          5.89         0.41 o                         
  -6   6   5        186.69        189.89         2.60 o                         
  -5   6   5         27.46         26.31         0.63 o                         
  -4   6   5        238.13        233.17         2.27 o                         
  -3   6   5         26.83         28.12         0.58 o                         
  -2   6   5         52.63         51.18         0.69 o                         
  -1   6   5          2.67          2.71         0.23 o                         
   0   6   5         79.34         79.57         0.92 o                         
   1   6   5          2.57          2.96         0.20 o                         
   2   6   5         51.77         51.16         0.69 o                         
   3   6   5         25.75         26.67         0.60 o                         
   4   6   5        238.49        234.41         2.45 o                         
   5   6   5         27.65         26.83         0.80 o                         
   6   6   5        187.77        197.49         2.70 o                         
   7   6   5          5.95          6.25         1.02 o                         
   8   6   5        114.93        114.47         2.88 o                         
  -8   7   5         18.93         16.75         1.78 o                         
  -7   7   5         51.88         56.83         1.84 o                         
  -6   7   5          4.91          4.14         0.44 o                         
  -5   7   5         48.09         48.06         0.98 o                         
  -4   7   5         15.53         18.09         0.49 o                         
  -3   7   5          0.23         -0.10         0.21 o                         
  -2   7   5        165.39        162.57         1.56 o                         
  -1   7   5          8.41          6.02         0.41 o                         
   0   7   5        200.01        204.88         2.00 o                         
   1   7   5          8.37          6.69         0.32 o                         
   2   7   5        165.28        162.56         1.66 o                         
   3   7   5          0.32          0.17         0.27 o                         
   4   7   5         15.21         17.82         0.80 o                         
   5   7   5         46.87         49.82         1.02 o                         
   6   7   5          5.06          4.95         0.52 o                         
   7   7   5         51.74         55.60         2.05 o                         
   8   7   5         18.65         16.98         1.34 o                         
  -7   8   5         23.25         22.64         1.06 o                         
  -6   8   5          6.84          6.30         0.45 o                         
  -5   8   5         20.90         20.88         0.75 o                         
  -4   8   5         54.38         53.45         1.02 o                         
  -3   8   5        322.73        314.11         3.78 o                         
  -2   8   5         53.18         51.27         0.75 o                         
  -1   8   5        338.08        337.52         3.22 o                         
   0   8   5          0.18         -0.05         0.24 o                         
   1   8   5        336.60        331.90         3.22 o                         
   2   8   5         53.56         53.38         0.99 o                         
   3   8   5        322.18        316.23         3.19 o                         
   4   8   5         54.25         52.42         1.64 o                         
   5   8   5         20.98         19.33         0.85 o                         
   6   8   5          7.34          5.86         0.84 o                         
   7   8   5         23.39         24.28         1.40 o                         
  -7   9   5         33.54         35.47         1.44 o                         
  -6   9   5         80.16         82.42         1.76 o                         
  -5   9   5         21.84         24.60         0.94 o                         
  -4   9   5         69.51         69.04         1.36 o                         
  -3   9   5          9.99         10.12         0.57 o                         
  -2   9   5         56.79         58.60         1.40 o                         
  -1   9   5         16.69         15.51         0.62 o                         
   0   9   5        291.09        284.15         3.01 o                         
   1   9   5         16.49         15.68         0.55 o                         
   2   9   5         57.26         58.24         1.19 o                         
   3   9   5         10.11          9.94         0.47 o                         
   4   9   5         70.16         71.95         1.30 o                         
   5   9   5         22.07         24.04         1.37 o                         
   6   9   5         80.02         79.18         2.36 o                         
   7   9   5         33.22         32.61         1.68 o                         
  -6  10   5          2.45          2.25         0.66 o                         
  -5  10   5         89.91         91.51         2.58 o                         
  -4  10   5          6.06          5.14         0.69 o                         
  -3  10   5        325.91        325.68         5.15 o                         
  -2  10   5         13.12         12.33         0.63 o                         
  -1  10   5        357.02        367.80         4.22 o                         
   0  10   5          0.00         -0.15         0.39 o                         
   1  10   5        358.34        362.12         4.34 o                         
   2  10   5         13.10         11.50         0.63 o                         
   3  10   5        325.11        318.26         7.85 o                         
   4  10   5          5.96          5.13         0.64 o                         
   5  10   5         89.85         91.63         2.63 o                         
   6  10   5          2.51          0.66         0.74 o                         
  -5  11   5         13.78         11.14         2.63 o                         
  -4  11   5         57.81         57.68         3.26 o                         
  -3  11   5          8.71          7.45         1.20 o                         
  -2  11   5        100.45        102.37         2.21 o                         
  -1  11   5         17.14         16.38         0.94 o                         
   0  11   5        104.57        102.94         1.58 o                         
   1  11   5         17.04         15.67         0.82 o                         
   2  11   5        100.89        101.94         2.25 o                         
   3  11   5          8.60          8.44         0.87 o                         
   4  11   5         58.15         60.82         2.85 o                         
   5  11   5         13.96         11.74         1.05 o                         
  -4  12   5          0.17         -0.51         0.86 o                         
  -3  12   5         13.70         13.87         1.78 o                         
  -2  12   5         24.26         20.80         1.47 o                         
  -1  12   5         16.31         17.98         1.51 o                         
   0  12   5         17.76         17.99         1.46 o                         
   1  12   5         15.54         15.50         2.10 o                         
   2  12   5         24.44         24.58         1.33 o                         
   3  12   5         13.59         14.08         1.28 o                         
   4  12   5          0.18         -0.14         0.87 o                         
  -3  13   5         38.51         40.93         2.64 o                         
  -2  13   5          8.75          8.36         1.41 o                         
  -1  13   5          8.32          7.39         1.54 o                         
   0  13   5         10.49          9.53         1.36 o                         
   1  13   5          8.40          6.75         1.00 o                         
   2  13   5          8.91          7.48         1.07 o                         
   3  13   5         38.31         40.41         2.78 o                         
   0  14   5          0.64          0.65         1.00 o                         
   0   0   6       1609.39       1565.50        29.59 o                         
   1   0   6         72.85         71.41         0.77 o                         
   2   0   6        741.03        700.81         5.93 o                         
   3   0   6        553.66        550.48         5.00 o                         
   4   0   6        515.41        525.00         4.75 o                         
   5   0   6        606.57        603.55         5.42 o                         
   6   0   6        373.59        381.14         4.04 o                         
   7   0   6         47.34         44.58         0.93 o                         
   8   0   6         33.24         32.10         0.92 o                         
   9   0   6         38.71         36.44         1.34 o                         
  -9   1   6         41.63         43.34         1.06 o                         
  -8   1   6         15.85         16.49         0.67 o                         
  -7   1   6         59.00         60.60         1.12 o                         
  -6   1   6         45.63         44.03         0.91 o                         
  -5   1   6         64.62         61.80         0.74 o                         
  -4   1   6         31.80         31.00         0.49 o                         
  -3   1   6        498.02        519.52         4.41 o                         
  -2   1   6        335.56        345.42         3.05 o                         
  -1   1   6        545.29        542.93         5.48 o                         
   0   1   6        840.39        814.68         7.17 o                         
   1   1   6        552.49        549.31         4.64 o                         
   2   1   6        334.84        351.02         3.03 o                         
   3   1   6        497.54        511.39         6.32 o                         
   4   1   6         32.11         31.29         0.55 o                         
   5   1   6         62.40         60.39         0.86 o                         
   6   1   6         46.34         43.78         0.83 o                         
   7   1   6         57.61         60.11         1.32 o                         
   8   1   6         16.11         17.31         0.78 o                         
   9   1   6         41.45         44.02         1.52 o                         
  -9   2   6         25.69         27.96         2.89 o                         
  -8   2   6         16.40         14.28         0.76 o                         
  -7   2   6         67.13         70.30         1.89 o                         
  -6   2   6        201.02        201.22         2.90 o                         
  -5   2   6         36.81         41.04         0.66 o                         
  -4   2   6        290.58        277.76         2.31 o                         
  -3   2   6        183.92        185.85         1.67 o                         
  -2   2   6        245.12        236.64         2.05 o                         
  -1   2   6        112.79        112.10         1.12 o                         
   0   2   6       1044.43       1061.24        12.02 o                         
   1   2   6        113.44        111.39         1.15 o                         
   2   2   6        244.98        238.00         2.23 o                         
   3   2   6        184.63        185.57         2.02 o                         
   4   2   6        293.94        277.54         3.14 o                         
   5   2   6         37.68         40.15         0.72 o                         
   6   2   6        202.19        195.50         4.75 o                         
   7   2   6         66.61         67.78         1.48 o                         
   8   2   6         17.14         15.43         1.05 o                         
   9   2   6         25.53         24.39         1.29 o                         
  -8   3   6         39.90         41.83         0.86 o                         
  -7   3   6         24.46         25.37         0.86 o                         
  -6   3   6         61.05         62.54         1.30 o                         
  -5   3   6         47.58         42.84         0.65 o                         
  -4   3   6         87.58         86.08         0.83 o                         
  -3   3   6         92.79         97.16         1.02 o                         
  -2   3   6        329.85        358.24         3.19 o                         
  -1   3   6         22.00         22.82         0.38 o                         
   0   3   6          2.64          2.39         0.18 o                         
   1   3   6         21.46         22.72         0.38 o                         
   2   3   6        332.24        365.37         3.15 o                         
   3   3   6         92.58         97.98         1.14 o                         
   4   3   6         89.46         86.67         1.19 o                         
   5   3   6         46.50         39.21         0.76 o                         
   6   3   6         61.73         58.66         2.01 o                         
   7   3   6         24.24         22.46         0.80 o                         
   8   3   6         40.51         41.06         1.49 o                         
  -8   4   6         32.05         26.99         2.20 o                         
  -7   4   6         72.97         76.67         1.43 o                         
  -6   4   6         23.66         24.99         0.63 o                         
  -5   4   6         57.46         56.31         0.79 o                         
  -4   4   6        259.45        259.08         2.12 o                         
  -3   4   6        367.18        377.72         3.96 o                         
  -2   4   6        154.03        159.16         1.51 o                         
  -1   4   6        129.72        140.45         2.31 o                         
   0   4   6          5.13          4.36         0.19 o                         
   1   4   6        128.39        141.49         1.49 o                         
   2   4   6        154.56        160.24         1.59 o                         
   3   4   6        363.10        375.20         3.94 o                         
   4   4   6        261.70        262.23         2.81 o                         
   5   4   6         56.07         51.50         1.03 o                         
   6   4   6         24.37         25.54         0.70 o                         
   7   4   6         71.83         75.31         1.67 o                         
   8   4   6         32.06         30.72         1.36 o                         
  -8   5   6         47.99         48.15         2.74 o                         
  -7   5   6         63.69         65.84         1.66 o                         
  -6   5   6         26.13         26.16         0.84 o                         
  -5   5   6        165.78        164.29         2.34 o                         
  -4   5   6        104.60        102.71         1.06 o                         
  -3   5   6        353.71        342.74         3.60 o                         
  -2   5   6         81.83         87.49         0.96 o                         
  -1   5   6        381.00        385.39         3.45 o                         
   0   5   6          8.39         11.68         0.36 o                         
   1   5   6        381.04        388.65         3.59 o                         
   2   5   6         83.78         88.67         1.15 o                         
   3   5   6        347.04        341.03         3.41 o                         
   4   5   6        103.84        103.62         1.25 o                         
   5   5   6        163.65        159.95         2.60 o                         
   6   5   6         26.10         25.56         0.74 o                         
   7   5   6         63.94         64.25         1.91 o                         
   8   5   6         48.11         48.77         1.71 o                         
  -8   6   6         21.63         22.52         2.34 o                         
  -7   6   6         54.28         54.21         1.20 o                         
  -6   6   6         52.53         54.00         2.43 o                         
  -5   6   6        119.54        122.74         1.70 o                         
  -4   6   6        265.77        267.08         2.69 o                         
  -3   6   6        448.57        438.49         3.88 o                         
  -2   6   6        221.53        222.19         2.32 o                         
  -1   6   6        355.06        346.34         3.14 o                         
   0   6   6        234.83        240.76         2.28 o                         
   1   6   6        352.43        343.99         3.11 o                         
   2   6   6        221.32        220.96         2.07 o                         
   3   6   6        448.53        445.19         4.35 o                         
   4   6   6        269.25        265.97         3.49 o                         
   5   6   6        120.09        119.64         3.13 o                         
   6   6   6         51.83         53.07         1.23 o                         
   7   6   6         54.17         51.90         1.76 o                         
   8   6   6         21.60         23.99         1.48 o                         
  -7   7   6         58.00         58.43         1.63 o                         
  -6   7   6         35.98         36.23         0.97 o                         
  -5   7   6         72.78         70.29         1.53 o                         
  -4   7   6         80.07         76.97         1.09 o                         
  -3   7   6        218.74        221.48         2.18 o                         
  -2   7   6         69.46         71.39         0.92 o                         
  -1   7   6        378.04        370.67         3.42 o                         
   0   7   6        196.00        196.43         1.95 o                         
   1   7   6        379.92        375.76         3.48 o                         
   2   7   6         71.52         71.84         0.93 o                         
   3   7   6        220.28        222.07         2.41 o                         
   4   7   6         79.91         78.14         1.48 o                         
   5   7   6         72.46         69.55         1.30 o                         
   6   7   6         36.13         35.27         1.46 o                         
   7   7   6         58.69         55.60         1.89 o                         
  -7   8   6         23.66         22.08         0.91 o                         
  -6   8   6         53.70         55.35         1.32 o                         
  -5   8   6         19.16         18.86         0.82 o                         
  -4   8   6        142.20        144.11         2.02 o                         
  -3   8   6         21.93         22.61         0.63 o                         
  -2   8   6        146.31        144.67         1.63 o                         
  -1   8   6         38.56         37.04         0.66 o                         
   0   8   6        181.93        181.58         1.87 o                         
   1   8   6         37.79         37.38         0.71 o                         
   2   8   6        146.83        147.48         1.64 o                         
   3   8   6         21.67         21.47         0.68 o                         
   4   8   6        141.79        152.40         2.45 o                         
   5   8   6         19.85         19.95         1.23 o                         
   6   8   6         53.73         55.00         1.89 o                         
   7   8   6         23.33         24.20         1.48 o                         
  -6   9   6         17.76         18.08         3.41 o                         
  -5   9   6          8.19          7.92         0.57 o                         
  -4   9   6          8.50          8.12         0.53 o                         
  -3   9   6         32.43         32.26         1.33 o                         
  -2   9   6         69.50         69.46         1.33 o                         
  -1   9   6         83.62         85.40         1.30 o                         
   0   9   6         44.89         43.29         0.91 o                         
   1   9   6         82.68         86.32         1.28 o                         
   2   9   6         69.83         68.74         1.03 o                         
   3   9   6         32.19         29.72         0.92 o                         
   4   9   6          8.91          8.67         0.58 o                         
   5   9   6          8.09          7.45         0.86 o                         
   6   9   6         18.26         17.19         1.42 o                         
  -6  10   6          3.25          2.06         1.79 o                         
  -5  10   6         66.87         67.84         7.95 o                         
  -4  10   6          0.60         -0.36         0.67 o                         
  -3  10   6          7.58          6.22         0.52 o                         
  -2  10   6          2.54          2.08         0.42 o                         
  -1  10   6         12.69         11.51         0.75 o                         
   0  10   6          2.24          3.40         0.49 o                         
   1  10   6         12.76         12.27         0.60 o                         
   2  10   6          2.52          2.60         0.50 o                         
   3  10   6          7.47          6.85         0.62 o                         
   4  10   6          0.65         -0.56         0.61 o                         
   5  10   6         65.74         70.28         4.02 o                         
   6  10   6          3.40          3.08         0.84 o                         
  -5  11   6         68.37         69.55         2.91 o                         
  -4  11   6          7.47          7.39         0.88 o                         
  -3  11   6         35.57         37.94         1.68 o                         
  -2  11   6         23.08         23.64         1.15 o                         
  -1  11   6         34.39         35.87         2.27 o                         
   0  11   6          0.09         -0.10         0.69 o                         
   1  11   6         33.73         35.89         2.03 o                         
   2  11   6         22.63         22.70         1.26 o                         
   3  11   6         35.82         38.65         2.53 o                         
   4  11   6          7.65          7.13         1.03 o                         
   5  11   6         68.63         71.55         2.45 o                         
  -4  12   6         23.39         19.08         1.97 o                         
  -3  12   6          9.71         10.72         1.31 o                         
  -2  12   6         45.32         50.64         3.61 o                         
  -1  12   6          3.45          3.27         0.85 o                         
   0  12   6         19.07         20.91         1.63 o                         
   1  12   6          3.66          3.77         0.89 o                         
   2  12   6         45.51         46.55         2.24 o                         
   3  12   6          9.43          9.02         0.98 o                         
   4  12   6         22.37         21.76         1.74 o                         
  -3  13   6         25.34         25.29         2.37 o                         
  -2  13   6        115.15        117.95         4.45 o                         
  -1  13   6         70.73         74.66         2.70 o                         
   0  13   6         28.58         28.03         1.82 o                         
   1  13   6         70.34         74.03         3.23 o                         
   2  13   6        115.25        114.92         3.29 o                         
   1   0   7        132.04        134.80         1.40 o                         
   2   0   7         97.89        112.78         1.18 o                         
   3   0   7        126.11        119.19         1.20 o                         
   4   0   7         22.16         22.85         0.59 o                         
   5   0   7         14.16         14.51         0.46 o                         
   6   0   7          7.67          7.14         0.38 o                         
   7   0   7          0.59          0.66         0.31 o                         
   8   0   7         73.43         71.95         1.54 o                         
  -8   1   7        118.15        125.53         2.31 o                         
  -7   1   7         54.83         55.86         1.23 o                         
  -6   1   7        102.03         99.93         1.44 o                         
  -5   1   7         59.95         57.17         0.82 o                         
  -4   1   7         73.65         72.65         0.88 o                         
  -3   1   7        170.42        161.82         1.59 o                         
  -2   1   7          2.40          0.86         0.15 o                         
  -1   1   7        641.32        653.67         5.82 o                         
   0   1   7        113.13        115.05         1.17 o                         
   1   1   7        642.44        653.61         5.82 o                         
   2   1   7          2.27          1.08         0.15 o                         
   3   1   7        171.08        162.20         1.68 o                         
   4   1   7         73.41         70.48         0.98 o                         
   5   1   7         59.14         57.16         0.95 o                         
   6   1   7        101.82         98.75         2.09 o                         
   7   1   7         56.03         56.92         1.30 o                         
   8   1   7        117.70        126.26         2.82 o                         
  -8   2   7         33.39         31.48         2.20 o                         
  -7   2   7         47.12         46.96         1.06 o                         
  -6   2   7        138.64        137.70         2.13 o                         
  -5   2   7         82.53         84.36         1.01 o                         
  -4   2   7        274.46        275.02         2.65 o                         
  -3   2   7        248.67        254.61         2.44 o                         
  -2   2   7        158.52        147.52         1.41 o                         
  -1   2   7        405.16        433.93         3.79 o                         
   0   2   7        264.58        263.94         2.29 o                         
   1   2   7        403.75        429.83         3.74 o                         
   2   2   7        158.20        146.70         1.41 o                         
   3   2   7        248.40        251.04         2.57 o                         
   4   2   7        278.92        281.01         3.01 o                         
   5   2   7         83.47         82.65         1.16 o                         
   6   2   7        137.28        134.23         2.71 o                         
   7   2   7         46.82         45.66         1.09 o                         
   8   2   7         32.84         31.52         1.33 o                         
  -8   3   7          6.73          7.19         1.03 o                         
  -7   3   7         63.99         67.64         1.35 o                         
  -6   3   7         24.59         26.44         0.85 o                         
  -5   3   7        279.42        276.05         3.68 o                         
  -4   3   7         90.50         92.82         0.92 o                         
  -3   3   7        691.55        711.06         5.79 o                         
  -2   3   7         37.69         36.63         0.53 o                         
  -1   3   7        730.73        738.90         6.96 o                         
   0   3   7          2.55          4.64         0.21 o                         
   1   3   7        736.44        754.40         6.59 o                         
   2   3   7         37.32         37.13         0.51 o                         
   3   3   7        684.88        702.96         7.59 o                         
   4   3   7         89.31         91.25         1.19 o                         
   5   3   7        275.59        271.33         3.18 o                         
   6   3   7         25.07         24.63         0.71 o                         
   7   3   7         64.00         67.02         1.54 o                         
   8   3   7          6.93          7.63         0.72 o                         
  -8   4   7         38.81         41.77         1.21 o                         
  -7   4   7         33.43         35.49         0.86 o                         
  -6   4   7        120.07        121.29         1.96 o                         
  -5   4   7         58.92         59.67         0.85 o                         
  -4   4   7        419.09        411.92         3.27 o                         
  -3   4   7         29.10         29.81         0.49 o                         
  -2   4   7        330.21        335.44         2.80 o                         
  -1   4   7         56.92         55.99         0.71 o                         
   0   4   7        189.03        181.17         1.72 o                         
   1   4   7         57.08         57.21         0.71 o                         
   2   4   7        326.36        333.60         2.97 o                         
   3   4   7         29.91         31.14         0.61 o                         
   4   4   7        424.95        416.54         4.31 o                         
   5   4   7         58.51         57.69         1.06 o                         
   6   4   7        120.83        122.51         1.80 o                         
   7   4   7         32.79         31.75         2.02 o                         
   8   4   7         39.75         39.97         1.64 o                         
  -8   5   7         41.37         34.07         2.55 o                         
  -7   5   7         76.37         79.38         1.55 o                         
  -6   5   7         24.12         23.22         0.79 o                         
  -5   5   7         87.60         90.54         1.59 o                         
  -4   5   7         91.04         90.83         1.13 o                         
  -3   5   7        173.46        175.17         1.70 o                         
  -2   5   7        533.01        534.56         4.53 o                         
  -1   5   7        881.69        863.37         8.86 o                         
   0   5   7         39.00         37.22         0.55 o                         
   1   5   7        883.07        876.23         8.11 o                         
   2   5   7        534.45        536.35         4.63 o                         
   3   5   7        173.89        177.44         1.95 o                         
   4   5   7         91.53         90.60         1.34 o                         
   5   5   7         87.48         88.47         1.60 o                         
   6   5   7         24.16         22.06         0.84 o                         
   7   5   7         76.87         79.69         2.23 o                         
   8   5   7         42.05         41.47         2.05 o                         
  -7   6   7         16.15         17.06         0.89 o                         
  -6   6   7          6.31          5.56         0.61 o                         
  -5   6   7         42.86         44.59         0.78 o                         
  -4   6   7         26.02         27.88         0.61 o                         
  -3   6   7        110.06        110.87         1.29 o                         
  -2   6   7         18.29         19.57         0.52 o                         
  -1   6   7         66.78         72.14         0.96 o                         
   0   6   7          1.22          0.49         0.21 o                         
   1   6   7         66.91         69.86         0.92 o                         
   2   6   7         18.35         19.97         0.56 o                         
   3   6   7        108.72        109.47         1.38 o                         
   4   6   7         25.21         26.11         0.71 o                         
   5   6   7         43.62         44.48         1.04 o                         
   6   6   7          6.02          5.70         0.70 o                         
   7   6   7         15.77         17.04         1.29 o                         
  -7   7   7         11.39         11.08         1.79 o                         
  -6   7   7         40.82         41.51         1.09 o                         
  -5   7   7         16.90         18.59         0.74 o                         
  -4   7   7          2.64          2.27         0.36 o                         
  -3   7   7         60.64         63.93         1.02 o                         
  -2   7   7         31.53         30.18         0.62 o                         
  -1   7   7          5.01          4.20         0.34 o                         
   0   7   7        255.21        246.13         2.46 o                         
   1   7   7          5.04          3.90         0.30 o                         
   2   7   7         31.09         29.89         0.61 o                         
   3   7   7         60.05         62.71         1.08 o                         
   4   7   7          2.74          3.10         0.46 o                         
   5   7   7         16.74         16.66         0.81 o                         
   6   7   7         40.38         41.81         2.43 o                         
   7   7   7         11.43         10.65         0.91 o                         
  -7   8   7         23.48         22.39         1.18 o                         
  -6   8   7         64.06         66.71         1.52 o                         
  -5   8   7         64.47         65.15         1.51 o                         
  -4   8   7         63.65         62.05         1.15 o                         
  -3   8   7         48.98         48.45         0.97 o                         
  -2   8   7        262.05        269.58         4.56 o                         
  -1   8   7          0.80          1.04         0.43 o                         
   0   8   7        305.73        330.53         3.43 o                         
   1   8   7          0.77          1.18         0.30 o                         
   2   8   7        262.85        265.84         2.88 o                         
   3   8   7         48.99         47.33         1.00 o                         
   4   8   7         64.14         62.77         1.24 o                         
   5   8   7         64.32         65.85         2.07 o                         
   6   8   7         63.48         63.50         2.63 o                         
   7   8   7         23.56         21.30         1.54 o                         
  -6   9   7         34.23         35.28         3.38 o                         
  -5   9   7         62.38         68.14         2.02 o                         
  -4   9   7         12.21         11.33         0.79 o                         
  -3   9   7         44.45         45.83         1.06 o                         
  -2   9   7         25.08         24.69         0.89 o                         
  -1   9   7         18.21         17.44         0.66 o                         
   0   9   7         26.87         26.16         1.08 o                         
   1   9   7         17.79         15.98         0.62 o                         
   2   9   7         24.70         24.13         0.69 o                         
   3   9   7         44.91         48.67         1.27 o                         
   4   9   7         12.38          9.49         0.73 o                         
   5   9   7         62.69         61.18         2.12 o                         
   6   9   7         34.41         34.53         1.76 o                         
  -5  10   7          3.37          3.19         0.80 o                         
  -4  10   7        100.37        102.34         2.73 o                         
  -3  10   7         49.87         52.16         1.54 o                         
  -2  10   7        162.14        157.84         2.64 o                         
  -1  10   7         29.01         26.44         0.88 o                         
   0  10   7        165.45        170.09         2.26 o                         
   1  10   7         29.74         29.36         0.97 o                         
   2  10   7        161.69        157.08         4.60 o                         
   3  10   7         50.13         51.68         1.96 o                         
   4  10   7         99.39        102.77         2.88 o                         
   5  10   7          3.22          3.23         0.86 o                         
  -5  11   7         15.98         15.11         1.77 o                         
  -4  11   7          2.52          1.68         0.96 o                         
  -3  11   7         56.15         57.10         2.73 o                         
  -2  11   7          8.07          8.60         0.90 o                         
  -1  11   7        111.15        115.39         3.06 o                         
   0  11   7         50.65         52.53         1.65 o                         
   1  11   7        110.86        118.23         2.55 o                         
   2  11   7          7.71          6.74         0.76 o                         
   3  11   7         56.19         59.96         1.80 o                         
   4  11   7          2.41          0.94         1.09 o                         
   5  11   7         15.96         14.74         2.28 o                         
  -4  12   7         58.84         56.62         2.89 o                         
  -3  12   7         65.00         64.11         3.05 o                         
  -2  12   7         37.89         33.53         2.35 o                         
  -1  12   7         24.63         21.79         1.80 o                         
   0  12   7         69.83         68.15         2.47 o                         
   1  12   7         24.71         18.95         1.60 o                         
   2  12   7         38.22         34.20         2.61 o                         
   3  12   7         65.45         64.33         3.26 o                         
  -2  13   7          7.69          7.67         1.47 o                         
  -1  13   7          7.85          8.69         1.46 o                         
   0  13   7          0.75          1.15         1.06 o                         
   1  13   7          8.06          7.58         1.12 o                         
   2  13   7          7.58          6.45         1.25 o                         
   0   0   8         14.82         15.61         0.51 o                         
   1   0   8       1366.38       1369.84        12.03 o                         
   2   0   8         22.36         27.75         0.45 o                         
   3   0   8        746.58        748.18         6.39 o                         
   4   0   8         12.36         12.93         0.99 o                         
   5   0   8        280.43        284.86         3.19 o                         
   6   0   8          1.24          0.92         0.32 o                         
   7   0   8         86.13         85.68         1.75 o                         
   8   0   8         16.95         14.20         1.07 o                         
  -8   1   8         48.68         51.33         1.25 o                         
  -7   1   8          6.54          5.88         0.52 o                         
  -6   1   8         61.40         60.49         1.02 o                         
  -5   1   8          6.48          5.84         0.38 o                         
  -4   1   8        192.35        189.66         2.08 o                         
  -3   1   8          2.32          2.00         0.18 o                         
  -2   1   8        215.58        215.81         2.35 o                         
  -1   1   8        155.15        161.54         1.63 o                         
   0   1   8        161.13        155.46         1.62 o                         
   1   1   8        154.89        161.25         1.59 o                         
   2   1   8        212.38        209.79         1.96 o                         
   3   1   8          2.32          1.97         0.19 o                         
   4   1   8        189.15        189.47         2.18 o                         
   5   1   8          6.88          6.62         0.45 o                         
   6   1   8         62.04         62.79         1.58 o                         
   7   1   8          6.49          5.17         0.48 o                         
   8   1   8         47.76         49.79         1.68 o                         
  -8   2   8         87.21         83.15         3.53 o                         
  -7   2   8         61.44         62.81         1.74 o                         
  -6   2   8        109.46        113.52         2.08 o                         
  -5   2   8        215.57        212.08         2.93 o                         
  -4   2   8        377.31        369.90         3.37 o                         
  -3   2   8        246.25        237.06         2.23 o                         
  -2   2   8        226.00        228.45         2.06 o                         
  -1   2   8        587.45        599.27         5.20 o                         
   0   2   8         45.00         47.72         0.64 o                         
   1   2   8        585.91        602.39         4.97 o                         
   2   2   8        224.95        227.77         2.04 o                         
   3   2   8        247.16        244.17         2.67 o                         
   4   2   8        374.94        369.79         3.68 o                         
   5   2   8        215.77        215.00         2.59 o                         
   6   2   8        108.80        114.64         1.91 o                         
   7   2   8         62.03         62.30         1.47 o                         
   8   2   8         87.07         85.59         2.32 o                         
  -8   3   8         12.90         13.46         0.73 o                         
  -7   3   8         34.62         36.12         0.96 o                         
  -6   3   8         10.30          9.38         0.75 o                         
  -5   3   8         54.63         52.62         0.83 o                         
  -4   3   8         22.71         22.34         0.46 o                         
  -3   3   8        148.33        141.05         1.55 o                         
  -2   3   8        134.68        134.73         1.40 o                         
  -1   3   8         15.45         14.36         0.39 o                         
   0   3   8          9.11          9.12         0.32 o                         
   1   3   8         15.28         14.33         0.37 o                         
   2   3   8        135.61        137.44         1.32 o                         
   3   3   8        150.75        146.16         1.70 o                         
   4   3   8         23.16         23.24         0.88 o                         
   5   3   8         53.93         50.79         0.99 o                         
   6   3   8         10.09          9.00         0.53 o                         
   7   3   8         35.49         38.43         2.28 o                         
   8   3   8         12.80          9.59         0.82 o                         
  -8   4   8         30.46         32.23         1.10 o                         
  -7   4   8         20.29         21.78         0.76 o                         
  -6   4   8         52.32         51.86         1.20 o                         
  -5   4   8         23.25         23.74         0.70 o                         
  -4   4   8         20.55         20.21         0.54 o                         
  -3   4   8        181.57        184.40         1.78 o                         
  -2   4   8         33.91         36.32         0.55 o                         
  -1   4   8         98.39        103.60         1.15 o                         
   0   4   8         51.16         45.25         0.66 o                         
   1   4   8         97.53        101.23         1.12 o                         
   2   4   8         33.26         35.19         0.54 o                         
   3   4   8        182.87        183.74         2.02 o                         
   4   4   8         21.47         20.20         0.61 o                         
   5   4   8         23.74         24.06         0.84 o                         
   6   4   8         53.20         51.42         1.18 o                         
   7   4   8         19.90         20.24         1.28 o                         
   8   4   8         29.56         30.37         2.19 o                         
  -7   5   8         44.30         48.30         1.14 o                         
  -6   5   8         93.59         91.80         1.81 o                         
  -5   5   8         94.97         96.07         1.22 o                         
  -4   5   8        268.35        265.89         3.01 o                         
  -3   5   8        132.99        135.49         1.53 o                         
  -2   5   8        368.74        374.64         3.33 o                         
  -1   5   8          3.92          4.50         0.29 o                         
   0   5   8        500.84        484.94         4.25 o                         
   1   5   8          4.06          4.85         0.29 o                         
   2   5   8        370.91        382.24         3.38 o                         
   3   5   8        133.37        134.20         1.60 o                         
   4   5   8        264.62        262.17         4.01 o                         
   5   5   8         94.81         94.90         2.49 o                         
   6   5   8         94.07         94.48         2.45 o                         
   7   5   8         44.45         45.93         1.75 o                         
  -7   6   8         33.88         36.22         1.29 o                         
  -6   6   8         19.82         20.43         0.81 o                         
  -5   6   8        103.12        105.71         2.12 o                         
  -4   6   8          9.23          8.26         0.46 o                         
  -3   6   8        163.34        164.11         1.97 o                         
  -2   6   8         26.00         26.30         0.59 o                         
  -1   6   8        136.46        145.01         1.54 o                         
   0   6   8         16.98         16.42         0.49 o                         
   1   6   8        134.01        141.56         1.73 o                         
   2   6   8         25.95         24.46         0.54 o                         
   3   6   8        167.81        168.97         1.93 o                         
   4   6   8          8.94          7.80         0.67 o                         
   5   6   8        104.82        104.75         1.69 o                         
   6   6   8         19.59         18.05         1.27 o                         
   7   6   8         32.87         34.21         1.62 o                         
  -7   7   8         13.88         13.26         0.93 o                         
  -6   7   8         77.59         80.29         1.73 o                         
  -5   7   8          9.37          9.77         0.70 o                         
  -4   7   8        193.51        189.95         2.39 o                         
  -3   7   8         13.12         12.03         0.72 o                         
  -2   7   8        392.96        406.20         4.09 o                         
  -1   7   8          4.57          3.64         0.37 o                         
   0   7   8        335.55        332.59         3.46 o                         
   1   7   8          4.73          3.62         0.32 o                         
   2   7   8        391.13        401.52         4.19 o                         
   3   7   8         13.39         12.00         0.54 o                         
   4   7   8        191.03        187.70         3.12 o                         
   5   7   8          9.56          8.90         0.95 o                         
   6   7   8         78.65         83.53         2.39 o                         
   7   7   8         14.13         12.22         1.01 o                         
  -6   8   8         20.02         20.87         1.24 o                         
  -5   8   8         79.59         82.99         1.82 o                         
  -4   8   8         56.98         58.21         1.45 o                         
  -3   8   8        150.96        150.80         2.17 o                         
  -2   8   8         35.92         32.81         1.00 o                         
  -1   8   8        238.68        243.03         2.84 o                         
   0   8   8          2.62          1.82         0.37 o                         
   1   8   8        238.68        233.75         2.63 o                         
   2   8   8         35.56         33.98         0.72 o                         
   3   8   8        150.34        152.00         2.20 o                         
   4   8   8         56.29         55.91         1.63 o                         
   5   8   8         79.68         82.49         2.42 o                         
   6   8   8         19.63         18.66         2.04 o                         
  -6   9   8         13.63         14.20         2.45 o                         
  -5   9   8         20.53         19.78         2.04 o                         
  -4   9   8         17.18         14.85         1.21 o                         
  -3   9   8         33.39         33.38         1.27 o                         
  -2   9   8         22.27         22.77         1.11 o                         
  -1   9   8         43.25         44.02         1.40 o                         
   0   9   8         31.41         30.97         1.01 o                         
   1   9   8         43.09         44.49         0.95 o                         
   2   9   8         22.88         22.27         0.73 o                         
   3   9   8         33.29         34.37         1.25 o                         
   4   9   8         17.26         13.31         1.74 o                         
   5   9   8         20.74         22.91         1.54 o                         
   6   9   8         13.45         13.24         1.11 o                         
  -5  10   8          6.52          5.21         0.86 o                         
  -4  10   8         23.95         23.93         1.50 o                         
  -3  10   8         12.11         10.89         2.02 o                         
  -2  10   8         17.63         17.75         1.10 o                         
  -1  10   8          9.52          8.87         0.83 o                         
   0  10   8          0.07         -0.68         0.68 o                         
   1  10   8          9.52          7.77         0.73 o                         
   2  10   8         18.03         15.41         1.11 o                         
   3  10   8         12.15         10.29         0.95 o                         
   4  10   8         24.05         25.03         1.68 o                         
   5  10   8          6.51          6.85         1.90 o                         
  -4  11   8         54.84         61.61         2.85 o                         
  -3  11   8          5.79          4.47         1.09 o                         
  -2  11   8         54.65         63.02         2.91 o                         
  -1  11   8          4.33          3.16         0.99 o                         
   0  11   8         64.43         65.11         2.23 o                         
   1  11   8          4.32          3.96         1.21 o                         
   2  11   8         54.66         60.07         1.82 o                         
   3  11   8          6.05          7.84         0.88 o                         
   4  11   8         55.49         59.38         2.69 o                         
  -3  12   8         39.16         41.41         2.65 o                         
  -2  12   8          5.37          5.48         1.25 o                         
  -1  12   8         57.41         62.64         3.18 o                         
   0  12   8         11.31          9.09         2.74 o                         
   1  12   8         58.59         61.99         2.34 o                         
   2  12   8          5.23          4.92         1.03 o                         
   3  12   8         38.97         39.84         2.90 o                         
   0  13   8         45.33         46.68         3.18 o                         
   1   0   9          7.55          9.65         0.50 o                         
   2   0   9          1.51          0.79         0.22 o                         
   3   0   9         19.75         22.36         0.44 o                         
   4   0   9         90.71         88.61         1.48 o                         
   5   0   9         66.76         63.58         1.38 o                         
   6   0   9         77.87         82.23         1.71 o                         
   7   0   9        172.53        172.44         3.11 o                         
   8   0   9         12.65         12.74         1.08 o                         
  -8   1   9          7.32          6.65         1.24 o                         
  -7   1   9         38.55         39.43         1.13 o                         
  -6   1   9         56.19         55.89         1.12 o                         
  -5   1   9         48.85         47.69         0.89 o                         
  -4   1   9        141.04        136.69         1.86 o                         
  -3   1   9          1.77          2.24         0.22 o                         
  -2   1   9         84.65         85.79         0.94 o                         
  -1   1   9         19.18         18.44         0.44 o                         
   0   1   9          4.99          4.78         0.23 o                         
   1   1   9         20.14         19.61         0.49 o                         
   2   1   9         84.29         84.65         0.97 o                         
   3   1   9          2.08          2.54         0.22 o                         
   4   1   9        141.13        137.91         1.72 o                         
   5   1   9         48.00         45.76         1.26 o                         
   6   1   9         56.75         56.50         1.21 o                         
   7   1   9         39.31         41.35         1.27 o                         
   8   1   9          7.80          6.84         1.53 o                         
  -8   2   9         10.76          9.23         0.88 o                         
  -7   2   9         18.41         16.38         1.06 o                         
  -6   2   9         26.68         28.01         1.17 o                         
  -5   2   9         95.09         95.82         1.56 o                         
  -4   2   9         83.23         79.93         1.24 o                         
  -3   2   9        203.07        201.93         1.84 o                         
  -2   2   9        390.27        396.71         3.56 o                         
  -1   2   9        299.86        299.09         2.63 o                         
   0   2   9        273.61        273.12         2.55 o                         
   1   2   9        298.26        297.00         2.62 o                         
   2   2   9        390.09        393.21         3.50 o                         
   3   2   9        205.57        206.85         1.95 o                         
   4   2   9         84.37         82.03         1.20 o                         
   5   2   9         97.07         96.33         1.57 o                         
   6   2   9         25.71         26.27         0.95 o                         
   7   2   9         18.27         18.19         1.21 o                         
   8   2   9         10.40          9.30         0.83 o                         
  -8   3   9         41.36         41.99         1.44 o                         
  -7   3   9         90.63         94.83         1.87 o                         
  -6   3   9         70.62         72.20         1.63 o                         
  -5   3   9        171.56        171.36         2.35 o                         
  -4   3   9        206.30        196.61         2.06 o                         
  -3   3   9        307.74        308.93         2.64 o                         
  -2   3   9        226.77        227.26         2.32 o                         
  -1   3   9        408.99        407.60         3.82 o                         
   0   3   9        556.26        555.77         4.66 o                         
   1   3   9        411.78        409.31         3.50 o                         
   2   3   9        226.97        227.26         2.07 o                         
   3   3   9        308.38        307.77         3.18 o                         
   4   3   9        201.67        194.03         2.35 o                         
   5   3   9        172.09        175.22         4.05 o                         
   6   3   9         71.20         71.95         1.65 o                         
   7   3   9         91.55         92.02         2.49 o                         
   8   3   9         41.08         39.79         1.74 o                         
  -7   4   9         25.77         25.72         0.89 o                         
  -6   4   9         35.69         36.89         1.03 o                         
  -5   4   9         31.67         31.73         0.71 o                         
  -4   4   9         49.04         50.33         0.83 o                         
  -3   4   9        186.73        183.35         2.00 o                         
  -2   4   9        138.75        138.00         1.39 o                         
  -1   4   9         42.36         44.55         0.80 o                         
   0   4   9        448.19        484.24         4.11 o                         
   1   4   9         40.88         43.33         0.67 o                         
   2   4   9        135.27        133.64         1.36 o                         
   3   4   9        189.90        185.39         2.06 o                         
   4   4   9         49.08         49.71         1.03 o                         
   5   4   9         32.30         32.19         1.06 o                         
   6   4   9         35.21         35.28         1.72 o                         
   7   4   9         25.02         24.57         1.77 o                         
  -7   5   9         30.84         30.71         0.97 o                         
  -6   5   9        100.23        104.49         2.06 o                         
  -5   5   9         39.33         40.94         0.96 o                         
  -4   5   9        196.04        192.49         3.60 o                         
  -3   5   9        283.81        291.10         3.26 o                         
  -2   5   9        223.49        224.44         2.20 o                         
  -1   5   9         15.45         14.97         0.47 o                         
   0   5   9        484.56        481.22         4.75 o                         
   1   5   9         15.83         16.44         0.47 o                         
   2   5   9        223.58        223.94         2.33 o                         
   3   5   9        284.08        292.42         3.10 o                         
   4   5   9        194.65        197.49         2.60 o                         
   5   5   9         38.94         39.43         0.98 o                         
   6   5   9         99.67        103.77         2.74 o                         
   7   5   9         31.22         30.92         1.57 o                         
  -7   6   9         24.05         23.63         1.22 o                         
  -6   6   9          8.30          8.83         1.14 o                         
  -5   6   9         27.61         26.33         0.97 o                         
  -4   6   9          6.12          5.11         0.36 o                         
  -3   6   9         34.19         35.41         1.61 o                         
  -2   6   9         15.96         14.51         1.11 o                         
  -1   6   9          3.53          2.83         0.36 o                         
   0   6   9         75.48         67.50         1.03 o                         
   1   6   9          3.79          3.22         0.30 o                         
   2   6   9         15.85         14.37         0.55 o                         
   3   6   9         33.27         36.12         1.02 o                         
   4   6   9          5.77          4.38         0.46 o                         
   5   6   9         28.16         25.53         1.91 o                         
   6   6   9          8.10          7.47         0.85 o                         
   7   6   9         24.19         26.05         1.66 o                         
  -6   7   9         15.41         15.48         1.04 o                         
  -5   7   9         30.90         31.24         1.10 o                         
  -4   7   9        105.93        109.07         2.18 o                         
  -3   7   9         10.35          8.86         0.51 o                         
  -2   7   9         17.96         17.99         1.22 o                         
  -1   7   9          7.31          5.83         0.42 o                         
   0   7   9         34.71         37.22         0.83 o                         
   1   7   9          7.38          5.60         0.37 o                         
   2   7   9         17.97         17.85         0.59 o                         
   3   7   9         10.75          9.55         0.55 o                         
   4   7   9        106.14        108.40         4.53 o                         
   5   7   9         31.34         30.53         1.69 o                         
   6   7   9         15.05         11.99         0.99 o                         
  -6   8   9         10.95          9.77         2.43 o                         
  -5   8   9         41.31         39.74         2.41 o                         
  -4   8   9         55.90         57.78         1.51 o                         
  -3   8   9         21.25         19.60         0.86 o                         
  -2   8   9         17.85         16.84         0.81 o                         
  -1   8   9         65.53         66.17         1.23 o                         
   0   8   9          1.13          0.56         0.36 o                         
   1   8   9         65.31         66.09         1.06 o                         
   2   8   9         18.72         17.95         0.63 o                         
   3   8   9         21.52         20.67         1.46 o                         
   4   8   9         56.04         58.74         2.15 o                         
   5   8   9         41.80         45.72         1.85 o                         
   6   8   9         10.67          9.15         1.01 o                         
  -5   9   9          9.22          8.35         0.90 o                         
  -4   9   9         16.57         16.01         1.48 o                         
  -3   9   9         58.66         59.19         2.60 o                         
  -2   9   9         42.24         44.42         1.35 o                         
  -1   9   9        163.38        167.30         2.53 o                         
   0   9   9         45.92         43.19         1.12 o                         
   1   9   9        163.26        165.94         2.49 o                         
   2   9   9         41.94         42.09         1.32 o                         
   3   9   9         58.25         58.95         1.71 o                         
   4   9   9         16.89         14.93         2.74 o                         
   5   9   9          9.05          7.56         1.15 o                         
  -5  10   9         34.99         34.86         2.18 o                         
  -4  10   9         82.35         91.20         3.48 o                         
  -3  10   9         44.35         44.85         2.40 o                         
  -2  10   9        137.97        148.37         4.98 o                         
  -1  10   9        134.87        137.14         3.48 o                         
   0  10   9        101.43        108.63         2.39 o                         
   1  10   9        136.03        143.12         3.56 o                         
   2  10   9        137.78        145.80         3.01 o                         
   3  10   9         44.33         43.18         2.31 o                         
   4  10   9         82.62         89.08         2.80 o                         
   5  10   9         34.66         36.31         2.36 o                         
  -4  11   9         21.21         20.72         2.10 o                         
  -3  11   9          1.43          2.17         1.11 o                         
  -2  11   9         23.21         24.11         2.17 o                         
  -1  11   9          3.60          1.23         1.47 o                         
   0  11   9          0.11          0.25         2.12 o                         
   1  11   9          3.50          2.07         0.93 o                         
   2  11   9         22.62         23.57         1.46 o                         
   3  11   9          1.20          2.74         1.55 o                         
   4  11   9         21.00         22.97         3.15 o                         
  -2  12   9         34.17         35.98         2.67 o                         
  -1  12   9         48.19         48.67         2.98 o                         
   0  12   9          0.56          0.89         0.98 o                         
   1  12   9         48.02         46.71         2.22 o                         
   2  12   9         34.24         34.89         2.02 o                         
   0   0  10       1375.91       1394.82        17.44 o                         
   1   0  10         58.11         62.51         0.85 o                         
   2   0  10       1482.61       1498.90        13.14 o                         
   3   0  10         12.41         11.88         0.45 o                         
   4   0  10        490.00        488.29         5.24 o                         
   5   0  10         15.94         14.85         0.90 o                         
   6   0  10        135.65        140.10         2.64 o                         
   7   0  10         14.72         16.32         2.00 o                         
  -7   1  10         39.98         45.11         2.64 o                         
  -6   1  10          0.16          0.84         0.56 o                         
  -5   1  10        167.22        169.91         3.03 o                         
  -4   1  10         55.99         56.95         1.42 o                         
  -3   1  10         92.50         90.79         1.16 o                         
  -2   1  10         24.66         22.15         0.49 o                         
  -1   1  10        170.27        172.90         1.68 o                         
   0   1  10          0.14          0.33         0.22 o                         
   1   1  10        174.24        178.19         1.95 o                         
   2   1  10         24.72         22.95         0.65 o                         
   3   1  10         94.35         91.75         1.48 o                         
   4   1  10         56.87         56.74         1.06 o                         
   5   1  10        167.56        166.04         2.36 o                         
   6   1  10          0.20         -0.14         0.46 o                         
   7   1  10         39.78         40.25         1.60 o                         
  -7   2  10         59.05         58.43         2.66 o                         
  -6   2  10         11.94         10.74         0.72 o                         
  -5   2  10         88.73         85.15         1.41 o                         
  -4   2  10         60.99         61.28         1.08 o                         
  -3   2  10         56.42         53.72         0.82 o                         
  -2   2  10        127.90        127.50         1.40 o                         
  -1   2  10         13.81         12.92         0.43 o                         
   0   2  10        142.29        144.64         1.67 o                         
   1   2  10         14.09         13.24         0.44 o                         
   2   2  10        126.70        128.73         1.35 o                         
   3   2  10         55.80         53.24         0.76 o                         
   4   2  10         60.92         61.24         1.11 o                         
   5   2  10         89.34         88.04         1.82 o                         
   6   2  10         11.38         10.43         1.17 o                         
   7   2  10         58.49         60.81         3.14 o                         
  -7   3  10          4.13          4.41         0.74 o                         
  -6   3  10         55.12         56.02         1.36 o                         
  -5   3  10         18.23         19.80         0.79 o                         
  -4   3  10         46.48         43.49         1.11 o                         
  -3   3  10          9.13          7.32         0.46 o                         
  -2   3  10         58.20         56.13         0.87 o                         
  -1   3  10          9.53          9.28         0.35 o                         
   0   3  10        160.18        160.41         1.68 o                         
   1   3  10          9.24          8.01         0.33 o                         
   2   3  10         58.54         57.23         0.76 o                         
   3   3  10          8.99          8.54         0.54 o                         
   4   3  10         46.47         46.24         1.00 o                         
   5   3  10         18.47         17.15         0.86 o                         
   6   3  10         54.80         54.31         4.01 o                         
   7   3  10          4.11          3.34         0.73 o                         
  -7   4  10         38.28         37.47         1.47 o                         
  -6   4  10         37.47         38.59         1.40 o                         
  -5   4  10         32.47         33.90         1.07 o                         
  -4   4  10          6.50          5.70         0.35 o                         
  -3   4  10         61.96         59.71         1.17 o                         
  -2   4  10         17.12         16.98         0.51 o                         
  -1   4  10         33.76         33.93         0.69 o                         
   0   4  10          0.09          0.15         0.29 o                         
   1   4  10         34.11         33.60         0.61 o                         
   2   4  10         16.59         16.25         0.68 o                         
   3   4  10         60.64         59.04         1.10 o                         
   4   4  10          6.92          6.37         0.45 o                         
   5   4  10         32.81         34.58         1.07 o                         
   6   4  10         36.86         35.15         1.58 o                         
   7   4  10         38.00         41.82         1.74 o                         
  -7   5  10         47.84         52.63         1.74 o                         
  -6   5  10         16.81         16.09         0.87 o                         
  -5   5  10         58.37         58.61         1.44 o                         
  -4   5  10         63.82         63.48         1.82 o                         
  -3   5  10        203.94        198.40         2.62 o                         
  -2   5  10         43.77         45.84         1.00 o                         
  -1   5  10        196.27        185.14         2.05 o                         
   0   5  10         17.48         16.60         0.64 o                         
   1   5  10        198.06        190.18         2.01 o                         
   2   5  10         44.31         45.78         0.88 o                         
   3   5  10        201.61        196.85         2.47 o                         
   4   5  10         64.21         62.51         1.44 o                         
   5   5  10         58.75         60.75         1.96 o                         
   6   5  10         16.49         16.99         1.37 o                         
   7   5  10         49.12         49.62         2.01 o                         
  -6   6  10         91.21         95.58         2.92 o                         
  -5   6  10          3.09          3.15         0.49 o                         
  -4   6  10        149.79        156.33         3.47 o                         
  -3   6  10          5.11          4.35         0.50 o                         
  -2   6  10        152.49        148.20         3.00 o                         
  -1   6  10         52.35         51.32         1.07 o                         
   0   6  10        290.22        299.53         3.32 o                         
   1   6  10         52.09         51.65         0.87 o                         
   2   6  10        150.98        153.41         1.78 o                         
   3   6  10          4.87          4.61         0.66 o                         
   4   6  10        152.02        153.08         2.92 o                         
   5   6  10          3.10          2.62         0.75 o                         
   6   6  10         90.10         94.67         4.26 o                         
  -6   7  10          3.01          2.79         0.69 o                         
  -5   7  10        114.60        117.83         3.02 o                         
  -4   7  10          2.44          2.62         0.53 o                         
  -3   7  10        326.44        337.97         5.73 o                         
  -2   7  10         18.99         19.07         0.88 o                         
  -1   7  10        377.56        393.98         5.35 o                         
   0   7  10          2.82          1.74         0.40 o                         
   1   7  10        379.33        396.21         4.74 o                         
   2   7  10         19.14         19.15         0.88 o                         
   3   7  10        326.18        339.57         4.54 o                         
   4   7  10          2.36          2.22         0.63 o                         
   5   7  10        113.34        111.73         3.05 o                         
   6   7  10          2.98          2.32         0.87 o                         
  -5   8  10          9.54         10.79         2.40 o                         
  -4   8  10         46.41         49.26         1.82 o                         
  -3   8  10          1.21          1.44         0.67 o                         
  -2   8  10         82.36         81.69         1.69 o                         
  -1   8  10         10.51         10.86         1.23 o                         
   0   8  10        122.34        124.26         1.94 o                         
   1   8  10         10.35         10.67         0.59 o                         
   2   8  10         82.88         85.10         3.22 o                         
   3   8  10          1.27          1.11         0.64 o                         
   4   8  10         47.32         51.96         2.00 o                         
   5   8  10          9.78          9.43         1.24 o                         
  -5   9  10         12.86         11.15         1.21 o                         
  -4   9  10         41.49         40.41         2.27 o                         
  -3   9  10          1.09          0.39         0.91 o                         
  -2   9  10          0.22         -0.74         0.74 o                         
  -1   9  10          2.99          1.24         0.61 o                         
   0   9  10          0.23          0.05         0.60 o                         
   1   9  10          2.67          2.03         0.74 o                         
   2   9  10          0.25         -0.37         0.81 o                         
   3   9  10          0.91          0.29         0.84 o                         
   4   9  10         41.75         42.87         2.00 o                         
   5   9  10         12.66         11.57         1.21 o                         
  -4  10  10          5.41          3.29         1.08 o                         
  -3  10  10         22.96         25.58         2.09 o                         
  -2  10  10         52.54         54.92         2.76 o                         
  -1  10  10          4.56          4.70         0.89 o                         
   0  10  10         29.89         28.05         1.70 o                         
   1  10  10          4.62          4.36         0.77 o                         
   2  10  10         52.37         53.81         1.82 o                         
   3  10  10         22.80         22.88         1.85 o                         
   4  10  10          5.35          5.29         1.07 o                         
  -3  11  10         18.48         18.89         2.22 o                         
  -2  11  10          1.87          1.16         1.12 o                         
  -1  11  10         37.35         36.40         2.60 o                         
   0  11  10          0.76         -0.33         0.92 o                         
   1  11  10         36.69         36.71         2.09 o                         
   2  11  10          1.83          0.02         0.97 o                         
   3  11  10         18.36         19.59         2.63 o                         
   0  12  10         37.76         43.77         3.07 o                         
   1   0  11          0.00         -0.08         0.24 o                         
   2   0  11          0.37         -0.27         0.27 o                         
   3   0  11         40.99         35.21         1.29 o                         
   4   0  11         35.00         31.19         0.96 o                         
   5   0  11         54.35         55.47         1.45 o                         
   6   0  11          2.58          1.20         1.04 o                         
   7   0  11          9.09          9.57         1.42 o                         
  -7   1  11         30.28         28.46         2.43 o                         
  -6   1  11         19.66         18.79         2.04 o                         
  -5   1  11         55.03         56.31         1.77 o                         
  -4   1  11         55.02         55.34         1.00 o                         
  -3   1  11         73.34         71.66         1.06 o                         
  -2   1  11         69.87         71.37         1.13 o                         
  -1   1  11         40.91         40.82         0.66 o                         
   0   1  11        244.50        251.23         2.39 o                         
   1   1  11         40.06         39.60         0.73 o                         
   2   1  11         70.96         72.24         1.05 o                         
   3   1  11         71.83         68.04         1.01 o                         
   4   1  11         54.24         52.50         1.26 o                         
   5   1  11         53.96         53.55         1.69 o                         
   6   1  11         19.47         21.62         1.32 o                         
   7   1  11         30.44         30.18         1.48 o                         
  -7   2  11         44.26         45.09         1.68 o                         
  -6   2  11         54.07         55.49         1.79 o                         
  -5   2  11         12.99         12.85         1.04 o                         
  -4   2  11         32.14         30.73         0.97 o                         
  -3   2  11        189.95        185.56         2.59 o                         
  -2   2  11         95.83         92.01         1.15 o                         
  -1   2  11        219.43        222.09         2.14 o                         
   0   2  11        101.73        104.24         1.17 o                         
   1   2  11        215.60        217.63         2.32 o                         
   2   2  11         96.90         93.48         1.17 o                         
   3   2  11        187.62        188.24         2.11 o                         
   4   2  11         32.78         32.50         1.02 o                         
   5   2  11         13.31         12.14         1.06 o                         
   6   2  11         53.23         51.59         1.86 o                         
   7   2  11         43.64         44.04         1.78 o                         
  -7   3  11         29.59         30.25         1.45 o                         
  -6   3  11        127.25        129.74         3.16 o                         
  -5   3  11        140.17        138.18         2.67 o                         
  -4   3  11        257.21        261.24         4.68 o                         
  -3   3  11        143.78        137.99         1.88 o                         
  -2   3  11        239.12        242.11         4.61 o                         
  -1   3  11        110.42        104.68         1.22 o                         
   0   3  11        210.15        211.89         2.14 o                         
   1   3  11        111.41        107.65         1.60 o                         
   2   3  11        242.64        249.41         2.51 o                         
   3   3  11        142.81        140.93         1.78 o                         
   4   3  11        257.28        261.77         3.83 o                         
   5   3  11        140.57        145.90         3.40 o                         
   6   3  11        128.43        132.58         3.27 o                         
   7   3  11         29.96         30.41         2.40 o                         
  -7   4  11         22.75         19.23         2.96 o                         
  -6   4  11          0.76          0.90         0.59 o                         
  -5   4  11         65.19         64.64         1.57 o                         
  -4   4  11         40.41         37.16         0.96 o                         
  -3   4  11         88.59         87.82         1.57 o                         
  -2   4  11         46.29         48.05         1.10 o                         
  -1   4  11        303.42        304.92         3.45 o                         
   0   4  11          1.96          2.38         0.33 o                         
   1   4  11        302.13        302.17         3.02 o                         
   2   4  11         45.65         46.79         1.30 o                         
   3   4  11         88.91         89.31         1.48 o                         
   4   4  11         41.33         39.29         1.02 o                         
   5   4  11         64.76         66.13         2.08 o                         
   6   4  11          0.77          1.09         0.72 o                         
   7   4  11         21.87         19.93         1.58 o                         
  -6   5  11         43.57         42.53         1.66 o                         
  -5   5  11         45.27         44.13         1.69 o                         
  -4   5  11         68.73         68.41         2.02 o                         
  -3   5  11          6.38          6.65         0.59 o                         
  -2   5  11        214.35        219.47         2.86 o                         
  -1   5  11        127.67        128.30         2.10 o                         
   0   5  11         57.01         55.56         1.41 o                         
   1   5  11        127.53        126.69         1.56 o                         
   2   5  11        215.34        219.97         2.71 o                         
   3   5  11          6.48          7.56         0.57 o                         
   4   5  11         68.35         66.42         1.79 o                         
   5   5  11         44.81         48.78         1.82 o                         
   6   5  11         43.76         45.76         1.86 o                         
  -6   6  11         49.60         48.08         1.84 o                         
  -5   6  11          5.74          4.08         0.88 o                         
  -4   6  11         12.58         10.46         2.50 o                         
  -3   6  11          1.53          0.70         0.55 o                         
  -2   6  11         32.49         29.56         1.22 o                         
  -1   6  11         34.15         34.09         1.19 o                         
   0   6  11         26.83         23.35         0.80 o                         
   1   6  11         33.92         33.63         0.79 o                         
   2   6  11         32.93         29.14         0.74 o                         
   3   6  11          1.37          0.96         0.52 o                         
   4   6  11         13.17          9.73         0.76 o                         
   5   6  11          6.01          5.22         0.86 o                         
   6   6  11         50.70         51.43         2.05 o                         
  -5   7  11         50.18         48.47         1.95 o                         
  -4   7  11         25.82         24.23         1.44 o                         
  -3   7  11         32.46         31.27         1.51 o                         
  -2   7  11         15.56         13.94         0.81 o                         
  -1   7  11          3.51          2.59         0.63 o                         
   0   7  11         11.34          9.74         0.54 o                         
   1   7  11          3.46          2.38         0.46 o                         
   2   7  11         15.74         14.62         0.75 o                         
   3   7  11         32.36         29.84         2.32 o                         
   4   7  11         26.27         25.44         1.59 o                         
   5   7  11         49.01         47.87         3.01 o                         
  -5   8  11         69.91         76.12         3.05 o                         
  -4   8  11          2.27          1.69         0.80 o                         
  -3   8  11         38.72         38.65         2.22 o                         
  -2   8  11          6.73          5.81         0.89 o                         
  -1   8  11         77.90         77.98         2.95 o                         
   0   8  11          1.33         -0.24         0.65 o                         
   1   8  11         77.24         81.20         1.96 o                         
   2   8  11          6.52          5.55         0.74 o                         
   3   8  11         38.31         38.24         1.49 o                         
   4   8  11          2.11          1.97         0.88 o                         
   5   8  11         69.69         73.56         2.55 o                         
  -4   9  11         23.17         24.33         2.04 o                         
  -3   9  11         61.94         65.97         3.02 o                         
  -2   9  11         64.68         66.68         3.08 o                         
  -1   9  11         24.82         24.62         1.52 o                         
   0   9  11         14.76         15.20         1.37 o                         
   1   9  11         24.42         24.14         1.35 o                         
   2   9  11         64.42         68.61         1.94 o                         
   3   9  11         62.05         66.19         1.95 o                         
   4   9  11         22.48         23.12         4.39 o                         
  -3  10  11         63.20         67.85         3.16 o                         
  -2  10  11         44.11         43.09         2.64 o                         
  -1  10  11         80.08         87.75         3.62 o                         
   0  10  11         89.40         88.57         2.74 o                         
   1  10  11         80.26         81.41        11.04 o                         
   2  10  11         44.50         42.82         1.73 o                         
   3  10  11         63.71         67.18         2.48 o                         
  -2  11  11         25.10         24.57         2.46 o                         
  -1  11  11          4.57          3.44         1.40 o                         
   0  11  11         85.40         84.63         3.87 o                         
   1  11  11          4.28          2.45         1.04 o                         
   2  11  11         25.67         18.44         2.93 o                         
   0   0  12         14.50         15.48         1.01 o                         
   1   0  12        306.11        310.65         3.18 o                         
   2   0  12          4.70          5.06         0.35 o                         
   3   0  12        402.12        403.49         5.45 o                         
   4   0  12         10.74          9.11         0.59 o                         
   5   0  12         24.29         26.62         2.20 o                         
   6   0  12         15.84         16.73         2.18 o                         
   7   0  12         46.42         43.33         2.83 o                         
  -7   1  12          8.98          6.71         0.84 o                         
  -6   1  12        149.73        154.57         3.71 o                         
  -5   1  12         30.46         30.69         1.75 o                         
  -4   1  12         92.08         91.83         1.55 o                         
  -3   1  12         63.69         63.42         1.09 o                         
  -2   1  12         29.81         29.46         0.82 o                         
  -1   1  12        104.94        105.34         1.29 o                         
   0   1  12        172.33        169.73         1.87 o                         
   1   1  12        104.19        104.08         1.57 o                         
   2   1  12         30.22         30.17         0.76 o                         
   3   1  12         63.85         62.42         1.15 o                         
   4   1  12         92.45         92.38         1.84 o                         
   5   1  12         30.31         32.16         3.06 o                         
   6   1  12        151.46        157.85         3.77 o                         
   7   1  12          8.74          6.35         1.40 o                         
  -6   2  12         27.35         26.57         1.45 o                         
  -5   2  12         24.59         23.42         2.29 o                         
  -4   2  12         52.13         49.67         1.10 o                         
  -3   2  12        180.32        178.92         2.57 o                         
  -2   2  12         55.95         53.93         0.97 o                         
  -1   2  12        231.36        231.66         2.57 o                         
   0   2  12        263.33        265.71         2.72 o                         
   1   2  12        230.12        227.12         2.84 o                         
   2   2  12         56.78         56.52         1.22 o                         
   3   2  12        179.80        178.99         2.22 o                         
   4   2  12         52.00         50.43         1.17 o                         
   5   2  12         24.02         25.63         1.45 o                         
   6   2  12         27.78         28.93         1.57 o                         
  -6   3  12         10.43          9.14         0.84 o                         
  -5   3  12         20.24         21.05         1.61 o                         
  -4   3  12          7.77          6.22         1.11 o                         
  -3   3  12         22.71         21.41         0.74 o                         
  -2   3  12         16.52         15.18         0.79 o                         
  -1   3  12         46.17         44.93         0.93 o                         
   0   3  12          0.58          0.27         0.40 o                         
   1   3  12         45.82         44.84         1.12 o                         
   2   3  12         16.88         14.78         0.77 o                         
   3   3  12         22.84         22.30         0.66 o                         
   4   3  12          8.00          5.72         0.63 o                         
   5   3  12         19.51         17.85         1.36 o                         
   6   3  12         10.11          8.94         1.23 o                         
  -6   4  12         29.58         27.18         1.50 o                         
  -5   4  12         33.53         33.30         1.68 o                         
  -4   4  12         12.11         11.16         0.84 o                         
  -3   4  12         17.21         14.47         0.84 o                         
  -2   4  12         36.28         34.25         1.17 o                         
  -1   4  12         35.57         37.75         0.88 o                         
   0   4  12          0.93          1.23         0.46 o                         
   1   4  12         35.05         34.89         0.85 o                         
   2   4  12         35.67         34.64         0.92 o                         
   3   4  12         17.00         15.70         0.86 o                         
   4   4  12         12.48         11.20         0.83 o                         
   5   4  12         33.35         37.68         1.70 o                         
   6   4  12         29.80         31.10         2.16 o                         
  -6   5  12         17.06         15.53         2.90 o                         
  -5   5  12         29.53         31.30         1.55 o                         
  -4   5  12         66.99         67.18         2.12 o                         
  -3   5  12         54.86         55.54         2.35 o                         
  -2   5  12        156.34        155.70         2.24 o                         
  -1   5  12         55.29         58.47         1.28 o                         
   0   5  12         93.19         94.92         1.77 o                         
   1   5  12         55.53         57.20         1.38 o                         
   2   5  12        158.60        158.86         2.49 o                         
   3   5  12         55.52         55.47         1.75 o                         
   4   5  12         67.01         70.03         1.96 o                         
   5   5  12         29.24         28.99         1.70 o                         
   6   5  12         17.64         17.03         1.36 o                         
  -5   6  12         54.85         57.26         1.99 o                         
  -4   6  12         53.23         55.37         2.28 o                         
  -3   6  12         30.03         30.77         2.27 o                         
  -2   6  12         34.03         32.91         1.09 o                         
  -1   6  12        114.05        118.27         2.48 o                         
   0   6  12         41.17         40.24         1.37 o                         
   1   6  12        112.41        112.87         2.56 o                         
   2   6  12         33.21         34.65         1.23 o                         
   3   6  12         29.96         29.53         1.40 o                         
   4   6  12         53.13         54.90         2.10 o                         
   5   6  12         54.45         52.34         2.96 o                         
  -5   7  12          4.97          5.31         1.07 o                         
  -4   7  12         76.21         80.45         2.54 o                         
  -3   7  12         12.85         10.99         2.15 o                         
  -2   7  12        130.74        137.71         4.26 o                         
  -1   7  12         19.25         20.54         2.61 o                         
   0   7  12         51.17         46.24         2.42 o                         
   1   7  12         20.20         19.27         1.26 o                         
   2   7  12        130.14        134.30         2.80 o                         
   3   7  12         12.95         11.74         0.92 o                         
   4   7  12         75.54         78.07         2.53 o                         
   5   7  12          4.66          5.42         1.29 o                         
  -4   8  12          8.14          6.30         1.11 o                         
  -3   8  12         54.24         54.02         2.67 o                         
  -2   8  12         35.81         36.99         2.28 o                         
  -1   8  12        122.98        133.72         4.64 o                         
   0   8  12         64.95         63.19         1.78 o                         
   1   8  12        123.38        125.92         2.90 o                         
   2   8  12         35.23         34.66         1.95 o                         
   3   8  12         54.44         54.11         2.15 o                         
   4   8  12          8.41          9.53         2.69 o                         
  -3   9  12         21.06         22.13         2.13 o                         
  -2   9  12          8.59          6.13         1.24 o                         
  -1   9  12         50.66         57.22         2.94 o                         
   0   9  12         22.32         20.78         2.10 o                         
   1   9  12         51.02         50.20         1.80 o                         
   2   9  12          8.85          9.62         1.14 o                         
   3   9  12         21.24         22.30         1.84 o                         
  -2  10  12         15.69         16.32         2.16 o                         
  -1  10  12          2.05          2.32         1.25 o                         
   0  10  12         52.39         59.82         3.23 o                         
   1  10  12          2.01          1.00         1.06 o                         
   2  10  12         15.62         14.37         1.34 o                         
   1   0  13         51.34         50.63         1.26 o                         
   2   0  13         52.57         53.70         1.82 o                         
   3   0  13          2.35          0.71         0.45 o                         
   4   0  13          0.00         -0.32         0.85 o                         
   5   0  13          9.18          4.97         1.30 o                         
   6   0  13          1.85          1.55         1.32 o                         
  -6   1  13         70.44         69.14         2.97 o                         
  -5   1  13        112.32        112.71         2.98 o                         
  -4   1  13         27.11         26.78         1.44 o                         
  -3   1  13         75.87         77.98         1.57 o                         
  -2   1  13         62.82         61.60         1.18 o                         
  -1   1  13        170.80        176.50         2.44 o                         
   0   1  13          0.72          0.50         0.53 o                         
   1   1  13        171.78        175.51         2.28 o                         
   2   1  13         62.81         60.59         1.13 o                         
   3   1  13         76.24         73.04         1.84 o                         
   4   1  13         27.78         25.23         2.22 o                         
   5   1  13        112.10        114.78         4.45 o                         
   6   1  13         70.78         66.68         3.47 o                         
  -6   2  13         21.78         19.57         1.48 o                         
  -5   2  13         28.86         27.71         1.54 o                         
  -4   2  13         35.32         34.43         2.02 o                         
  -3   2  13         19.15         17.32         1.20 o                         
  -2   2  13        140.86        140.48         2.63 o                         
  -1   2  13          9.87          9.59         0.55 o                         
   0   2  13         17.79         17.20         0.72 o                         
   1   2  13          9.90          9.25         0.48 o                         
   2   2  13        140.17        142.87         2.87 o                         
   3   2  13         19.20         19.36         1.20 o                         
   4   2  13         35.88         36.20         1.71 o                         
   5   2  13         28.61         29.36         1.64 o                         
   6   2  13         21.54         22.15         2.12 o                         
  -6   3  13         14.70         11.46         2.37 o                         
  -5   3  13         89.67         92.24         2.63 o                         
  -4   3  13          0.60          0.88         0.70 o                         
  -3   3  13         97.79        101.58         2.21 o                         
  -2   3  13          2.77          2.69         0.48 o                         
  -1   3  13        280.91        285.97         5.19 o                         
   0   3  13          2.24          1.96         0.39 o                         
   1   3  13        282.98        288.46         4.58 o                         
   2   3  13          2.77          1.93         0.61 o                         
   3   3  13         98.83        103.28         2.27 o                         
   4   3  13          0.55         -0.17         0.73 o                         
   5   3  13         89.75         94.59         2.74 o                         
   6   3  13         14.95         12.45         1.05 o                         
  -5   4  13         11.70         13.16         1.16 o                         
  -4   4  13         95.11         98.66         2.70 o                         
  -3   4  13         10.97         10.27         2.25 o                         
  -2   4  13        170.73        168.94         3.15 o                         
  -1   4  13          0.45          0.81         0.44 o                         
   0   4  13        218.43        221.97         3.55 o                         
   1   4  13          0.41          0.82         0.53 o                         
   2   4  13        168.03        172.94         3.28 o                         
   3   4  13         11.14         10.75         0.84 o                         
   4   4  13         94.90         99.29         2.79 o                         
   5   4  13         11.77         12.30         1.06 o                         
  -5   5  13         43.82         43.19         1.85 o                         
  -4   5  13         54.56         54.04         2.00 o                         
  -3   5  13        107.74        105.58         2.85 o                         
  -2   5  13          7.53          5.02         1.07 o                         
  -1   5  13         64.46         64.27         1.44 o                         
   0   5  13         16.86         16.30         1.56 o                         
   1   5  13         64.97         65.09         1.94 o                         
   2   5  13          7.38          6.67         0.73 o                         
   3   5  13        107.48        109.85         2.43 o                         
   4   5  13         53.93         55.14         2.12 o                         
   5   5  13         43.57         43.58         2.61 o                         
  -5   6  13         48.32         48.34         2.49 o                         
  -4   6  13         17.58         14.70         1.82 o                         
  -3   6  13         11.35          8.02         1.18 o                         
  -2   6  13         14.23         11.08         1.30 o                         
  -1   6  13         14.70         13.46         1.10 o                         
   0   6  13         27.12         24.67         1.62 o                         
   1   6  13         14.82         12.02         0.83 o                         
   2   6  13         14.55         13.99         1.05 o                         
   3   6  13         11.15          9.51         0.83 o                         
   4   6  13         17.84         18.11         1.44 o                         
   5   6  13         49.01         44.80         4.31 o                         
  -4   7  13         13.90         12.69         1.42 o                         
  -3   7  13          3.43          3.97         1.13 o                         
  -2   7  13          7.22          3.88         1.14 o                         
  -1   7  13          6.16          4.89         1.21 o                         
   0   7  13          3.92          3.98         1.25 o                         
   1   7  13          6.17          5.44         0.85 o                         
   2   7  13          7.43          5.69         0.90 o                         
   3   7  13          3.45          1.13         0.99 o                         
   4   7  13         14.05         12.83         1.18 o                         
  -3   8  13          5.82          5.33         1.21 o                         
  -2   8  13         53.56         58.14         2.93 o                         
  -1   8  13          5.37          2.63         1.26 o                         
   0   8  13        231.20        243.78         7.81 o                         
   1   8  13          5.38          4.73         1.13 o                         
   2   8  13         53.61         56.38         1.92 o                         
   3   8  13          5.77          4.86         1.05 o                         
  -2   9  13         12.09          8.30         1.42 o                         
  -1   9  13         16.77         13.55         1.59 o                         
   0   9  13          0.07          0.83         1.31 o                         
   1   9  13         17.31         13.80         1.77 o                         
   2   9  13         12.04          8.79         1.14 o                         
   0   0  14         10.33          8.28         0.96 o                         
   1   0  14        117.09        124.08         2.07 o                         
   2   0  14        131.10        130.46         2.67 o                         
   3   0  14        139.30        144.28         2.88 o                         
   4   0  14         22.61         24.19         2.35 o                         
   5   0  14         29.83         29.64         1.69 o                         
  -5   1  14         63.19         62.32         2.40 o                         
  -4   1  14         31.04         28.83         1.58 o                         
  -3   1  14          9.29          8.41         1.27 o                         
  -2   1  14         88.47         90.95         2.06 o                         
  -1   1  14         84.20         84.72         1.76 o                         
   0   1  14        199.20        200.37         2.71 o                         
   1   1  14         85.29         89.34         1.64 o                         
   2   1  14         87.24         86.44         2.59 o                         
   3   1  14          9.60          9.30         0.94 o                         
   4   1  14         31.01         26.99         2.86 o                         
   5   1  14         62.86         60.92         3.39 o                         
  -5   2  14         33.57         32.78         1.74 o                         
  -4   2  14         76.16         77.59         2.42 o                         
  -3   2  14         32.86         32.54         1.60 o                         
  -2   2  14        116.99        112.09         2.41 o                         
  -1   2  14         17.50         16.73         1.07 o                         
   0   2  14         70.17         66.62         1.79 o                         
   1   2  14         18.41         15.15         0.86 o                         
   2   2  14        116.35        114.27         2.49 o                         
   3   2  14         33.01         35.01         1.74 o                         
   4   2  14         76.03         75.16         3.55 o                         
   5   2  14         33.98         35.15         2.83 o                         
  -5   3  14         23.48         23.49         1.61 o                         
  -4   3  14          8.86          5.93         0.89 o                         
  -3   3  14          3.91          3.41         0.79 o                         
  -2   3  14         14.02         13.42         0.89 o                         
  -1   3  14          6.54          3.61         0.64 o                         
   0   3  14          7.45          6.84         0.72 o                         
   1   3  14          6.68          5.73         0.70 o                         
   2   3  14         13.88         14.25         1.18 o                         
   3   3  14          4.16          4.36         0.90 o                         
   4   3  14          8.58          7.18         1.43 o                         
   5   3  14         23.66         21.20         2.06 o                         
  -5   4  14         28.78         27.75         3.83 o                         
  -4   4  14         26.05         24.50         1.63 o                         
  -3   4  14          4.09          2.85         0.80 o                         
  -2   4  14         20.14         17.30         1.16 o                         
  -1   4  14          7.32          5.81         0.86 o                         
   0   4  14          0.52          0.84         0.66 o                         
   1   4  14          7.34          6.03         0.88 o                         
   2   4  14         19.83         19.87         1.57 o                         
   3   4  14          4.16          3.06         0.89 o                         
   4   4  14         25.73         25.74         1.72 o                         
   5   4  14         29.33         29.62         1.86 o                         
  -4   5  14         23.57         23.94         2.09 o                         
  -3   5  14         47.10         46.89         2.64 o                         
  -2   5  14         28.38         30.75         2.21 o                         
  -1   5  14         27.83         26.31         1.57 o                         
   0   5  14         31.04         30.65         1.60 o                         
   1   5  14         28.24         27.15         1.64 o                         
   2   5  14         28.65         28.48         1.73 o                         
   3   5  14         47.40         50.19         2.08 o                         
   4   5  14         23.19         23.05         2.65 o                         
  -4   6  14         26.22         27.40         2.27 o                         
  -3   6  14         46.36         45.39         2.59 o                         
  -2   6  14         34.08         33.74         2.33 o                         
  -1   6  14        152.55        152.32         5.39 o                         
   0   6  14        120.88        126.42         3.33 o                         
   1   6  14        152.10        159.61         5.98 o                         
   2   6  14         33.49         33.88         1.53 o                         
   3   6  14         46.30         39.98         2.00 o                         
   4   6  14         26.11         29.09         1.90 o                         
  -3   7  14         31.42         31.64         2.44 o                         
  -2   7  14         87.14         88.47         3.71 o                         
  -1   7  14          9.80          8.06         1.41 o                         
   0   7  14         38.69         43.64         2.76 o                         
   1   7  14         10.06          9.81         1.47 o                         
   2   7  14         88.03         88.10         2.35 o                         
   3   7  14         31.86         30.66         2.04 o                         
  -2   8  14         28.37         29.88         2.50 o                         
  -1   8  14         28.86         27.60         2.51 o                         
   0   8  14         41.52         45.66         3.11 o                         
   1   8  14         27.79         21.34         2.60 o                         
   2   8  14         28.48         24.77         3.14 o                         
   1   0  15          2.73          3.35         0.84 o                         
   2   0  15          0.22         -0.57         0.61 o                         
   3   0  15          5.80          4.05         0.88 o                         
   4   0  15         67.82         67.80         2.36 o                         
   5   0  15         13.08         14.69         1.84 o                         
  -4   1  15         10.13          9.40         1.05 o                         
  -3   1  15          1.91          2.12         0.82 o                         
  -2   1  15         11.11         10.12         1.16 o                         
  -1   1  15         32.36         31.00         3.00 o                         
   0   1  15        103.84        106.24         4.31 o                         
   1   1  15         32.72         31.39         1.42 o                         
   2   1  15         11.56          8.32         0.78 o                         
   3   1  15          1.91          1.39         0.84 o                         
   4   1  15         10.27         10.99         1.15 o                         
  -4   2  15         23.24         23.74         2.15 o                         
  -3   2  15         77.88         78.75         2.63 o                         
  -2   2  15         11.96         11.02         0.99 o                         
  -1   2  15         22.98         22.60         1.52 o                         
   0   2  15         13.41         14.60         2.12 o                         
   1   2  15         22.06         21.11         1.33 o                         
   2   2  15         11.70          9.80         0.85 o                         
   3   2  15         77.32         79.32         2.54 o                         
   4   2  15         23.15         23.55         2.68 o                         
  -4   3  15        126.14        126.42         4.68 o                         
  -3   3  15          0.63          0.88         1.07 o                         
  -2   3  15        147.24        150.72         5.24 o                         
  -1   3  15         22.19         22.25         1.58 o                         
   0   3  15        302.83        320.21         8.10 o                         
   1   3  15         22.00         22.63         1.67 o                         
   2   3  15        147.34        150.29         4.57 o                         
   3   3  15          0.61          0.92         1.87 o                         
   4   3  15        125.66        130.45         5.09 o                         
  -4   4  15          6.22          5.68         1.24 o                         
  -3   4  15         99.98        108.50         4.13 o                         
  -2   4  15          4.15          2.31         1.13 o                         
  -1   4  15         95.05         96.13         2.77 o                         
   0   4  15          0.27         -0.34         1.39 o                         
   1   4  15         95.26         85.75         5.31 o                         
   2   4  15          4.32          3.82         1.07 o                         
   3   4  15        100.60        107.27         4.50 o                         
   4   4  15          6.34          5.23         1.61 o                         
  -3   5  15          6.65          6.07         1.26 o                         
  -2   5  15         39.84         36.99         2.58 o                         
  -1   5  15          6.58          5.33         1.33 o                         
   0   5  15         37.19         37.77         1.94 o                         
   1   5  15          6.67          5.17         1.07 o                         
   2   5  15         40.14         35.43         3.18 o                         
   3   5  15          6.77          2.61         1.44 o                         
  -3   6  15          4.18          1.68         1.15 o                         
  -2   6  15         32.48         33.05         2.55 o                         
  -1   6  15          1.96          1.51         1.30 o                         
   0   6  15          1.74          1.94         1.34 o                         
   1   6  15          1.78          1.07         1.37 o                         
   2   6  15         32.37         27.67         3.57 o                         
   3   6  15          4.02          0.97         1.17 o                         
  -1   7  15          5.83          5.36         1.40 o                         
   0   7  15         35.33         33.16         2.79 o                         
   1   7  15          5.71          2.70         1.51 o                         
   0   0  16         17.66         19.34         2.32 o                         
   1   0  16          7.75          5.78         1.00 o                         
   2   0  16        160.81        173.58         5.98 o                         
   3   0  16         59.22         55.74         3.08 o                         
  -3   1  16          8.42          7.85         1.42 o                         
  -2   1  16          2.81          4.10         1.31 o                         
  -1   1  16         97.78        100.02         2.92 o                         
   0   1  16         50.92         46.46         3.24 o                         
   1   1  16         97.10         99.58         2.94 o                         
   2   1  16          2.69          2.51         1.27 o                         
   3   1  16          8.59          7.99         1.50 o                         
  -3   2  16         31.29         30.44         2.43 o                         
  -2   2  16         46.70         51.60         2.91 o                         
  -1   2  16          4.67          3.25         0.95 o                         
   0   2  16         27.94         29.83         2.52 o                         
   1   2  16          4.53          0.96         1.29 o                         
   2   2  16         47.26         53.52         2.97 o                         
   3   2  16         31.51         33.85         2.66 o                         
  -3   3  16          0.42          0.01         1.21 o                         
  -2   3  16         12.85         11.39         1.51 o                         
  -1   3  16         12.56         12.28         1.62 o                         
   0   3  16         11.25         10.36         1.57 o                         
   1   3  16         12.46          9.82         1.12 o                         
   2   3  16         13.10         11.92         1.66 o                         
   3   3  16          0.40         -1.29         1.30 o                         
  -2   4  16         16.42         14.94         1.64 o                         
  -1   4  16         11.90         11.00         1.56 o                         
   0   4  16         25.80         28.33         3.49 o                         
   1   4  16         11.75          7.73         1.11 o                         
   2   4  16         16.54         14.05         1.74 o                         
  -2   5  16          2.61          0.68         1.33 o                         
  -1   5  16         41.98         40.04         2.97 o                         
   0   5  16          0.06         -1.29         1.29 o                         
   1   5  16         41.52         42.98         2.17 o                         
   2   5  16          2.75          1.25         1.49 o                         
   1   0  17         11.98         10.50         1.73 o                         
   2   0  17          7.85          6.35         1.47 o                         
  -2   1  17          8.91          9.85         1.56 o                         
  -1   1  17         21.53         17.75         1.89 o                         
   0   1  17          9.67          9.59         1.17 o                         
   1   1  17         21.53         24.56         3.95 o                         
   2   1  17          9.01          7.73         1.59 o                         
  -1   2  17         40.75         36.05         2.93 o                         
   0   2  17          2.83          0.59         1.56 o                         
   1   2  17         40.74         42.75         2.34 o                         
  -1   3  17         86.62         85.26         4.14 o                         
   0   3  17          5.74          6.02         1.57 o                         
   1   3  17         86.19         91.98         3.30 o                         
                                                                                
